# Supplementary material for: Effects of the Noncoding Subgenomic RNA of Red Clover Necrotic Mosaic Virus in Virus Infection
Source: J Virol. 2022 Feb 9;96(3):e01815-21. doi: 10.1128/jvi.01815-21 (PMC8826918; doi:10.1128/jvi.01815-21)
Supplement: Supplemental file 2 — Data Set S1<br>. Download jvi.01815-21-s0002.xlsx, XLSX file, 16.4 MB [file jvi.01815-21-s0002.xlsx]

## Sheet: Wt.vs.Mock.Deseq.Host
SUPPLEMENTARY FILE 2
Gene	baseMean	log2FoldChange	lfcSE	stat	pvalue	padj	Mock-A	Mock-B	Mock-C	RCNMV-A	RCNMV-B	RCNMV-C	RCNMV-D
Niben101Scf02041g00002	3973.12	7.55098	0.320429	23.5652	8.76113e-123	6.60607e-119	28.2775	36.9371	48.2143	10043.5	5631.43	7269.7	4753.77
Niben101Scf05821g02010	612.287	5.694	0.293203	19.42	5.23317e-84	3.28827e-80	18.8517	27.1374	12.8571	1300.57	923.871	1090.3	912.42
Niben101Scf00383g03001	472.523	5.39063	0.314785	17.1248	9.69333e-66	5.22069e-62	25.7639	18.0916	11.25	937.118	728.367	970.873	616.2
Niben101Scf07442g00008	1509.6	5.35731	0.329962	16.2361	2.80101e-59	1.17334e-55	72.8931	72.3665	41.7857	3408.29	2875.28	2702.59	1393.97
Niben101Scf04869g03002	404.122	6.51156	0.402166	16.1912	5.815e-59	2.19231e-55	2.51355	11.3073	11.25	848.862	609.246	789.67	556.006
Niben101Scf05307g01001	330.726	4.74683	0.301116	15.7641	5.49394e-56	1.88297e-52	26.3923	21.8607	11.25	596.932	528.316	683.626	446.705
Niben101Scf00046g08005	340.684	6.5544	0.418768	15.6516	3.23908e-55	1.01764e-51	5.6555	6.03054	8.03571	750.978	604.699	643.473	365.918
Niben101Scf08921g02024	463.133	7.71779	0.503661	15.3234	5.33512e-53	1.54723e-49	2.51355	3.01527	8.03571	1047.84	487.397	953.37	739.757
Niben101Scf07695g01020	302.028	5.6206	0.367289	15.3029	7.30877e-53	1.9682e-49	10.6826	12.0611	8.03571	434.861	402.83	754.665	491.059
Niben101Scf01587g01006	363.254	5.06172	0.361458	14.0036	1.48152e-44	3.72366e-41	16.9665	21.1069	17.6786	727.711	517.404	882.331	359.582
Niben101Scf03444g04026	423.053	4.32787	0.317724	13.6215	2.9841e-42	7.03146e-39	27.0207	33.168	49.8214	871.328	624.704	886.449	468.882
Niben101Scf07767g02011	182.085	6.55113	0.485973	13.4804	2.03876e-41	4.52137e-38	2.51355	5.27672	1.60714	263.966	300.076	392.261	308.892
Niben101Scf01400g00014	768.057	7.50527	0.559741	13.4085	5.39376e-41	1.12972e-37	5.6555	5.27672	12.8571	2443.89	1555.85	961.607	391.263
Niben101Scf14022g00011	313.792	4.99891	0.375891	13.2988	2.3517e-40	4.66639e-37	17.5949	18.8454	12.8571	771.839	591.969	498.306	285.131
Niben101Scf04306g00002	406.014	3.46206	0.261525	13.238	5.29476e-40	9.98089e-37	67.2376	59.5516	53.0357	815.165	722.002	660.976	464.13
Niben101Scf00640g04023	616.814	6.30473	0.48599	12.973	1.74162e-38	3.1267e-35	2.51355	21.8607	17.6786	1546.89	1132.11	988.375	608.28
Niben101Scf04171g01014	200.851	4.23132	0.330288	12.811	1.42295e-37	2.43849e-34	18.2233	18.0916	17.6786	394.745	304.623	432.414	220.185
Niben101Scf03385g02011	1302.56	5.23811	0.410139	12.7715	2.36467e-37	3.87611e-34	45.8724	56.5363	77.1428	3600.85	2805.26	1607.14	925.092
Niben101Scf06763g00018	554.555	2.73922	0.214875	12.7479	3.20139e-37	5.02898e-34	132.59	122.118	138.214	830.409	743.825	1083.09	831.633
Niben101Scf07123g01015	259.064	7.0287	0.551804	12.7377	3.65143e-37	5.5065e-34	0.628389	6.78436	3.21428	608.966	461.026	495.217	237.609
Niben101Scf02918g00003	301.039	5.42847	0.429739	12.632	1.40638e-36	2.0393e-33	4.39872	21.8607	9.64285	600.141	472.847	660.976	337.405
Niben101Scf03036g00006	385.991	6.64488	0.533525	12.4547	1.31862e-35	1.84124e-32	5.6555	11.3073	1.60714	892.188	1074.82	416.971	299.388
Niben101Scf05341g03002	205.898	5.17471	0.416792	12.4156	2.15128e-35	2.89662e-32	7.54066	16.584	3.21428	447.699	329.175	420.059	217.016
Niben101Scf00699g00006	175.828	5.34991	0.431067	12.4109	2.28209e-35	2.96679e-32	6.28389	11.3073	3.21428	407.582	265.522	353.138	183.751
Niben101Scf25537g00002	904.967	5.59912	0.454239	12.3264	6.53311e-35	8.21015e-32	20.1084	45.9829	30.5357	2469.56	1525.84	1735.83	506.9
Niben101Scf07563g02008	250.087	7.29019	0.593107	12.2915	1.00592e-34	1.22336e-31	0.628389	6.78436	0	577.676	448.296	485.951	231.273
Niben101Scf04036g04007	279.375	5.42973	0.442457	12.2718	1.28405e-34	1.51281e-31	5.6555	18.0916	9.64285	519.908	344.633	756.725	300.972
Niben101Scf02636g05003	198.224	5.24663	0.429135	12.2261	2.25569e-34	2.57702e-31	6.28389	8.29199	14.4643	377.094	266.431	510.66	204.344
Niben101Scf35444g00004	154.549	5.43125	0.45139	12.0323	2.40422e-33	2.66592e-30	1.88517	9.79963	8.03571	307.291	231.877	340.783	182.167
Niben101Scf03930g00018	277.438	8.15684	0.681221	11.9739	4.87138e-33	5.24731e-30	1.25678	2.26145	1.60714	645.874	437.384	600.232	253.45
Niben101Scf14697g01004	497.052	4.09438	0.344153	11.897	1.22724e-32	1.28523e-29	43.9872	62.5668	38.5714	971.618	633.797	1228.26	500.564
Niben101Scf00870g03002	851.073	2.90319	0.245435	11.8288	2.77212e-32	2.82464e-29	175.949	208.054	157.5	1549.29	1438.55	1506.24	921.924
Niben101Scf08721g01033	986.546	2.93142	0.250281	11.7125	1.09991e-31	1.09125e-28	184.746	192.223	244.286	1747.47	1411.27	1993.22	1132.6
Niben101Scf01241g02004	168.769	4.67862	0.401464	11.6539	2.19146e-31	2.11847e-28	10.0542	13.5687	9.64285	368.268	209.144	393.291	177.415
Niben101Scf03602g01007	111.706	5.70931	0.492102	11.6019	4.03124e-31	3.79955e-28	1.88517	6.03054	3.21428	215.024	190.048	232.68	133.061
Niben101Scf08130g00016	933.187	2.8931	0.25313	11.4293	2.98406e-30	2.74395e-27	161.496	202.777	237.857	1618.29	1126.65	1900.56	1284.67
Niben101Scf02877g02005	257.798	8.32124	0.730973	11.3838	5.03656e-30	4.41589e-27	0	3.76909	0	555.211	361.91	603.321	280.379
Niben101Scf13308g00004	335.621	5.75951	0.507431	11.3503	7.38742e-30	6.32985e-27	3.14194	21.8607	6.42857	811.153	661.077	562.138	283.547
Niben101Scf07089g02011	149.561	5.3413	0.476011	11.221	3.21744e-29	2.69557e-26	5.02711	9.79963	3.21428	326.547	266.431	317.104	118.805
Niben101Scf00833g04004	108.355	4.99629	0.446947	11.1787	5.18391e-29	4.24866e-26	5.6555	3.76909	9.64285	218.233	186.411	225.473	109.3
Niben101Scf00593g03002	261.934	3.66999	0.328712	11.1648	6.06464e-29	4.86475e-26	28.9059	29.3989	46.6071	459.734	460.117	560.079	248.698
Niben101Scf04944g05002	268.306	7.59745	0.682865	11.1258	9.3911e-29	7.37612e-26	3.14194	3.01527	0	815.967	452.842	465.36	137.813
Niben101Scf05676g06014	104.636	5.52475	0.503252	10.9781	4.87036e-28	3.74729e-25	3.77033	4.5229	3.21428	226.256	213.691	181.202	99.7959
Niben101Scf00747g11007	468.696	2.46266	0.225035	10.9434	7.14449e-28	5.38709e-25	119.394	149.256	123.75	685.188	637.435	913.217	652.634
Niben101Ctg13736g00004	324.343	9.38405	0.878017	10.6878	1.16127e-26	8.4194e-24	1.25678	0	1.60714	726.106	528.316	621.853	391.263
Niben101Scf10388g00004	473.639	3.15494	0.295155	10.6891	1.14488e-26	8.4194e-24	77.2918	89.7043	91.6071	1156.15	678.354	698.04	524.324
Niben101Scf00239g07005	697.647	2.56332	0.241075	10.6329	2.09542e-26	1.49055e-23	199.199	165.84	184.821	1095.98	820.208	1429.03	988.455
Niben101Scf00180g00006	144.145	4.99224	0.469982	10.6222	2.34965e-26	1.64045e-23	8.79744	7.53817	6.42857	345.001	182.774	342.843	115.637
Niben101Scf10126g00007	112.378	5.40751	0.514538	10.5095	7.81479e-26	5.35683e-23	5.02711	6.78436	0	254.338	145.492	262.537	112.468
Niben101Scf03250g01004	100.827	4.65278	0.444169	10.4752	1.12247e-25	7.55684e-23	6.91227	6.03054	8.03571	232.675	152.766	205.911	93.4597
Niben101Scf04941g01011	573.463	3.29675	0.316104	10.4293	1.82177e-25	1.20496e-22	59.6969	143.979	80.3571	1170.6	926.599	929.69	703.323
Niben101Scf04145g00026	158.005	4.73035	0.454421	10.4096	2.24107e-25	1.45674e-22	3.77033	15.0763	12.8571	354.629	255.519	326.37	137.813
Niben101Scf11232g01012	627.8	3.7246	0.358264	10.3962	2.57893e-25	1.64794e-22	78.5486	87.4428	69.1071	854.479	581.057	1809.96	914.004
Niben101Scf01037g10003	115.08	4.43691	0.429603	10.3279	5.26818e-25	3.29563e-22	9.42583	6.03054	12.8571	230.268	151.857	281.069	114.052
Niben101Scf02072g01013	128.673	3.92559	0.380137	10.3268	5.33231e-25	3.29563e-22	11.311	20.3531	9.64285	251.931	160.95	294.453	152.07
Niben101Scf05437g01007	889.579	1.92393	0.186423	10.3203	5.70714e-25	3.4704e-22	330.532	358.063	339.107	1266.87	1185.76	1541.25	1205.47
Niben101Scf01230g01011	120.063	6.73236	0.652577	10.3166	5.9308e-25	3.54916e-22	1.88517	2.26145	1.60714	317.722	227.33	173.995	115.637
Niben101Scf07491g00003	712.22	10.4794	1.02621	10.2117	1.75753e-24	1.03532e-21	0.628389	0.753817	1.60714	2206.4	2065.98	493.158	217.016
Niben101Scf08130g00014	86.4191	3.43386	0.336888	10.1929	2.1333e-24	1.23735e-21	11.9394	13.5687	14.4643	145.221	131.852	180.173	107.716
Niben101Scf08804g01009	347.501	2.67263	0.262268	10.1904	2.18763e-24	1.24963e-21	89.8596	97.9963	65.8928	683.583	505.583	591.995	397.6
Niben101Scf05245g02003	192.47	3.16648	0.316835	9.99412	1.61716e-23	9.07313e-21	22.622	48.9981	32.1428	324.14	220.056	360.345	338.989
Niben101Scf23113g00026	91.7424	5.38491	0.538871	9.99294	1.63649e-23	9.07313e-21	1.25678	6.03054	4.82143	185.338	140.945	218.266	85.5393
Niben101Scf28115g00001	202.014	4.56508	0.457621	9.97568	1.94761e-23	1.06416e-20	6.91227	15.0763	24.1071	418.013	241.88	532.281	175.831
Niben101Scf02252g01032	123.122	4.06172	0.409052	9.92959	3.09517e-23	1.66701e-20	13.8245	10.5534	12.8571	334.571	170.953	198.705	120.389
Niben101Scf05912g02001	337.95	2.19943	0.22178	9.91715	3.50619e-23	1.86179e-20	101.799	137.949	90	520.71	523.769	541.547	449.874
Niben101Scf12045g06025	165.928	6.10752	0.620866	9.8371	7.79234e-23	4.08027e-20	2.51355	4.5229	6.42857	483.803	400.102	180.173	83.9553
Niben101Scf02407g03010	87.2817	4.18682	0.426363	9.81985	9.2477e-23	4.776e-20	4.39872	9.04581	12.8571	154.849	117.303	207.971	104.548
Niben101Scf03927g01003	767.581	12.0032	1.22475	9.80056	1.11962e-22	5.70415e-20	0	0	1.60714	1779.56	1002.98	1887.18	701.739
Niben101Scf02565g02004	156.678	7.89668	0.805859	9.79908	1.13615e-22	5.7112e-20	0	2.26145	1.60714	393.943	290.983	274.892	133.061
Niben101Scf03028g01011	118.508	2.98353	0.304881	9.78587	1.2948e-22	6.33963e-20	18.2233	30.1527	24.1071	231.873	178.227	202.823	144.15
Niben101Scf07201g01009	699.363	3.65741	0.373718	9.78655	1.28605e-22	6.33963e-20	94.8867	106.288	72.3214	1932	975.702	1175.75	538.581
Niben101Scf13703g00003	497.197	4.50916	0.46132	9.77446	1.44935e-22	7.00539e-20	33.933	28.6451	49.8214	438.071	380.097	1621.55	928.26
Niben101Scf02085g21007	155.761	-3.05644	0.314104	-9.73068	2.23099e-22	1.05138e-19	309.167	333.941	298.928	57.7676	24.5517	42.2118	23.7609
Niben101Scf02653g01003	95.8608	5.03167	0.517065	9.73122	2.21913e-22	1.05138e-19	6.28389	6.78436	0	238.291	177.318	164.729	77.619
Niben101Scf17044g01002	370.112	2.53683	0.261066	9.71718	2.54734e-22	1.18565e-19	116.252	104.781	72.3214	629.827	500.127	717.601	449.874
Niben101Scf02203g05002	186.746	4.69009	0.48288	9.71274	2.66084e-22	1.22337e-19	5.02711	19.5993	12.8571	503.862	380.097	233.71	152.07
Niben101Scf03930g02021	86.5182	2.81028	0.292385	9.61158	7.14466e-22	3.24531e-19	20.7368	17.3378	20.8929	138	128.214	161.64	118.805
Niben101Scf08940g01001	88.6029	4.72238	0.492314	9.59221	8.62222e-22	3.86984e-19	4.39872	6.78436	6.42857	235.082	120.03	169.877	77.619
Niben101Scf02398g01001	88.1954	4.46138	0.46535	9.58715	9.05561e-22	4.01654e-19	5.6555	8.29199	6.42857	176.512	113.665	224.443	82.3712
Niben101Scf08804g02009	90.3629	4.14367	0.433082	9.56788	1.09125e-21	4.78385e-19	8.16905	10.5534	6.42857	223.849	110.937	179.143	93.4597
Niben101Scf03194g01013	115.781	3.40001	0.355445	9.56551	1.11655e-21	4.83851e-19	16.3381	17.3378	20.8929	138.803	137.308	273.862	205.928
Niben101Scf03427g09003	85.288	5.0191	0.524945	9.56121	1.16393e-21	4.98651e-19	2.51355	7.53817	3.21428	202.989	139.126	171.936	69.6987
Niben101Scf00107g03008	1383.12	11.847	1.24108	9.54572	1.35166e-21	5.72572e-19	0	0	3.21428	4405.58	2302.4	1969.54	1001.13
Niben101Scf05404g09001	89.159	6.71776	0.708875	9.47665	2.62588e-21	1.08789e-18	0	1.50763	4.82143	166.884	159.131	193.557	98.2118
Niben101Scf04099g08003	241.388	2.74082	0.289849	9.456	3.19962e-21	1.31118e-18	61.5821	51.2596	57.8571	427.641	287.346	518.897	285.131
Niben101Scf04664g01015	138.461	3.93374	0.422001	9.32164	1.14557e-20	4.64398e-18	13.1962	6.78436	28.9286	220.64	151.857	338.724	209.096
Niben101Scf01897g07006	82.3223	-3.51013	0.376711	-9.31784	1.18729e-20	4.76192e-18	164.009	192.223	159.107	16.8489	4.54661	23.6798	15.8406
Niben101Scf07236g00011	184.364	-2.37661	0.255265	-9.31035	1.27417e-20	5.05659e-18	402.797	267.605	356.786	73.0118	51.8313	75.1577	63.3625
Niben101Scf05534g01007	160.502	2.14985	0.231057	9.30442	1.34728e-20	5.29101e-18	53.413	53.521	56.25	266.373	215.509	264.596	213.848
Niben101Scf00806g02001	71.4668	3.63341	0.390561	9.30306	1.36466e-20	5.30404e-18	13.1962	7.53817	6.42857	157.256	122.758	88.5419	104.548
Niben101Scf03850g03025	125.407	3.13917	0.337697	9.29583	1.46065e-20	5.6192e-18	20.7368	25.6298	22.5	189.349	137.308	298.572	183.751
Niben101Scf09597g03004	70.9997	4.90202	0.528816	9.2698	1.86487e-20	7.10175e-18	1.25678	6.78436	4.82143	171.698	100.025	137.961	74.4509
Niben101Scf08921g02023	152.87	7.60157	0.822035	9.24726	2.3033e-20	8.68368e-18	1.25678	2.26145	0	486.21	173.68	324.311	82.3712
Niben101Scf07058g04002	690.795	8.10589	0.876762	9.24527	2.34656e-20	8.75916e-18	4.39872	1.50763	8.03571	2603.55	914.778	938.956	364.334
Niben101Scf00801g03002	81.0374	3.79012	0.410127	9.24132	2.4347e-20	8.99908e-18	5.6555	14.3225	9.64285	153.245	144.582	160.611	79.2031
Niben101Scf00213g01002	772.274	3.58103	0.388152	9.22585	2.81316e-20	1.0297e-17	83.5757	150.763	83.5714	1929.6	928.418	1615.38	614.616
Niben101Scf16114g01003	114.026	7.46754	0.809561	9.22418	2.85735e-20	1.03582e-17	1.88517	0	1.60714	283.222	219.147	192.527	99.7959
Niben101Scf04060g02001	75.7158	4.63901	0.503561	9.2124	3.18899e-20	1.14503e-17	1.88517	9.04581	4.82143	162.07	103.663	170.907	77.619
Niben101Scf09740g00003	200.609	11.0318	1.19979	9.19472	3.75971e-20	1.33722e-17	0	0	0	384.315	330.993	394.32	294.636
Niben101Scf00372g05021	127.196	3.33424	0.365481	9.12288	7.31563e-20	2.57763e-17	15.0813	28.6451	17.6786	279.21	172.771	247.094	129.893
Niben101Scf10431g00014	68.6269	6.14343	0.67401	9.11475	7.88531e-20	2.75263e-17	1.88517	1.50763	1.60714	159.663	99.1161	138.99	77.619
Niben101Scf06249g05020	438.008	8.01456	0.880937	9.09777	9.22077e-20	3.18929e-17	0.628389	7.53817	0	856.083	661.077	1089.27	451.458
Niben101Scf07833g00010	161.52	3.82056	0.420303	9.09002	9.90204e-20	3.39379e-17	16.3381	9.04581	35.3571	359.443	291.892	272.833	145.734
Niben101Scf02115g04004	88.9338	5.36153	0.590381	9.08146	1.07127e-19	3.63856e-17	1.25678	6.78436	3.21428	214.221	123.668	210.03	63.3625
Niben101Scf02348g00005	64.9474	5.31167	0.586026	9.06387	1.25901e-19	4.23804e-17	3.14194	2.26145	3.21428	159.663	118.212	114.281	53.8581
Niben101Scf12270g02002	144.413	4.57047	0.507188	9.0114	2.0345e-19	6.78786e-17	10.0542	13.5687	6.42857	424.431	297.348	171.936	87.1234
Niben101Scf10158g01036	174.398	-2.01778	0.224103	-9.00382	2.18003e-19	7.20959e-17	279.005	335.449	302.143	68.1978	65.4712	83.3941	87.1234
Niben101Scf02063g05005	574.953	2.1545	0.239594	8.99227	2.42181e-19	7.87109e-17	218.051	183.931	176.786	996.491	608.336	990.434	850.641
Niben101Scf02298g06013	140.316	3.81691	0.42443	8.99303	2.40499e-19	7.87109e-17	14.4529	14.3225	22.5	341.791	203.688	287.246	98.2118
Niben101Scf07241g00013	125.212	2.16922	0.242207	8.95604	3.36561e-19	1.0845e-16	39.5885	46.7367	38.5714	198.175	190.048	201.793	161.574
Niben101Scf08675g00006	124.348	2.56737	0.286716	8.95438	3.41651e-19	1.09158e-16	26.3923	30.9065	43.3928	181.326	165.497	247.094	175.831
Niben101Scf01506g02001	216.253	2.82921	0.316219	8.94701	3.65253e-19	1.15718e-16	43.3588	58.7978	41.7857	494.234	263.703	372.7	239.193
Niben101Scf05368g06016	153.322	4.23839	0.473854	8.9445	3.7363e-19	1.17385e-16	6.28389	23.3683	11.25	391.536	232.786	292.394	115.637
Niben101Scf05596g00010	159.318	3.57394	0.400249	8.92931	4.28668e-19	1.33564e-16	12.5678	18.8454	38.5714	398.757	209.144	261.508	175.831
Niben101Scf02405g02005	173.423	2.52086	0.283138	8.9033	5.42107e-19	1.67524e-16	54.0414	38.4447	48.2143	358.64	243.698	269.744	201.176
Niben101Scf00138g03003	87.4096	4.11284	0.462075	8.90082	5.54357e-19	1.69917e-16	10.0542	8.29199	6.42857	171.698	198.232	158.552	58.6103
Niben101Scf10254g01014	110.021	7.75842	0.875038	8.86638	7.55618e-19	2.29738e-16	0	0	4.82143	217.431	150.947	251.212	145.734
Niben101Scf02648g01001	89.0498	3.22121	0.364061	8.84798	8.91179e-19	2.68787e-16	14.4529	12.8149	20.8929	199.78	96.3881	155.463	123.557
Niben101Scf14799g01012	341.912	10.0455	1.13569	8.84529	9.12901e-19	2.73153e-16	0.628389	0.753817	0	1133.69	806.569	337.695	114.052
Niben101Scf00128g04006	117.581	7.93212	0.89809	8.83221	1.02624e-18	3.04648e-16	0.628389	1.50763	0	199.78	175.499	307.838	137.813
Niben101Scf02749g01008	55.0308	3.44196	0.390455	8.81524	1.19425e-18	3.51753e-16	9.42583	5.27672	11.25	78.6281	102.753	105.015	72.8668
Niben101Scf08057g00006	163.334	4.31329	0.491816	8.77013	1.78462e-18	5.21565e-16	6.28389	15.0763	22.5	466.152	237.333	288.276	107.716
Niben101Scf17237g00001	82.1087	4.4137	0.503834	8.76022	1.94867e-18	5.65128e-16	4.39872	6.78436	9.64285	114.733	118.212	248.123	72.8668
Niben101Scf06909g04006	553.112	3.74366	0.429728	8.71169	2.99387e-18	8.61616e-16	49.6427	113.826	40.1786	1352.72	811.115	1109.86	394.431
Niben101Scf02375g00013	352.18	2.13791	0.2458	8.69774	3.38545e-18	9.6693e-16	113.11	116.842	130.179	531.943	384.643	678.478	510.068
Niben101Scf07755g00002	91.6358	2.77748	0.319839	8.684	3.82077e-18	1.08306e-15	25.1355	21.8607	14.4643	170.093	146.401	163.7	99.7959
Niben101Scf19517g00004	293.263	4.11637	0.476131	8.64546	5.35912e-18	1.50779e-15	31.4194	34.6756	17.6786	841.641	646.528	312.985	167.911
Niben101Scf08724g00012	77.0273	6.25458	0.724954	8.62755	6.26781e-18	1.75039e-15	1.25678	1.50763	3.21428	89.8607	75.4737	252.242	115.637
Niben101Scf00369g02005	436.889	3.08816	0.358069	8.6245	6.4372e-18	1.77145e-15	72.8931	75.3817	101.25	680.374	381.915	1180.9	565.51
Niben101Scf02522g01002	81.4518	3.20165	0.371194	8.62528	6.39361e-18	1.77145e-15	9.42583	15.0763	20.8929	165.279	96.3881	158.552	104.548
Niben101Scf00332g06012	168.977	10.7858	1.25311	8.60718	7.4879e-18	2.04566e-15	0	0	0	456.524	303.714	321.222	101.38
Niben101Scf01942g04001	105.601	7.36998	0.856642	8.60333	7.74349e-18	2.08879e-15	0.628389	2.26145	0	276.803	96.3881	272.833	90.2915
Niben101Scf03816g01001	410.823	2.71658	0.315766	8.60314	7.75659e-18	2.08879e-15	86.0892	141.718	64.2857	732.525	621.976	803.055	426.113
Niben101Scf14179g01001	149.113	2.07988	0.24188	8.59878	8.05664e-18	2.15421e-15	45.244	55.7825	57.8571	255.14	190.048	230.621	209.096
Niben101Scf04117g05003	101.847	2.82756	0.329533	8.58051	9.44519e-18	2.5077e-15	20.1084	27.1374	20.8929	210.21	187.32	137.961	109.3
Niben101Scf03026g01009	54.4101	5.08802	0.593232	8.57678	9.75634e-18	2.57219e-15	3.77033	2.26145	1.60714	143.617	87.2949	91.6306	50.69
Niben101Scf03348g00010	73.67	4.98178	0.581941	8.56064	1.12244e-17	2.93868e-15	3.77033	3.76909	4.82143	181.326	133.67	150.315	38.0175
Niben101Scf04287g02002	59.4246	3.25551	0.380762	8.54999	1.23099e-17	3.20067e-15	6.91227	9.79963	16.0714	109.919	78.2017	114.281	80.7872
Niben101Scf03123g00017	117.917	-2.59118	0.303655	-8.5333	1.42237e-17	3.67293e-15	219.936	208.054	244.286	28.8838	30.0076	30.8867	63.3625
Niben101Scf08020g06001	76.6312	4.37147	0.513112	8.51953	1.60204e-17	4.10875e-15	8.79744	4.5229	4.82143	164.477	110.028	191.498	52.274
Niben101Scf04950g07020	76.6696	5.56452	0.654358	8.50378	1.83509e-17	4.67464e-15	4.39872	0.753817	3.21428	68.1978	110.937	260.478	88.7075
Niben101Scf01015g01002	603.075	6.84318	0.809582	8.45273	2.84565e-17	7.20025e-15	8.79744	9.04581	9.64285	1910.34	1573.13	457.123	253.45
Niben101Scf05901g01008	204.848	3.97447	0.471735	8.4252	3.60123e-17	9.05133e-15	23.2504	19.5993	22.5	248.721	128.214	676.419	315.228
Niben101Scf02979g04005	53.8556	4.79207	0.569392	8.4161	3.89209e-17	9.7176e-15	5.02711	1.50763	3.21428	129.175	77.2924	113.251	47.5219
Niben101Scf10834g03005	1027.29	1.76379	0.209793	8.40731	4.19517e-17	1.04054e-14	377.033	383.693	544.821	1436.17	1300.33	1523.74	1625.25
Niben101Scf11424g01001	187.797	2.26043	0.269037	8.40191	4.39272e-17	1.08242e-14	60.3253	50.5058	69.1071	356.233	246.426	318.133	213.848
Niben101Scf00960g15004	68.6529	6.75989	0.805588	8.39125	4.80998e-17	1.17754e-14	1.88517	0.753817	0	173.303	104.572	125.606	74.4509
Niben101Scf02093g00004	158.132	3.28455	0.391928	8.38049	5.27068e-17	1.282e-14	21.3652	36.1832	20.8929	340.989	167.315	366.522	153.654
Niben101Scf00046g03002	245.389	2.36518	0.282277	8.37893	5.3409e-17	1.29075e-14	83.5757	80.6585	51.4286	430.047	358.273	457.123	256.618
Niben101Scf09928g01032	41.1779	4.15317	0.496765	8.36044	6.24867e-17	1.49744e-14	2.51355	6.78436	1.60714	77.8258	66.3805	79.2759	53.8581
Niben101Scf10637g00003	358.349	2.15074	0.257267	8.35993	6.27557e-17	1.49744e-14	109.34	127.395	126.964	621.804	453.752	679.508	389.679
Niben101Scf01101g05008	241.095	2.84401	0.340295	8.35748	6.40706e-17	1.5192e-14	33.3046	73.8741	53.0357	493.431	273.706	473.596	286.715
Niben101Scf00439g10055	47.7617	4.61797	0.552972	8.35119	6.75801e-17	1.5924e-14	3.14194	4.5229	1.60714	112.326	70.0178	96.7784	45.9378
Niben101Scf11649g01009	138.24	10.4969	1.25743	8.34789	6.94929e-17	1.6273e-14	0	0	0	382.71	262.794	242.976	79.2031
Niben101Scf05931g00003	59.13	2.9089	0.348719	8.34168	7.32443e-17	1.70456e-14	14.4529	9.04581	14.4643	97.0816	71.8364	100.897	106.132
Niben101Scf00821g16001	103.775	7.70974	0.924813	8.33654	7.64929e-17	1.76924e-14	0	1.50763	1.60714	287.233	217.328	137.961	80.7872
Niben101Scf07991g03005	58.3451	3.58118	0.432743	8.27554	1.27871e-16	2.93954e-14	5.02711	8.29199	12.8571	94.6746	101.844	128.695	57.0262
Niben101Scf03169g04009	61.8316	3.36301	0.406456	8.27399	1.29544e-16	2.95997e-14	12.5678	6.03054	11.25	138.803	97.2974	101.926	64.9465
Niben101Scf03363g01019	44.4096	3.51671	0.425426	8.26632	1.38152e-16	3.13763e-14	6.28389	7.53817	4.82143	84.2444	71.8364	85.4533	50.69
Niben101Scf00149g12019	38.9739	4.28178	0.51941	8.24354	1.67183e-16	3.77423e-14	2.51355	4.5229	3.21428	80.2327	62.7432	72.069	47.5219
Niben101Scf01060g00002	72.3172	3.13628	0.380741	8.23732	1.76115e-16	3.9522e-14	16.9665	10.5534	11.25	102.698	74.5644	152.374	137.813
Niben101Scf05378g01017	806.764	2.10583	0.256725	8.20268	2.35089e-16	5.24444e-14	231.875	322.634	284.464	1607.06	936.602	1292.09	972.614
Niben101Scf01494g06002	90.7315	7.15547	0.875286	8.17501	2.95842e-16	6.56091e-14	0.628389	2.26145	0	257.547	200.051	128.695	45.9378
Niben101Scf01623g13002	300.553	2.36219	0.290293	8.13726	4.04313e-16	8.91404e-14	87.9744	87.4428	93.2143	600.943	331.902	574.493	327.901
Niben101Scf01619g00014	188.064	2.29201	0.281695	8.1365	4.06867e-16	8.91819e-14	61.5821	62.5668	49.8214	378.699	282.799	289.306	191.671
Niben101Scf00577g09001	1361.51	3.74465	0.460399	8.1335	4.17064e-16	9.08885e-14	88.6028	329.418	85.1785	2861.9	2034.15	2973.36	1157.95
Niben101Scf05860g01019	347.074	2.25542	0.277555	8.12604	4.43534e-16	9.61015e-14	126.935	105.534	96.4285	710.06	551.049	494.188	345.325
Niben101Scf01934g02004	100.394	10.0375	1.23558	8.12373	4.52068e-16	9.7391e-14	0	0	0	219.838	240.97	159.581	82.3712
Niben101Scf05849g00002	93.1279	9.92872	1.22409	8.11108	5.017e-16	1.0689e-13	0	0	0	220.64	136.398	196.645	98.2118
Niben101Scf07491g00006	55.6019	5.51859	0.680379	8.11105	5.01831e-16	1.0689e-13	0.628389	2.26145	4.82143	138.803	76.383	123.547	42.7697
Niben101Scf10126g00002	671.691	2.46157	0.303674	8.10597	5.23284e-16	1.10833e-13	187.888	156.794	220.179	888.979	620.158	1482.56	1145.28
Niben101Scf01084g03003	103.473	10.0803	1.2466	8.08621	6.15493e-16	1.29635e-13	0	0	0	245.512	269.159	122.517	87.1234
Niben101Scf05134g03007	69.4733	-2.66538	0.330156	-8.07308	6.85482e-16	1.43574e-13	128.82	133.426	136.607	13.6396	20.9144	16.4729	36.4334
Niben101Scf17398g00012	46.1127	4.75457	0.589851	8.06063	7.59042e-16	1.58103e-13	1.88517	3.01527	4.82143	106.71	46.3754	102.956	57.0262
Niben101Scf01534g02014	81.7272	9.7401	1.20905	8.05597	7.8851e-16	1.63338e-13	0	0	0	166.884	132.761	164.729	107.716
Niben101Scf13429g04019	107.81	8.35697	1.03887	8.04427	8.67635e-16	1.78747e-13	0.628389	0	1.60714	229.466	208.235	224.443	90.2915
Niben101Scf02786g03004	57.9429	3.22326	0.400995	8.03817	9.1193e-16	1.86852e-13	7.54066	6.78436	19.2857	101.093	100.935	105.015	64.9465
Niben101Scf01143g09001	217.648	1.93056	0.24027	8.03496	9.36125e-16	1.90466e-13	89.8596	89.7043	69.1071	367.466	287.346	363.434	256.618
Niben101Scf03376g03004	92.4192	9.91876	1.23452	8.03449	9.39672e-16	1.90466e-13	0	0	0	216.628	210.053	141.049	79.2031
Niben101Scf00073g04002	162.946	2.54846	0.317253	8.03291	9.5184e-16	1.919e-13	39.5885	49.7519	40.1786	290.443	202.779	353.138	164.742
Niben101Scf01494g06001	66.3575	6.08395	0.758187	8.02433	1.0208e-15	2.04708e-13	1.25678	2.26145	1.60714	146.826	125.486	158.552	28.5131
Niben101Scf01435g01001	215.128	1.95467	0.243695	8.02097	1.04916e-15	2.09282e-13	81.6905	93.4734	67.5	388.326	326.447	293.424	255.034
Niben101Scf04283g01009	189.332	1.79018	0.223225	8.01962	1.06075e-15	2.10481e-13	85.4609	78.397	70.7143	284.826	228.24	306.808	270.875
Niben101Scf02370g02008	106.383	3.24183	0.404515	8.0141	1.10943e-15	2.18987e-13	22.622	14.3225	17.6786	248.721	169.134	194.586	77.619
Niben101Scf07091g01005	66.1659	2.97028	0.371546	7.99437	1.30234e-15	2.55726e-13	11.9394	21.1069	4.82143	91.4653	96.3881	129.724	107.716
Niben101Scf02160g01003	85.2865	3.4968	0.438543	7.97368	1.54012e-15	3.0085e-13	14.4529	13.5687	8.03571	155.652	123.668	218.266	63.3625
Niben101Scf04727g07005	256.623	2.23324	0.280321	7.96675	1.62907e-15	3.16586e-13	95.5151	76.8894	73.9286	462.943	341.905	486.981	258.202
Niben101Scf06751g00002	133.463	8.68602	1.09051	7.96508	1.65119e-15	3.19239e-13	0.628389	0.753817	0	453.315	200.051	198.705	80.7872
Niben101Scf05137g01028	100.273	2.68776	0.337506	7.96359	1.67115e-15	3.21448e-13	23.8788	33.9218	12.8571	161.268	136.398	210.03	123.557
Niben101Scf00046g02008	89.6788	2.68332	0.337081	7.96045	1.71413e-15	3.28043e-13	19.48	32.4141	11.25	143.617	118.212	176.054	126.725
Niben101Scf00611g11029	36.6593	4.81821	0.607258	7.93437	2.11573e-15	4.01059e-13	3.14194	1.50763	1.60714	66.5932	59.1059	80.3055	44.3537
Niben101Scf08041g02014	81.5511	3.73363	0.470569	7.9343	2.11694e-15	4.01059e-13	8.79744	9.79963	12.8571	194.966	196.414	75.1577	72.8668
Niben101Scf05348g04001	341.011	2.45437	0.309634	7.92667	2.25094e-15	4.24314e-13	81.0621	91.2119	117.321	529.536	365.547	796.877	405.52
Niben101Scf02207g11009	164.01	-1.84425	0.23326	-7.90643	2.64875e-15	4.96819e-13	328.019	250.267	257.143	74.6164	81.839	65.8917	90.2915
Niben101Scf04717g02003	98.3847	7.61782	0.964686	7.89668	2.86429e-15	5.34588e-13	0	1.50763	1.60714	257.547	169.134	219.296	39.6015
Niben101Scf04448g02011	124.677	3.16455	0.401763	7.87666	3.36256e-15	6.24492e-13	15.7097	30.9065	20.8929	300.873	136.398	249.153	118.805
Niben101Scf01683g00003	46.9681	3.79604	0.482405	7.86899	3.57516e-15	6.6072e-13	3.77033	9.04581	3.21428	60.9769	52.7407	103.985	95.0437
Niben101Scf27527g00004	43.6031	5.23812	0.667611	7.84606	4.29303e-15	7.8952e-13	2.51355	0.753817	3.21428	106.71	65.4712	88.5419	38.0175
Niben101Scf10488g01001	66.7943	3.6163	0.461345	7.83862	4.55535e-15	8.33696e-13	13.1962	5.27672	8.03571	145.221	108.209	136.931	50.69
Niben101Scf02240g06018	140.54	2.59548	0.331993	7.81786	5.37304e-15	9.7389e-13	35.8182	42.9676	28.9286	325.745	193.686	217.237	139.397
Niben101Scf08899g00008	66.6404	3.30116	0.422257	7.8179	5.37127e-15	9.7389e-13	10.0542	12.0611	11.25	157.256	115.484	108.104	52.274
Niben101Scf00107g03016	169.336	1.99124	0.254902	7.81179	5.63812e-15	1.01705e-12	68.4944	57.2901	62.6786	258.349	313.716	234.739	190.087
Niben101Scf01005g11015	315.483	1.97587	0.253162	7.80478	5.96067e-15	1.07011e-12	123.793	127.395	101.25	621.804	405.558	467.419	361.166
Niben101Scf03108g12002	86.9629	3.53305	0.453863	7.7844	7.00463e-15	1.25157e-12	11.9394	11.3073	14.4643	170.896	83.6576	238.857	77.619
Niben101Scf07027g04006	631.832	1.89383	0.243376	7.78151	7.16623e-15	1.27441e-12	209.253	245.744	290.893	965.2	837.485	1178.84	695.403
Niben101Scf00225g00003	170.772	3.19318	0.410598	7.7769	7.43236e-15	1.31553e-12	24.5072	41.46	24.1071	394.745	260.975	338.724	110.884
Niben101Scf01676g00026	68.9151	7.15637	0.920395	7.77533	7.52525e-15	1.32574e-12	0.628389	1.50763	0	101.093	67.2898	191.498	120.389
Niben101Scf00456g00003	89.3115	3.64515	0.469825	7.75854	8.59142e-15	1.50653e-12	10.0542	16.584	8.03571	192.559	212.781	129.724	55.4422
Niben101Scf07165g00009	38.7842	4.53283	0.584889	7.7499	9.19681e-15	1.60523e-12	1.88517	3.76909	3.21428	85.849	49.1034	86.4828	41.1856
Niben101Scf08001g00002	56.2637	3.75181	0.484935	7.73673	1.02007e-14	1.77224e-12	6.28389	9.04581	4.82143	84.2444	61.8339	162.67	64.9465
Niben101Scf04099g05004	188.991	2.82092	0.366647	7.69383	1.42793e-14	2.46946e-12	27.6491	58.0439	41.7857	371.478	247.336	408.734	167.911
Niben101Scf12789g00006	69.4291	3.52402	0.458154	7.69178	1.45105e-14	2.498e-12	5.6555	18.0916	4.82143	96.2793	92.7508	178.113	90.2915
Niben101Scf10434g00038	234.223	1.88494	0.245085	7.69097	1.46023e-14	2.50236e-12	79.8054	90.4581	109.286	382.71	279.162	406.675	291.467
Niben101Scf05177g00008	46.7504	3.19789	0.415978	7.68763	1.49885e-14	2.55693e-12	6.91227	12.0611	4.82143	83.442	98.2068	67.9508	53.8581
Niben101Scf02410g00002	178.951	6.72857	0.876315	7.67826	1.61267e-14	2.73871e-12	1.25678	4.5229	3.21428	559.222	417.379	168.847	98.2118
Niben101Scf01593g05001	40.0918	3.03742	0.395671	7.67662	1.63342e-14	2.7615e-12	6.91227	6.78436	11.25	74.6164	55.4686	63.8326	61.7784
Niben101Scf05391g02018	41.1689	3.42427	0.446247	7.67349	1.67378e-14	2.8171e-12	7.54066	3.76909	8.03571	64.1862	49.1034	90.601	64.9465
Niben101Scf04122g06005	167.366	2.98909	0.38958	7.67258	1.68564e-14	2.82447e-12	30.1627	55.0287	12.8571	262.361	177.318	361.375	272.459
Niben101Scf01719g08010	1797.87	2.70191	0.352409	7.66699	1.76086e-14	2.92451e-12	360.067	639.991	298.928	3835.12	2910.74	3087.64	1452.58
Niben101Scf27914g00006	475.616	1.60135	0.208849	7.66751	1.7537e-14	2.92451e-12	214.909	194.485	252.321	552.001	657.44	686.715	771.438
Niben101Scf02479g03009	67.5617	9.46148	1.23463	7.66339	1.81094e-14	2.99448e-12	0	0	0	119.547	73.6551	189.439	90.2915
Niben101Scf10333g00026	82.2394	3.46152	0.452307	7.65304	1.96277e-14	3.23137e-12	12.5678	12.8149	11.25	226.256	153.675	95.7488	63.3625
Niben101Scf07751g01008	43.7845	3.03204	0.396349	7.64994	2.01076e-14	3.29599e-12	8.79744	6.78436	11.25	76.2211	63.6525	87.5124	52.274
Niben101Scf05412g01004	51.1856	3.80819	0.497888	7.64868	2.03054e-14	3.314e-12	3.14194	6.03054	11.25	114.733	72.7458	106.044	44.3537
Niben101Scf03080g02002	70.8729	3.62905	0.475091	7.63865	2.19518e-14	3.56726e-12	8.79744	9.04581	11.25	178.919	114.575	130.754	42.7697
Niben101Scf10316g03003	35.366	4.74969	0.621844	7.63807	2.20502e-14	3.56787e-12	1.25678	3.76909	1.60714	79.4304	66.3805	58.6848	36.4334
Niben101Scf02807g10009	50.1673	4.33846	0.568302	7.63408	2.27434e-14	3.66431e-12	3.14194	6.03054	3.21428	121.954	82.7483	103.985	30.0972
Niben101Scf05974g00006	71.3426	3.95845	0.520486	7.6053	2.84235e-14	4.55998e-12	9.42583	6.78436	6.42857	217.431	102.753	112.222	44.3537
Niben101Scf02387g03017	45.0169	6.15218	0.809602	7.59901	2.984e-14	4.76694e-12	1.88517	0.753817	0	97.0816	88.2042	84.4237	42.7697
Niben101Scf02622g07001	319.953	1.99895	0.263208	7.59458	3.08785e-14	4.91203e-12	108.711	121.365	125.357	591.315	543.774	435.503	313.644
Niben101Scf07245g00001	47.8826	6.22447	0.822079	7.57163	3.68572e-14	5.81402e-12	0.628389	2.26145	0	111.524	74.5644	105.015	41.1856
Niben101Scf18771g00012	157.937	2.03375	0.268585	7.57207	3.67314e-14	5.81402e-12	57.1834	58.7978	54.6428	231.873	166.406	300.631	236.025
Niben101Scf01502g02018	64.1603	3.30605	0.436784	7.56906	3.75938e-14	5.90552e-12	8.16905	10.5534	14.4643	155.652	125.486	76.1872	58.6103
Niben101Scf00799g05011	134.207	1.78199	0.235814	7.55678	4.13173e-14	6.4635e-12	54.0414	50.5058	65.8928	216.628	170.953	197.675	183.751
Niben101Scf00066g02006	165.936	2.38744	0.316174	7.55102	4.31858e-14	6.72789e-12	43.9872	64.8283	35.3571	329.757	234.605	288.276	164.742
Niben101Scf08670g00020	61.7729	9.34028	1.2397	7.53432	4.90882e-14	7.61594e-12	0	0	0	140.407	124.577	121.488	45.9378
Niben101Scf00317g08004	37.2888	3.95362	0.524881	7.53241	4.98119e-14	7.69655e-12	1.25678	7.53817	3.21428	58.5699	44.5568	76.1872	69.6987
Niben101Scf03262g01002	48.0574	3.96936	0.527884	7.51939	5.50332e-14	8.46861e-12	5.02711	4.5229	6.42857	129.977	65.4712	88.5419	36.4334
Niben101Scf02762g01001	47.8318	6.2466	0.831606	7.51149	5.84588e-14	8.95917e-12	1.88517	0.753817	0	128.372	78.2017	84.4237	41.1856
Niben101Scf02195g08004	57.6584	9.22658	1.22897	7.50756	6.02376e-14	9.1944e-12	0	0	0	77.0234	69.1085	151.345	106.132
Niben101Scf03374g06002	127.66	9.4182	1.25501	7.50451	6.16598e-14	9.35903e-12	0	0.753817	0	390.733	238.242	189.439	74.4509
Niben101Scf05245g01007	501.344	2.76069	0.367886	7.50418	6.18126e-14	9.35903e-12	128.191	116.088	104.464	593.722	381.915	1310.63	874.402
Niben101Scf00149g03002	36.115	4.483	0.598145	7.49484	6.638e-14	1.00104e-11	3.77033	2.26145	1.60714	74.6164	51.8313	85.4533	33.2653
Niben101Scf04535g02012	197.226	3.04993	0.407006	7.49358	6.70204e-14	1.00667e-11	33.933	56.5363	22.5	406.78	253.701	455.064	152.07
Niben101Scf00415g00002	325.946	2.99192	0.399313	7.49267	6.74876e-14	1.00966e-11	39.5885	113.826	41.7857	721.292	505.583	556.99	302.556
Niben101Scf04943g01010	100.323	2.66945	0.35632	7.49173	6.7974e-14	1.01292e-11	16.3381	33.9218	24.1071	158.861	113.665	225.473	129.893
Niben101Scf05694g00009	48.058	3.59316	0.480304	7.48102	7.37507e-14	1.09467e-11	7.54066	6.78436	4.82143	112.326	69.1085	97.8079	38.0175
Niben101Scf03817g16010	441.888	3.15037	0.421416	7.47569	7.68025e-14	1.1355e-11	67.2376	66.3359	109.286	447.699	434.656	1434.17	533.829
Niben101Scf16244g02026	61.2049	9.32697	1.24959	7.46404	8.39086e-14	1.23572e-11	0	0	0	159.663	116.393	111.192	41.1856
Niben101Scf08167g01004	41.03	4.11853	0.552147	7.45911	8.71063e-14	1.27782e-11	4.39872	3.01527	4.82143	76.2211	46.3754	111.192	41.1856
Niben101Scf02000g00005	225.595	-2.63731	0.355714	-7.41413	1.22429e-13	1.78903e-11	359.438	355.048	583.393	45.7327	41.8288	84.4237	109.3
Niben101Scf09225g04002	115.605	4.0197	0.543886	7.39071	1.46044e-13	2.12588e-11	8.79744	15.8302	11.25	343.396	201.869	185.32	42.7697
Niben101Scf04838g01003	50.7612	3.84411	0.520663	7.38311	1.54637e-13	2.24229e-11	3.14194	7.53817	8.03571	140.407	55.4686	91.6306	49.1059
Niben101Scf00557g03004	69.4928	3.7892	0.514121	7.37024	1.70315e-13	2.46018e-11	4.39872	8.29199	14.4643	186.942	105.481	122.517	44.3537
Niben101Scf04347g01031	208.926	1.91586	0.260944	7.342	2.10418e-13	3.02785e-11	81.6905	73.8741	88.3928	364.257	255.519	370.641	228.105
Niben101Scf03362g05002	143.261	2.755	0.375345	7.33991	2.13741e-13	3.06397e-11	27.0207	53.521	17.6786	296.059	205.507	260.478	142.566
Niben101Scf01999g05004	37.2489	3.51907	0.479692	7.3361	2.19906e-13	3.1404e-11	3.77033	7.53817	4.82143	76.2211	64.5619	68.9803	34.8494
Niben101Scf03204g02006	139.42	3.20193	0.436747	7.33133	2.27887e-13	3.24211e-11	33.3046	22.6145	16.0714	223.047	125.486	412.852	142.566
Niben101Scf02108g00007	241.577	2.03358	0.277583	7.32604	2.3706e-13	3.35992e-11	82.9473	116.842	59.4643	405.978	378.278	382.995	264.538
Niben101Scf02300g00024	96.4991	2.60891	0.356665	7.31472	2.57918e-13	3.64186e-11	26.3923	28.6451	17.6786	179.721	137.308	201.793	83.9553
Niben101Scf01825g04002	81.2473	8.76247	1.19837	7.31197	2.63264e-13	3.70347e-11	0	0	1.60714	143.617	129.124	173.995	120.389
Niben101Scf05177g03021	36.0283	5.50932	0.753951	7.30727	2.72631e-13	3.82099e-11	3.14194	0	0	61.7792	42.7381	87.5124	57.0262
Niben101Scf10524g04001	86.6776	2.26747	0.311073	7.28919	3.11824e-13	4.3541e-11	24.5072	21.8607	38.5714	154.047	125.486	147.227	95.0437
Niben101Scf03147g10015	161.446	2.50967	0.345245	7.26924	3.61525e-13	5.02946e-11	27.6491	37.6909	70.7143	287.233	230.058	308.867	167.911
Niben101Scf14803g00004	229.769	-2.03871	0.28059	-7.26578	3.70881e-13	5.14065e-11	492.657	365.601	356.786	130.779	66.3805	112.222	83.9553
Niben101Scf09517g01008	54.2036	-2.19936	0.30319	-7.25407	4.04427e-13	5.5851e-11	94.8867	97.2424	101.25	20.0582	15.4585	26.7685	23.7609
Niben101Scf10067g02017	62.9764	7.56173	1.04249	7.25355	4.05983e-13	5.58612e-11	0	0.753817	1.60714	94.6746	75.4737	181.202	87.1234
Niben101Scf00428g09005	95.3995	3.26379	0.450622	7.24286	4.39336e-13	6.02305e-11	11.311	18.8454	19.2857	235.884	110.028	205.911	66.5306
Niben101Scf00108g01009	209.805	-2.97941	0.412009	-7.23142	4.77976e-13	6.52904e-11	409.081	325.649	519.107	30.4884	68.1991	22.6503	93.4597
Niben101Scf06890g01022	1597.84	1.51865	0.21018	7.22547	4.99369e-13	6.79664e-11	846.439	600.039	875.893	2138.2	2465.17	1924.24	2334.91
Niben101Scf00442g10010	69.6931	3.19293	0.443859	7.19357	6.31207e-13	8.56012e-11	10.6826	9.04581	19.2857	127.57	74.5644	180.173	66.5306
Niben101Scf01991g03010	49.8475	6.25661	0.871583	7.17845	7.0507e-13	9.52754e-11	1.25678	0.753817	1.60714	145.221	99.1161	77.2168	23.7609
Niben101Scf01376g04034	55.815	3.56614	0.497619	7.16641	7.69918e-13	1.03667e-10	7.54066	11.3073	3.21428	135.593	93.6602	102.956	36.4334
Niben101Scf06176g02022	31.9747	3.97592	0.555916	7.15202	8.55086e-13	1.14725e-10	2.51355	4.5229	3.21428	57.7676	36.3729	78.2464	41.1856
Niben101Scf00712g02011	84.3484	8.82066	1.23673	7.13227	9.87244e-13	1.31986e-10	0	0	1.60714	216.628	191.867	112.222	68.1147
Niben101Scf00270g15011	48.247	8.98473	1.26571	7.09856	1.26061e-12	1.67937e-10	0	0	0	131.582	77.2924	101.926	26.9291
Niben101Scf05066g02005	39.0964	8.67538	1.22702	7.07029	1.54614e-12	2.04882e-10	0	0	0	77.0234	49.1034	93.6897	53.8581
Niben101Scf05961g02036	227.772	1.54068	0.217916	7.07005	1.5488e-12	2.04882e-10	99.9138	125.134	101.25	352.222	280.071	345.931	289.883
Niben101Scf04122g05014	135.707	1.76105	0.249105	7.0695	1.55492e-12	2.04972e-10	55.2982	54.2749	64.2857	177.314	227.33	216.207	155.238
Niben101Scf09512g03008	132.486	7.48743	1.05942	7.06745	1.57802e-12	2.07293e-10	2.51355	0.753817	0	420.42	238.242	210.03	55.4422
Niben101Scf04117g05009	36.8692	3.81268	0.539724	7.06414	1.61617e-12	2.11567e-10	5.6555	3.76909	3.21428	77.8258	76.383	65.8917	25.345
Niben101Scf05080g01012	86.2903	2.02874	0.287585	7.05441	1.73334e-12	2.2612e-10	35.8182	33.168	22.5	133.186	101.844	152.374	125.141
Niben101Scf01797g02013	141.947	3.03122	0.430315	7.04418	1.86555e-12	2.42528e-10	32.0478	39.1985	9.64285	298.466	213.691	294.453	106.132
Niben101Scf05415g00003	565.246	2.46811	0.350506	7.04156	1.90095e-12	2.4628e-10	114.995	120.611	241.071	1139.3	774.742	1071.77	494.227
Niben101Scf16678g00013	87.3042	2.55312	0.362859	7.03612	1.97673e-12	2.55221e-10	24.5072	32.4141	9.64285	167.686	140.945	147.227	88.7075
Niben101Scf19911g00001	139.17	2.62431	0.373074	7.03429	2.00284e-12	2.5771e-10	33.933	35.4294	36.9643	289.64	200.051	283.128	95.0437
Niben101Scf02430g03006	54.393	2.92714	0.416172	7.03349	2.01423e-12	2.58295e-10	10.0542	9.79963	16.0714	113.128	97.2974	91.6306	42.7697
Niben101Scf00189g03001	63.6092	3.78997	0.539656	7.02294	2.17244e-12	2.77637e-10	5.6555	6.03054	12.8571	100.291	52.7407	205.911	61.7784
Niben101Scf10289g00006	306.981	1.74156	0.248196	7.01687	2.26898e-12	2.88995e-10	136.36	139.456	117.321	535.955	501.036	406.675	312.06
Niben101Scf01239g01007	54.2453	4.2731	0.609935	7.00584	2.45511e-12	3.10999e-10	3.14194	7.53817	3.21428	142.012	75.4737	124.576	23.7609
Niben101Scf06525g03013	1146.4	3.32064	0.473994	7.00566	2.45823e-12	3.10999e-10	47.1291	192.223	324.643	1984.96	2273.3	2150.75	1051.82
Niben101Scf06509g02006	36.4121	3.94368	0.562996	7.0048	2.47332e-12	3.11862e-10	5.02711	5.27672	0	70.6048	63.6525	83.3941	26.9291
Niben101Scf00507g00010	66.3321	2.44369	0.349112	6.99972	2.56475e-12	3.22313e-10	22.622	15.8302	17.6786	138.803	100.935	101.926	66.5306
Niben101Scf12959g00003	41.9983	6.46037	0.923719	6.99387	2.67406e-12	3.34932e-10	1.25678	0.753817	0	90.663	54.5593	103.985	42.7697
Niben101Scf01623g01028	67.1585	2.73318	0.390994	6.99032	2.74261e-12	3.42382e-10	16.3381	10.5534	22.5	113.93	67.2898	152.374	87.1234
Niben101Scf04943g01013	26.9718	3.86182	0.552524	6.98942	2.76019e-12	3.43439e-10	3.14194	3.01527	3.21428	51.349	38.1915	56.6257	33.2653
Niben101Scf00941g06004	69.6122	2.5223	0.36255	6.95712	3.47307e-12	4.30718e-10	22.622	21.8607	9.64285	128.372	129.124	109.133	66.5306
Niben101Scf05588g04009	50.4205	4.06307	0.584867	6.94699	3.73152e-12	4.61252e-10	1.88517	7.53817	6.42857	70.6048	35.4636	153.404	77.619
Niben101Scf01001g00003	35.8167	8.5584	1.23312	6.94044	3.90879e-12	4.81586e-10	0	0	0	88.256	59.1059	66.9212	36.4334
Niben101Scf02172g02008	42.1711	2.87214	0.413901	6.93921	3.94295e-12	4.84212e-10	9.42583	9.79963	8.03571	90.663	57.2873	77.2168	42.7697
Niben101Scf09928g01011	113.443	2.24102	0.323081	6.9364	4.02229e-12	4.92352e-10	39.5885	44.4752	22.5	235.082	179.136	151.345	121.973
Niben101Scf01999g07002	49.1122	7.22332	1.04421	6.91749	4.59707e-12	5.60887e-10	0.628389	0	1.60714	116.337	91.8415	90.601	42.7697
Niben101Scf02170g02011	37.1412	3.49965	0.506088	6.91511	4.6751e-12	5.68568e-10	5.6555	7.53817	1.60714	62.5815	40.9195	95.7488	45.9378
Niben101Scf05279g05006	119.051	3.11753	0.45104	6.91186	4.78337e-12	5.78256e-10	13.1962	27.1374	27.3214	298.466	144.582	245.035	77.619
Niben101Scf07578g00012	169.331	2.69714	0.390222	6.9118	4.78544e-12	5.78256e-10	52.1563	21.8607	49.8214	188.547	268.25	427.266	177.415
Niben101Scf00231g07029	29.8683	3.8975	0.564004	6.91043	4.83202e-12	5.82019e-10	5.02711	1.50763	3.21428	57.7676	29.0983	61.7734	50.69
Niben101Scf01051g09003	388.397	1.83709	0.26616	6.90221	5.12e-12	6.14742e-10	155.212	123.626	196.071	705.246	453.752	644.503	440.369
Niben101Scf00800g02008	198.958	2.05402	0.29763	6.90127	5.15394e-12	6.16853e-10	55.2982	83.6737	75.5357	380.303	291.892	322.251	183.751
Niben101Scf01546g00012	45.6852	3.86551	0.560222	6.89996	5.20182e-12	6.17796e-10	6.91227	3.76909	4.82143	131.582	61.8339	82.3646	28.5131
Niben101Scf05057g04016	45.0912	8.88592	1.28777	6.90023	5.192e-12	6.17796e-10	0	0	0	164.477	42.7381	75.1577	33.2653
Niben101Scf09716g02012	31.3499	4.79878	0.695506	6.89971	5.21098e-12	6.17796e-10	3.14194	0.753817	1.60714	69.8025	47.2847	73.0986	23.7609
Niben101Scf03739g05005	168.143	3.64655	0.529017	6.89306	5.46032e-12	6.45327e-10	18.8517	32.4141	14.4643	443.687	381.915	225.473	60.1944
Niben101Scf02525g07007	119.508	1.76692	0.256437	6.89029	5.56781e-12	6.55975e-10	48.3859	48.2443	56.25	201.384	169.134	183.261	129.893
Niben101Scf19766g00001	77.507	3.07352	0.4467	6.8805	5.96412e-12	7.00478e-10	10.6826	19.5993	14.4643	178.117	121.849	150.315	47.5219
Niben101Scf08510g01006	78.6291	3.35603	0.487793	6.88004	5.98369e-12	7.00594e-10	8.79744	15.0763	14.4643	171.698	90.0229	202.823	47.5219
Niben101Scf09832g00002	65.9279	2.19974	0.32013	6.87137	6.35866e-12	7.42192e-10	23.2504	19.5993	22.5	121.151	113.665	91.6306	69.6987
Niben101Scf05712g02003	40.4257	6.35601	0.927176	6.85524	7.1195e-12	8.28433e-10	0.628389	0.753817	1.60714	70.6048	58.1966	116.34	34.8494
Niben101Scf04306g01006	30.83	3.64819	0.532286	6.85382	7.19029e-12	8.34096e-10	2.51355	8.29199	0	64.9885	54.5593	44.271	41.1856
Niben101Scf11552g02001	56.1407	3.22022	0.469883	6.85323	7.22022e-12	8.34998e-10	8.16905	8.29199	14.4643	119.547	119.121	88.5419	34.8494
Niben101Scf04287g02001	25.4292	4.19916	0.613192	6.84804	7.4867e-12	8.63168e-10	1.88517	1.50763	4.82143	40.9187	40.0102	55.5961	33.2653
Niben101Scf03595g10007	26.888	4.51977	0.660848	6.83935	7.95513e-12	9.13451e-10	1.88517	1.50763	3.21428	59.3722	53.65	43.2414	25.345
Niben101Scf05166g01006	34.6964	2.98746	0.436823	6.83906	7.97128e-12	9.13451e-10	6.28389	11.3073	1.60714	64.1862	60.0152	53.537	45.9378
Niben101Scf34135g00003	82.0788	2.63087	0.384728	6.83825	8.01657e-12	9.15856e-10	21.3652	18.8454	22.5	153.245	107.3	186.35	64.9465
Niben101Scf09870g00017	34.5392	8.50753	1.24444	6.83645	8.11816e-12	9.24661e-10	0	0	0	78.6281	75.4737	60.7439	26.9291
Niben101Scf02565g02003	74.7326	2.77478	0.406263	6.83001	8.49067e-12	9.64177e-10	9.42583	20.3531	24.1071	142.814	116.393	148.256	61.7784
Niben101Scf02063g05001	137.677	3.14042	0.460087	6.8257	8.75001e-12	9.90643e-10	16.9665	49.7519	6.42857	264.768	226.421	258.419	140.982
Niben101Scf08160g02006	90.7943	2.45485	0.359875	6.8214	9.01554e-12	1.01765e-09	30.1627	19.5993	27.3214	184.535	144.582	156.493	72.8668
Niben101Scf16068g00007	53.2863	2.39949	0.352624	6.80466	1.01292e-11	1.13994e-09	16.9665	9.04581	22.5	94.6746	86.3856	68.9803	74.4509
Niben101Scf00700g00005	31.3316	8.36681	1.23073	6.79824	1.05902e-11	1.18827e-09	0	0	0	68.1978	66.3805	51.4779	33.2653
Niben101Scf27945g00015	360.399	2.11464	0.311345	6.79195	1.10626e-11	1.2376e-09	140.759	113.826	117.321	564.838	338.268	818.498	429.281
Niben101Scf10412g02017	63.0009	3.07216	0.452416	6.79056	1.11699e-11	1.24591e-09	8.79744	15.0763	12.8571	135.593	97.2974	131.783	39.6015
Niben101Scf12547g02005	45.7518	4.74711	0.699442	6.787	1.14489e-11	1.27325e-09	3.14194	4.5229	0	153.245	45.4661	88.5419	25.345
Niben101Scf22432g00001	27.7267	5.06947	0.747592	6.78107	1.19289e-11	1.32273e-09	0.628389	2.26145	1.60714	48.942	54.5593	60.7439	25.345
Niben101Scf02188g00002	39.1329	8.68447	1.28197	6.7743	1.25011e-11	1.38212e-09	0	0	0	101.093	81.839	75.1577	15.8406
Niben101Scf02537g18002	37.9379	8.64071	1.27567	6.77345	1.25743e-11	1.38615e-09	0	0	0	116.337	62.7432	65.8917	20.5928
Niben101Scf07157g00004	40.9875	-2.92886	0.432471	-6.77239	1.26673e-11	1.39233e-09	71.0079	61.0592	112.5	12.0349	14.5492	3.08867	12.6725
Niben101Scf05631g00014	158.47	10.6903	1.57901	6.77025	1.28564e-11	1.40901e-09	0	0	0	608.966	280.071	161.64	58.6103
Niben101Scf18039g00002	31.8873	2.88949	0.427348	6.76145	1.36618e-11	1.49293e-09	5.6555	7.53817	8.03571	56.9652	47.2847	59.7143	38.0175
Niben101Scf05438g03003	122.332	1.88675	0.279615	6.74767	1.50238e-11	1.63703e-09	47.7575	44.4752	53.0357	155.652	237.333	135.902	182.167
Niben101Scf04840g01004	91.6657	2.16188	0.320889	6.73715	1.61523e-11	1.75492e-09	32.6762	24.1222	36.9643	151.64	181.864	122.517	91.8756
Niben101Scf03985g01005	36.2979	-2.67069	0.396774	-6.73101	1.68487e-11	1.82532e-09	66.6092	49.7519	93.2143	10.4303	10.0025	8.23646	15.8406
Niben101Scf04362g02008	39.0045	5.39413	0.802103	6.72498	1.75621e-11	1.89716e-09	2.51355	1.50763	0	129.175	67.2898	53.537	19.0087
Niben101Scf05152g00001	93.7442	2.16842	0.322482	6.72416	1.76609e-11	1.90238e-09	29.5343	26.3836	40.1786	178.919	117.303	168.847	95.0437
Niben101Scf07589g01006	31.1715	8.36019	1.24343	6.7235	1.7741e-11	1.90556e-09	0	0	0	68.1978	73.6551	49.4188	26.9291
Niben101Scf02153g02002	92.5617	2.55031	0.379525	6.71973	1.82062e-11	1.94998e-09	17.5949	36.1832	19.2857	178.117	195.504	99.8671	101.38
Niben101Scf11105g01005	42.0061	4.17261	0.621127	6.7178	1.84494e-11	1.97043e-09	1.25678	5.27672	6.42857	106.71	63.6525	88.5419	22.1769
Niben101Scf12205g01017	125.527	-2.09411	0.311965	-6.71263	1.91149e-11	2.03574e-09	162.124	196.746	310.178	36.9071	49.1034	58.6848	64.9465
Niben101Scf08039g01005	35.427	3.20833	0.478557	6.70418	2.02536e-11	2.15093e-09	2.51355	6.03054	12.8571	69.8025	42.7381	61.7734	52.274
Niben101Scf02124g00007	110.546	1.80845	0.271007	6.67305	2.50544e-11	2.65331e-09	57.1834	44.4752	32.1428	182.128	172.771	144.138	140.982
Niben101Scf05290g00011	104.154	2.28578	0.342706	6.6698	2.56155e-11	2.70512e-09	32.0478	32.4141	32.1428	90.663	147.31	161.64	232.857
Niben101Scf09325g05001	37.6358	3.64626	0.547114	6.66452	2.65531e-11	2.79631e-09	6.28389	3.76909	4.82143	87.4537	78.2017	60.7439	22.1769
Niben101Scf00271g07025	45.46	2.24509	0.336963	6.66274	2.68773e-11	2.82256e-09	15.0813	15.0763	12.8571	65.7908	66.3805	84.4237	58.6103
Niben101Scf04053g02006	200.804	11.0315	1.65581	6.66231	2.69558e-11	2.82294e-09	0	0	0	695.618	496.49	156.493	57.0262
Niben101Scf08272g00021	244.477	1.61042	0.241826	6.65941	2.74934e-11	2.87127e-09	123.164	104.027	109.286	350.617	246.426	388.143	389.679
Niben101Scf05928g03007	35.2772	5.44594	0.819206	6.64783	2.97442e-11	3.09775e-09	1.88517	0.753817	1.60714	111.524	62.7432	49.4188	19.0087
Niben101Scf04973g02006	246.63	1.7798	0.268133	6.63774	3.18528e-11	3.30822e-09	114.995	125.134	65.8928	402.768	349.18	391.232	277.211
Niben101Scf04994g00005	85.1365	2.44048	0.367778	6.63573	3.22907e-11	3.34188e-09	23.2504	20.3531	30.5357	171.698	160.041	123.547	66.5306
Niben101Scf06565g00008	112.75	2.3181	0.349352	6.63544	3.23543e-11	3.34188e-09	36.4465	45.229	19.2857	220.64	158.222	204.882	104.548
Niben101Scf04787g02002	36.9948	8.60353	1.29685	6.63418	3.26311e-11	3.36128e-09	0	0	0	97.0816	98.2068	49.4188	14.2566
Niben101Scf09044g01012	334.953	7.00875	1.05677	6.63221	3.30687e-11	3.39707e-09	3.14194	3.01527	8.03571	1204.29	849.307	197.675	79.2031
Niben101Scf08351g01002	29.6998	8.29156	1.25047	6.63073	3.34025e-11	3.42203e-09	0	0	0	69.8025	65.4712	50.4483	22.1769
Niben101Scf00571g08006	29.3802	8.27011	1.24803	6.62651	3.43713e-11	3.51174e-09	0	0	0	53.7559	47.2847	79.2759	25.345
Niben101Scf10124g03002	105.88	2.01306	0.304047	6.62088	3.57076e-11	3.63841e-09	46.5008	34.6756	33.75	158.861	110.028	210.03	147.318
Niben101Scf07829g01008	42.2056	4.27001	0.646158	6.6083	3.88747e-11	3.93983e-09	4.39872	2.26145	4.82143	141.21	53.65	66.9212	22.1769
Niben101Scf06408g03002	32.0127	5.62102	0.850915	6.60585	3.95241e-11	3.98501e-09	0.628389	2.26145	0	34.5001	32.7356	90.601	63.3625
Niben101Scf09445g04018	34.8885	8.52032	1.28982	6.60582	3.95319e-11	3.98501e-09	0	0	0	111.524	74.5644	39.1232	19.0087
Niben101Scf09074g00025	27.6294	4.85038	0.7344	6.60455	3.98722e-11	4.00859e-09	1.88517	2.26145	0	56.9652	29.0983	73.0986	30.0972
Niben101Scf12560g00024	33.7188	4.0309	0.611564	6.59113	4.36491e-11	4.37663e-09	3.14194	6.03054	0	86.6514	57.2873	60.7439	22.1769
Niben101Scf00466g01018	123.557	1.65418	0.25112	6.58722	4.48141e-11	4.48153e-09	65.3524	58.7978	38.5714	176.512	160.95	169.877	194.84
Niben101Scf04191g04019	256.987	1.8104	0.275107	6.58073	4.68149e-11	4.66203e-09	113.738	104.781	98.0357	423.629	300.076	497.276	261.37
Niben101Scf08820g01004	191.973	5.79914	0.881253	6.58057	4.68664e-11	4.66203e-09	4.39872	4.5229	9.64285	629.827	431.928	204.882	58.6103
Niben101Scf01739g08010	30.7191	8.3389	1.26897	6.57139	4.98465e-11	4.94543e-09	0	0	0	84.2444	53.65	59.7143	17.4247
Niben101Scf13776g02016	42.9641	7.0538	1.07367	6.56983	5.03727e-11	4.98452e-09	0.628389	0.753817	0	122.756	75.4737	71.0395	30.0972
Niben101Scf02171g00007	62.7201	3.76953	0.573916	6.56809	5.09658e-11	5.03001e-09	4.39872	12.0611	6.42857	164.477	133.67	92.6602	25.345
Niben101Scf00994g00001	30.8172	3.41771	0.520817	6.56221	5.30172e-11	5.2188e-09	3.14194	7.53817	3.21428	70.6048	56.378	46.3301	28.5131
Niben101Scf00892g00003	27.7901	8.19318	1.24884	6.56063	5.35818e-11	5.26065e-09	0	0	0	64.9885	40.9195	64.8621	23.7609
Niben101Scf00339g00001	33.2855	3.86241	0.589045	6.55706	5.48774e-11	5.37385e-09	3.14194	6.03054	1.60714	85.0467	49.1034	65.8917	22.1769
Niben101Scf00605g01013	379.219	1.55052	0.236532	6.55522	5.55616e-11	5.42676e-09	192.915	169.609	178.393	523.92	413.741	695.981	479.971
Niben101Scf06736g08001	889.688	1.81343	0.276726	6.55316	5.63323e-11	5.48781e-09	360.695	482.443	249.107	1696.92	1277.6	1052.21	1108.84
Niben101Scf04626g00009	245.991	6.09074	0.930564	6.54522	5.94097e-11	5.7727e-09	6.91227	6.78436	4.82143	840.037	514.676	299.601	49.1059
Niben101Scf00482g07005	26.6066	4.54427	0.694717	6.54118	6.10345e-11	5.91533e-09	2.51355	1.50763	1.60714	56.9652	34.5542	66.9212	22.1769
Niben101Scf34484g00001	138.812	2.4146	0.369407	6.53641	6.3011e-11	6.09122e-09	43.3588	40.7061	35.3571	276.001	141.854	314.015	120.389
Niben101Scf08127g08009	616.744	1.48816	0.227776	6.53344	6.42754e-11	6.19756e-09	265.18	298.512	350.357	1009.33	763.83	964.695	665.306
Niben101Ctg11483g00004	76.8643	2.45583	0.37593	6.53267	6.46067e-11	6.21361e-09	20.1084	21.1069	24.1071	95.477	81.839	195.616	99.7959
Niben101Scf03737g03008	100.116	1.5934	0.24398	6.53086	6.53927e-11	6.27321e-09	47.7575	46.7367	45	140.407	144.582	157.522	118.805
Niben101Scf06493g00022	641.215	1.41003	0.216	6.52795	6.66766e-11	6.38014e-09	366.351	353.54	265.178	945.944	1019.35	758.784	779.358
Niben101Scf07488g00028	102.08	2.49685	0.382545	6.52693	6.71309e-11	6.40734e-09	25.7639	37.6909	19.2857	215.024	140.945	196.645	79.2031
Niben101Scf03574g00019	24.6704	8.01733	1.22856	6.5258	6.76382e-11	6.43947e-09	0	0	0	53.7559	37.2822	48.3892	33.2653
Niben101Scf00350g05006	53.268	2.20339	0.337922	6.52041	7.01137e-11	6.65833e-09	16.9665	20.3531	14.4643	100.291	77.2924	86.4828	57.0262
Niben101Scf08719g00002	29.8365	5.91086	0.90687	6.51787	7.13115e-11	6.75506e-09	0	1.50763	1.60714	71.4071	41.8288	57.6552	34.8494
Niben101Scf07563g02014	169.243	2.23703	0.343245	6.5173	7.15855e-11	6.76402e-09	52.1563	50.5058	61.0714	272.791	180.955	405.646	161.574
Niben101Scf11663g00006	26.7129	3.33048	0.511818	6.50716	7.65863e-11	7.21845e-09	5.6555	4.5229	1.60714	51.349	31.8263	55.5961	36.4334
Niben101Scf00820g00007	26.6014	5.35761	0.823931	6.50249	7.89989e-11	7.42728e-09	1.88517	0	1.60714	60.9769	41.8288	54.5665	25.345
Niben101Scf01999g05003	43.2225	3.79651	0.584096	6.4998	8.04266e-11	7.54269e-09	3.77033	3.76909	9.64285	125.965	84.5669	46.3301	28.5131
Niben101Scf10688g02001	47.4183	7.16076	1.10181	6.49906	8.08209e-11	7.56086e-09	0.628389	0	1.60714	125.163	123.668	58.6848	22.1769
Niben101Scf01212g03005	37.3984	4.45772	0.688072	6.47857	9.25957e-11	8.64096e-09	1.25678	4.5229	3.21428	89.8607	59.1059	89.5715	14.2566
Niben101Scf02569g02008	26.9972	4.37239	0.67563	6.47158	9.69865e-11	9.02836e-09	2.51355	2.26145	1.60714	66.5932	37.2822	59.7143	19.0087
Niben101Scf01212g02011	26.657	8.13708	1.25882	6.46403	1.01951e-10	9.46714e-09	0	0	0	69.0002	56.378	42.2118	19.0087
Niben101Scf09238g00004	465.606	-1.57324	0.243506	-6.46076	1.04175e-10	9.64989e-09	805.594	866.89	578.571	326.547	216.419	245.035	220.185
Niben101Scf10254g01002	181.885	2.46871	0.382132	6.46035	1.04459e-10	9.65244e-09	34.5614	59.5516	59.4643	414.803	353.726	206.941	144.15
Niben101Scf04403g00012	22.4989	4.74734	0.735013	6.45885	1.05499e-10	9.67739e-09	0	3.01527	1.60714	43.3257	41.8288	36.0345	31.6812
Niben101Scf07586g01001	363.158	-2.19712	0.340154	-6.4592	1.05257e-10	9.67739e-09	666.72	609.084	692.678	129.977	65.4712	221.355	156.822
Niben101Scf11071g04005	33.904	5.6019	0.867275	6.45919	1.05262e-10	9.67739e-09	0	1.50763	3.21428	105.105	30.0076	68.9803	28.5131
Niben101Scf03160g01004	48.2028	8.00484	1.24122	6.44918	1.12458e-10	1.02907e-08	0	0	1.60714	121.954	36.3729	99.8671	77.619
Niben101Scf01696g06056	23.1664	7.93089	1.22995	6.44813	1.13242e-10	1.03374e-08	0	0	0	48.942	44.5568	40.1527	28.5131
Niben101Scf08566g00007	21.42	4.6907	0.72776	6.44539	1.15305e-10	1.05003e-08	1.25678	1.50763	1.60714	38.5117	37.2822	38.0936	31.6812
Niben101Scf11709g01025	203.083	1.5741	0.244264	6.44425	1.16172e-10	1.05538e-08	94.8867	89.7043	102.857	327.35	233.696	341.813	231.273
Niben101Scf14323g01021	71.9633	1.9129	0.297141	6.43768	1.21313e-10	1.09943e-08	32.6762	24.876	25.7143	114.733	100.935	125.606	79.2031
Niben101Scf01109g03004	48.2697	3.37746	0.524702	6.43691	1.21933e-10	1.1024e-08	3.14194	7.53817	14.4643	106.71	50.0127	113.251	42.7697
Niben101Scf04384g00010	26.7182	8.13951	1.26477	6.43554	1.23031e-10	1.10967e-08	0	0	0	60.1746	63.6525	47.3596	15.8406
Niben101Scf04926g03003	37.5309	4.78364	0.743606	6.43302	1.25091e-10	1.12555e-08	4.39872	1.50763	0	105.907	80.0203	56.6257	14.2566
Niben101Scf01076g02011	232.343	2.25178	0.350935	6.41652	1.39427e-10	1.25156e-08	60.3253	71.6127	91.6071	476.582	340.996	422.118	163.158
Niben101Scf05189g00002	348.892	-2.52925	0.394227	-6.4157	1.40173e-10	1.25527e-08	687.457	1054.59	241.071	125.965	95.4788	120.458	117.221
Niben101Scf01696g06043	75.9701	2.82093	0.440013	6.41101	1.44556e-10	1.29145e-08	18.2233	25.6298	4.82143	153.245	117.303	152.374	60.1944
Niben101Scf01556g02002	142.558	-1.85667	0.289682	-6.40933	1.46161e-10	1.3027e-08	252.612	311.327	163.929	65.7908	52.7407	83.3941	68.1147
Niben101Scf13593g00007	90.5824	2.29126	0.35763	6.4068	1.48606e-10	1.32137e-08	33.3046	26.3836	24.1071	196.57	141.854	138.99	72.8668
Niben101Scf00525g04009	335.788	1.92067	0.299869	6.40505	1.50319e-10	1.33345e-08	123.793	142.471	122.143	468.559	357.364	763.932	372.255
Niben101Scf11491g01002	32.2181	5.96403	0.932087	6.39858	1.56833e-10	1.38797e-08	0	0.753817	3.21428	68.1978	78.2017	54.5665	20.5928
Niben101Scf03170g04002	26.5176	5.06016	0.791454	6.3935	1.62136e-10	1.43154e-08	1.25678	2.26145	0	72.2095	44.5568	46.3301	19.0087
Niben101Scf04383g01013	154.282	2.0164	0.315771	6.38565	1.70672e-10	1.50339e-08	57.8118	59.5516	51.4286	295.256	198.232	286.217	131.477
Niben101Scf02543g01008	426.612	1.48511	0.232774	6.38004	1.77042e-10	1.55587e-08	184.746	191.47	258.75	740.548	508.311	576.552	525.909
Niben101Scf06865g00004	56.1955	-2.53989	0.399391	-6.35941	2.02531e-10	1.77161e-08	104.313	137.195	80.3571	25.6745	16.3678	24.7094	4.75219
Niben101Scf11071g02017	74.8975	2.09826	0.329941	6.35948	2.02434e-10	1.77161e-08	20.7368	34.6756	22.5	129.175	96.3881	140.02	80.7872
Niben101Scf00726g02006	261.342	2.05945	0.323895	6.35839	2.03886e-10	1.77651e-08	101.171	114.58	61.0714	506.269	489.215	306.808	250.282
Niben101Scf06382g03012	29.3301	3.36288	0.528899	6.35827	2.04034e-10	1.77651e-08	6.91227	3.01527	3.21428	32.0931	40.0102	74.1281	45.9378
Niben101Scf02369g02006	25.1009	3.1033	0.488185	6.35681	2.05982e-10	1.78933e-08	4.39872	6.03054	3.21428	52.1513	35.4636	41.1823	33.2653
Niben101Scf00219g03008	85.0603	2.93798	0.462306	6.35506	2.08345e-10	1.8057e-08	18.8517	27.1374	4.82143	170.093	130.033	184.291	60.1944
Niben101Scf01249g06013	42.6782	7.84298	1.2343	6.3542	2.09512e-10	1.81166e-08	0	0.753817	0	80.2327	95.4788	90.601	31.6812
Niben101Scf03403g00007	23.718	7.9694	1.25642	6.34295	2.25407e-10	1.94464e-08	0	0	0	63.3839	49.1034	32.9458	20.5928
Niben101Scf04506g03011	37.7754	2.28502	0.360276	6.34243	2.26171e-10	1.94678e-08	11.311	12.8149	11.25	66.5932	60.9246	55.5961	45.9378
Niben101Scf06916g01011	212.084	2.91647	0.46011	6.33864	2.31803e-10	1.99071e-08	30.791	61.813	41.7857	611.373	331.902	294.453	112.468
Niben101Scf11546g00009	226.896	-1.5675	0.247315	-6.33806	2.32681e-10	1.99371e-08	279.633	340.725	477.321	134.791	123.668	110.163	121.973
Niben101Scf01594g06002	24.5482	8.00887	1.26377	6.3373	2.33821e-10	1.99893e-08	0	0	0	59.3722	22.733	62.803	26.9291
Niben101Scf03240g00007	100.308	2.32773	0.367572	6.33272	2.40883e-10	2.05465e-08	26.3923	34.6756	30.5357	166.884	98.2068	240.916	104.548
Niben101Scf10316g03002	42.9182	2.27905	0.359946	6.33164	2.4257e-10	2.06437e-08	10.6826	15.8302	14.4643	69.0002	63.6525	79.2759	47.5219
Niben101Scf07339g02015	167.065	2.14478	0.338783	6.33084	2.43836e-10	2.07047e-08	48.3859	75.3817	45	307.291	343.724	159.581	190.087
Niben101Scf14778g00021	42.2493	3.44475	0.544342	6.32828	2.47914e-10	2.10036e-08	1.88517	6.78436	12.8571	96.2793	61.8339	84.4237	31.6812
Niben101Scf15467g02029	22.0301	7.86257	1.24263	6.32739	2.49342e-10	2.10773e-08	0	0	0	49.7443	47.2847	35.0049	22.1769
Niben101Scf00577g02017	50.6335	2.3999	0.379314	6.32695	2.50056e-10	2.10903e-08	15.0813	13.5687	16.0714	97.0816	60.0152	101.926	50.69
Niben101Scf01094g03014	24.7954	8.03234	1.26963	6.32652	2.50756e-10	2.11022e-08	0	0	0	64.1862	43.6475	51.4779	14.2566
Niben101Scf02655g01002	27.178	3.20447	0.507632	6.31259	2.74408e-10	2.30411e-08	4.39872	5.27672	4.82143	56.9652	33.6449	56.6257	28.5131
Niben101Scf02413g04005	32.6772	6.65793	1.05623	6.3035	2.91004e-10	2.43803e-08	0.628389	0.753817	0	85.0467	54.5593	57.6552	30.0972
Niben101Ctg14963g00002	101.546	-1.67848	0.266338	-6.30206	2.93723e-10	2.45535e-08	129.448	168.855	204.107	45.7327	49.1034	59.7143	53.8581
Niben101Scf02838g07002	31.4169	3.75963	0.59772	6.28994	3.17581e-10	2.64892e-08	4.39872	3.76909	3.21428	74.6164	77.2924	36.0345	20.5928
Niben101Scf01181g01007	807.092	-1.44704	0.23041	-6.28028	3.37953e-10	2.81262e-08	889.798	1506.88	1398.21	438.873	448.296	503.454	464.13
Niben101Scf05675g01018	70.2894	3.10091	0.494165	6.27506	3.49509e-10	2.90239e-08	8.16905	26.3836	3.21428	129.175	114.575	150.315	60.1944
Niben101Scf06009g00025	267.003	2.12343	0.338504	6.27297	3.5422e-10	2.93504e-08	61.5821	122.118	91.6071	483.803	380.097	509.631	220.185
Niben101Scf01837g00011	17.0156	-3.57841	0.570998	-6.26694	3.68212e-10	3.04429e-08	42.102	40.7061	24.1071	3.20931	2.72797	3.08867	3.16812
Niben101Scf00663g04007	78.7454	2.93048	0.467954	6.26232	3.79303e-10	3.12913e-08	15.7097	20.3531	12.8571	225.454	70.9271	144.138	61.7784
Niben101Scf01517g06010	25.9683	8.09596	1.29305	6.26114	3.82175e-10	3.14593e-08	0	0	0	70.6048	37.2822	62.803	11.0884
Niben101Scf06383g01007	516.832	1.4286	0.228478	6.2527	4.03424e-10	3.31361e-08	269.579	200.515	321.428	817.572	645.619	624.941	738.173
Niben101Scf06650g03009	41.1472	2.61348	0.418631	6.24292	4.29468e-10	3.51987e-08	6.91227	12.8149	12.8571	67.3955	53.65	91.6306	42.7697
Niben101Scf00841g02021	1168.44	-1.60906	0.258286	-6.22975	4.67169e-10	3.82055e-08	1698.53	1737.55	2253.21	430.047	667.442	559.05	833.217
Niben101Scf04183g00005	190.117	1.44406	0.232243	6.21787	5.03938e-10	4.11233e-08	107.454	89.7043	90	323.338	243.698	253.271	223.353
Niben101Scf07863g00029	45.9866	2.92842	0.471252	6.21413	5.16112e-10	4.20258e-08	8.16905	11.3073	9.64285	71.4071	60.9246	125.606	34.8494
Niben101Scf07402g00014	272.179	1.49619	0.240994	6.2084	5.3527e-10	4.34918e-08	125.049	142.471	133.393	465.35	309.169	427.266	302.556
Niben101Scf00618g05002	44.9909	-2.97965	0.479986	-6.20778	5.37375e-10	4.3569e-08	81.0621	69.3512	118.929	4.01164	22.733	6.17734	12.6725
Niben101Scf01623g15003	140.039	1.68457	0.271385	6.20729	5.39057e-10	4.36116e-08	72.2647	48.2443	65.8928	244.71	200.051	201.793	147.318
Niben101Scf18348g00013	149.014	1.40966	0.227119	6.20673	5.40981e-10	4.36735e-08	82.3189	66.3359	81.9643	229.466	181.864	211.059	190.087
Niben101Scf01999g07010	30.2692	3.71325	0.598611	6.20311	5.53592e-10	4.45961e-08	5.6555	2.26145	3.21428	69.8025	27.2797	75.1577	28.5131
Niben101Scf00016g04005	38.601	2.71046	0.437098	6.20102	5.60989e-10	4.50956e-08	11.311	9.04581	6.42857	57.7676	41.8288	94.7193	49.1059
Niben101Scf00460g00002	57.9262	2.13774	0.344829	6.19943	5.66693e-10	4.54572e-08	21.3652	13.5687	25.7143	81.0351	80.9296	116.34	66.5306
Niben101Scf00225g00006	52.9749	2.8149	0.454477	6.19373	5.87586e-10	4.70331e-08	5.6555	20.3531	9.64285	104.303	70.0178	110.163	50.69
Niben101Scf00698g00008	33.9087	3.10125	0.500834	6.19217	5.9342e-10	4.73994e-08	6.28389	9.79963	1.60714	81.8374	57.2873	50.4483	30.0972
Niben101Scf02325g03024	44.6867	7.90814	1.27721	6.19174	5.95045e-10	4.74287e-08	0	0.753817	0	154.849	77.2924	54.5665	25.345
Niben101Scf02814g03006	679.374	-1.22518	0.198039	-6.18654	6.15008e-10	4.89165e-08	1154.98	1068.16	803.571	430.85	430.109	456.094	411.856
Niben101Scf01337g06006	34.1654	3.41476	0.552178	6.18417	6.24315e-10	4.95522e-08	5.02711	3.76909	8.03571	75.4188	52.7407	75.1577	19.0087
Niben101Scf02050g01029	28.9492	3.85511	0.6236	6.18203	6.32836e-10	5.0123e-08	1.25678	6.78436	1.60714	70.6048	55.4686	46.3301	20.5928
Niben101Scf00439g06003	91.3756	2.61174	0.422949	6.17508	6.61288e-10	5.22667e-08	15.7097	39.9523	12.8571	150.838	120.03	213.118	87.1234
Niben101Scf02936g04013	33.0944	5.25048	0.850321	6.1747	6.62902e-10	5.22847e-08	0.628389	1.50763	3.21428	98.6863	76.383	40.1527	11.0884
Niben101Scf06162g01006	48.2338	3.42623	0.554951	6.17395	6.66067e-10	5.24246e-08	11.9394	6.78436	1.60714	133.186	84.5669	71.0395	28.5131
Niben101Scf15836g04014	261.158	1.86496	0.302236	6.17053	6.80615e-10	5.33469e-08	130.705	96.4886	83.5714	552.001	379.187	326.37	259.786
Niben101Scf20124g00014	61.0205	2.33322	0.378119	6.17058	6.80379e-10	5.33469e-08	18.8517	22.6145	12.8571	108.314	84.5669	127.665	52.274
Niben101Scf01326g11003	18.7032	7.61924	1.23515	6.16869	6.88602e-10	5.3861e-08	0	0	0	35.3024	32.7356	39.1232	23.7609
Niben101Scf01100g01006	262.261	1.33012	0.215691	6.16678	6.96943e-10	5.42155e-08	134.475	131.164	159.107	397.954	364.638	366.522	281.963
Niben101Scf03170g03005	83.7619	2.0864	0.338302	6.16727	6.94776e-10	5.42155e-08	27.6491	29.3989	32.1428	170.896	130.942	125.606	69.6987
Niben101Scf05948g04005	22.469	7.89205	1.27979	6.16667	6.97449e-10	5.42155e-08	0	0	0	64.1862	50.0127	28.8276	14.2566
Niben101Scf38595g00006	22.1556	7.87185	1.27686	6.16501	7.04774e-10	5.46722e-08	0	0	0	67.3955	36.3729	37.0641	14.2566
Niben101Scf02840g04002	200.607	-1.76536	0.286491	-6.16203	7.18173e-10	5.55972e-08	328.019	350.525	327.857	89.8607	110.937	57.6552	139.397
Niben101Scf25794g00004	779.21	2.13719	0.347357	6.15272	7.61668e-10	5.88435e-08	237.531	378.416	176.786	1476.28	1582.22	917.336	685.899
Niben101Scf00312g00004	38.1103	2.85483	0.464225	6.14968	7.76406e-10	5.98037e-08	5.6555	12.8149	6.42857	88.256	67.2898	51.4779	34.8494
Niben101Scf02145g09012	75.7811	2.32169	0.377541	6.1495	7.77269e-10	5.98037e-08	21.9936	26.3836	20.8929	145.221	139.126	124.576	52.274
Niben101Scf05206g02002	25.5934	8.07514	1.31347	6.14795	7.84886e-10	6.02667e-08	0	0	0	63.3839	60.0152	49.4188	6.33625
Niben101Scf00539g05012	56.1511	2.38309	0.387746	6.14602	7.94528e-10	6.08832e-08	10.0542	21.1069	19.2857	69.8025	69.1085	127.665	76.035
Niben101Scf02044g00010	67.5391	2.19515	0.357193	6.14554	7.96909e-10	6.09417e-08	18.2233	18.8454	32.1428	132.384	73.6551	121.488	76.035
Niben101Scf04547g02001	31.8452	6.08079	0.989824	6.1433	8.08242e-10	6.16546e-08	1.25678	0.753817	0	96.2793	69.1085	38.0936	17.4247
Niben101Scf10193g00020	36.7356	4.1775	0.680036	6.14305	8.09502e-10	6.16546e-08	4.39872	1.50763	4.82143	97.0816	91.8415	43.2414	14.2566
Niben101Scf13402g00011	84.7417	2.36022	0.385144	6.12813	8.89161e-10	6.75852e-08	21.9936	24.1222	30.5357	91.4653	89.1135	220.325	115.637
Niben101Scf03600g01010	38.3042	7.68736	1.25783	6.11162	9.86228e-10	7.48125e-08	0	0.753817	0	105.907	60.0152	79.2759	22.1769
Niben101Scf00313g07005	88.7208	2.09334	0.342671	6.10888	1.00332e-09	7.5956e-08	20.7368	49.7519	20.8929	114.733	143.673	149.286	121.973
Niben101Scf10502g01017	22.1376	4.78351	0.783816	6.10284	1.04199e-09	7.87258e-08	1.88517	1.50763	0	29.6861	26.3703	63.8326	31.6812
Niben101Scf05631g00010	304.765	2.36399	0.387531	6.10014	1.05974e-09	7.99065e-08	86.7176	57.2901	130.179	781.467	442.84	382.995	251.866
Niben101Scf03202g08006	43.9417	2.42872	0.398406	6.09609	1.08697e-09	8.17958e-08	13.1962	12.8149	11.25	63.3839	49.1034	103.985	53.8581
Niben101Scf02955g04004	79.0954	1.73617	0.285063	6.09046	1.12583e-09	8.4552e-08	38.9601	31.6603	30.5357	142.012	99.1161	116.34	95.0437
Niben101Scf08030g04004	44.2734	2.97942	0.489757	6.08347	1.17612e-09	8.81526e-08	4.39872	18.0916	3.21428	90.663	84.5669	53.537	55.4422
Niben101Scf12662g00013	130.127	-1.81177	0.297863	-6.08256	1.18281e-09	8.84785e-08	160.239	189.962	310.178	51.349	65.4712	57.6552	76.035
Niben101Scf08381g02003	23.025	7.92553	1.30361	6.0797	1.20405e-09	8.9889e-08	0	0	0	67.3955	43.6475	42.2118	7.92031
Niben101Scf05818g00018	19.295	-4.91486	0.809471	-6.07169	1.26574e-09	9.43076e-08	40.8453	73.1203	16.0714	3.20931	1.81864	0	0
Niben101Scf01779g03011	27.4761	3.43235	0.565458	6.07004	1.27878e-09	9.50912e-08	5.6555	5.27672	0	65.7908	37.2822	54.5665	23.7609
Niben101Scf02605g07001	96.5833	-1.75743	0.290123	-6.05751	1.38241e-09	1.02595e-07	136.36	138.702	212.143	56.1629	39.1008	55.5961	38.0175
Niben101Scf04869g01008	62.3191	9.34548	1.54384	6.05341	1.41813e-09	1.05039e-07	0	0	0	217.431	137.308	54.5665	26.9291
Niben101Scf00904g04003	36.458	2.82218	0.466286	6.05247	1.42641e-09	1.05445e-07	3.77033	12.0611	9.64285	68.1978	69.1085	60.7439	31.6812
Niben101Scf02468g01008	211.581	1.81101	0.29944	6.04799	1.46668e-09	1.0821e-07	91.7447	71.6127	98.0357	249.524	200.96	415.941	353.246
Niben101Scf03143g11004	101.031	1.91142	0.316061	6.04762	1.47004e-09	1.08246e-07	42.102	27.8912	49.8214	185.338	142.764	162.67	96.6278
Niben101Scf00487g00014	25.6214	8.04773	1.33112	6.04585	1.48625e-09	1.09226e-07	0	0	0	14.4419	15.4585	81.335	68.1147
Niben101Scf07493g04001	28.7177	4.80245	0.795368	6.03802	1.56015e-09	1.14435e-07	1.25678	1.50763	3.21428	64.1862	59.1059	63.8326	7.92031
Niben101Scf02145g09006	161.708	1.42547	0.236102	6.03751	1.56507e-09	1.14572e-07	78.5486	94.2272	73.9286	259.152	227.33	221.355	177.415
Niben101Scf00744g02011	21.2168	7.80898	1.29532	6.02861	1.65373e-09	1.20828e-07	0	0	0	73.0118	30.9169	31.9163	12.6725
Niben101Scf01521g08013	20.3233	4.97814	0.825797	6.02828	1.65711e-09	1.20841e-07	1.25678	1.50763	0	33.6978	30.0076	50.4483	25.345
Niben101Scf06583g03008	467.143	5.11314	0.850297	6.01336	1.81721e-09	1.3226e-07	17.5949	47.4905	3.21428	1226.76	832.03	830.853	312.06
Niben101Scf03925g01010	21.9263	3.30867	0.550494	6.01037	1.85096e-09	1.34457e-07	3.77033	3.76909	3.21428	51.349	33.6449	33.9754	23.7609
Niben101Scf07137g00001	263.1	1.93326	0.321693	6.00965	1.85921e-09	1.34796e-07	77.9202	92.7195	135	564.036	287.346	416.971	267.706
Niben101Scf05619g00011	106.348	2.36686	0.393887	6.009	1.86672e-09	1.34822e-07	23.2504	52.0134	17.6786	226.256	136.398	184.291	104.548
Niben101Scf07607g01001	23.4678	5.16307	0.859206	6.00912	1.86532e-09	1.34822e-07	1.25678	0.753817	1.60714	72.2095	35.4636	33.9754	19.0087
Niben101Scf15451g00001	19.7108	4.91391	0.817816	6.00857	1.87162e-09	1.34918e-07	0	3.01527	0	36.1047	40.0102	31.9163	26.9291
Niben101Scf00109g07005	30.6976	6.56994	1.09354	6.00797	1.87857e-09	1.3516e-07	0.628389	0.753817	0	98.6863	39.1008	53.537	22.1769
Niben101Scf00225g06014	38.0466	2.99702	0.498967	6.00645	1.89626e-09	1.36173e-07	8.16905	4.5229	11.25	44.9303	41.8288	108.104	47.5219
Niben101Scf03302g02007	113.352	3.36289	0.561268	5.9916	2.07788e-09	1.48932e-07	15.7097	16.584	22.5	357.838	193.686	155.463	31.6812
Niben101Ctg13721g00007	90.6729	-1.97717	0.330472	-5.98287	2.19244e-09	1.56552e-07	167.78	146.994	155.893	24.0698	32.7356	39.1232	68.1147
Niben101Scf16150g00002	32.4537	7.44551	1.24447	5.98286	2.19251e-09	1.56552e-07	0	0	1.60714	85.0467	59.1059	57.6552	23.7609
Niben101Scf05146g03009	313.139	-1.64802	0.275561	-5.98063	2.22282e-09	1.58417e-07	500.826	450.783	588.214	200.582	112.756	212.089	126.725
Niben101Scf08954g02004	27.6056	3.78123	0.632562	5.97765	2.26385e-09	1.61037e-07	3.77033	3.01527	3.21428	69.0002	27.2797	67.9508	19.0087
Niben101Scf00201g01004	96.0858	1.60095	0.267876	5.97644	2.2806e-09	1.61923e-07	48.3859	51.2596	30.5357	116.337	130.033	150.315	145.734
Niben101Scf11611g00003	20.0507	7.69825	1.28823	5.97583	2.2892e-09	1.62228e-07	0	0	0	27.2791	12.7305	60.7439	39.6015
Niben101Scf03647g03023	22.8404	3.5815	0.599375	5.97539	2.29534e-09	1.62358e-07	3.14194	2.26145	4.82143	51.349	34.5542	46.3301	17.4247
Niben101Scf15920g00003	29.9438	6.48344	1.08566	5.97188	2.34533e-09	1.65583e-07	0	0.753817	1.60714	82.6397	57.2873	51.4779	15.8406
Niben101Scf02816g01009	205.638	1.78362	0.29875	5.97027	2.36861e-09	1.66914e-07	93.0015	97.2424	65.8928	405.175	281.89	310.926	185.335
Niben101Scf19358g00014	50.4032	2.76874	0.465207	5.95162	2.65501e-09	1.86747e-07	12.5678	13.5687	8.03571	69.8025	145.492	46.3301	57.0262
Niben101Scf00090g02002	21.3935	3.95349	0.664819	5.94672	2.73571e-09	1.92065e-07	1.88517	2.26145	3.21428	28.0815	57.2873	20.5911	36.4334
Niben101Scf02749g05024	16.6308	7.45553	1.25419	5.94449	2.77311e-09	1.94329e-07	0	0	0	39.314	23.6424	36.0345	17.4247
Niben101Scf02408g00020	243.457	1.40215	0.236113	5.93848	2.87679e-09	2.01221e-07	135.104	128.903	110.893	349.012	246.426	393.291	340.573
Niben101Scf01813g00006	22.1003	5.52561	0.931154	5.93415	2.95372e-09	2.06219e-07	0.628389	1.50763	0	47.3373	40.9195	45.3005	19.0087
Niben101Scf03753g00007	85.4133	8.01452	1.35128	5.93104	3.01017e-09	2.09771e-07	0	1.50763	0	64.9885	44.5568	266.655	220.185
Niben101Scf02164g01001	48.1762	4.12104	0.694905	5.93037	3.02255e-09	2.10246e-07	1.88517	7.53817	4.82143	140.407	104.572	66.9212	11.0884
Niben101Scf08426g02001	25.6806	4.03352	0.680503	5.92727	3.08012e-09	2.13856e-07	2.51355	1.50763	4.82143	56.1629	49.1034	54.5665	11.0884
Niben101Scf02112g00006	110.722	1.42391	0.240288	5.92584	3.1071e-09	2.14937e-07	64.724	55.7825	46.6071	155.652	135.489	164.729	152.07
Niben101Scf13180g01003	217.234	2.01008	0.33919	5.92612	3.10173e-09	2.14937e-07	73.5215	94.2272	70.7143	355.431	269.159	484.921	172.663
Niben101Scf10846g00019	25.4248	5.35168	0.903414	5.92384	3.1451e-09	2.17168e-07	1.88517	0.753817	0	72.2095	43.6475	48.3892	11.0884
Niben101Scf11401g01010	240.894	1.58118	0.267272	5.91599	3.29885e-09	2.27368e-07	123.793	119.857	93.2143	397.954	355.545	378.877	217.016
Niben101Scf02547g00007	33.0872	4.1168	0.69596	5.91529	3.31292e-09	2.27921e-07	1.88517	6.78436	0	105.105	31.8263	63.8326	22.1769
Niben101Scf01237g06003	16.3693	7.43773	1.2575	5.91468	3.32516e-09	2.2794e-07	0	0	0	39.314	29.0983	31.9163	14.2566
Niben101Scf05886g00005	26.4395	2.75596	0.465953	5.91468	3.3253e-09	2.2794e-07	6.91227	3.01527	9.64285	42.5234	33.6449	37.0641	52.274
Niben101Scf01417g04002	85.1731	1.95694	0.331101	5.9104	3.41288e-09	2.33519e-07	40.8453	19.5993	36.9643	158.058	104.572	137.961	98.2118
Niben101Scf13196g00010	264.712	1.42769	0.241636	5.90843	3.45382e-09	2.35892e-07	132.59	159.055	110.893	437.268	330.084	396.38	286.715
Niben101Scf09368g06007	19.6156	4.03208	0.68257	5.90721	3.47955e-09	2.3722e-07	1.25678	2.26145	3.21428	44.9303	29.0983	39.1232	17.4247
Niben101Scf01061g04027	353.563	11.8472	2.00757	5.90126	3.60733e-09	2.45487e-07	0	0	0	1555.71	679.263	216.207	23.7609
Niben101Scf02465g00004	110.157	1.80861	0.306516	5.90055	3.623e-09	2.4611e-07	47.7575	50.5058	36.9643	186.14	170.953	185.32	93.4597
Niben101Scf09578g00002	127.18	1.63998	0.277971	5.89982	3.63905e-09	2.46755e-07	59.0685	45.229	70.7143	238.291	160.95	154.434	161.574
Niben101Scf02433g06003	2451.07	1.91408	0.324648	5.89585	3.72755e-09	2.52302e-07	815.02	1045.54	988.393	5285.73	4389.3	2623.31	2010.17
Niben101Scf01574g00002	73.6727	-1.99831	0.339019	-5.89439	3.76071e-09	2.53636e-07	96.7718	97.2424	194.464	31.2908	30.9169	38.0936	26.9291
Niben101Scf02911g07002	105.011	1.64634	0.279304	5.89442	3.76006e-09	2.53636e-07	40.8453	51.2596	51.4286	185.338	126.396	165.759	114.052
Niben101Scf06560g02002	617.41	1.64258	0.278716	5.89337	3.78397e-09	2.54749e-07	338.073	289.466	207.321	1031.79	1105.74	744.37	605.112
Niben101Scf03993g06006	48.5611	2.47006	0.419198	5.89234	3.80767e-09	2.55888e-07	10.0542	20.3531	9.64285	102.698	90.0229	62.803	44.3537
Niben101Scf07623g01034	374.629	1.74374	0.296038	5.89025	3.85621e-09	2.58689e-07	176.577	177.901	123.75	667.536	433.747	695.981	346.91
Niben101Scf08341g00020	115.925	6.73399	1.14478	5.88234	4.04512e-09	2.7088e-07	0	5.27672	0	336.978	190.048	190.468	88.7075
Niben101Scf02513g05010	23.7131	3.66949	0.623869	5.88182	4.05773e-09	2.71242e-07	0.628389	6.78436	1.60714	54.5583	43.6475	35.0049	23.7609
Niben101Scf16244g00001	15.3117	7.33207	1.24693	5.8801	4.10016e-09	2.73593e-07	0	0	0	36.1047	27.2797	21.6207	22.1769
Niben101Scf00292g02001	166.202	1.84995	0.314727	5.87795	4.15385e-09	2.76686e-07	64.724	94.2272	38.5714	308.094	191.867	258.419	207.512
Niben101Scf02297g08006	204.982	1.73133	0.294607	5.87673	4.18442e-09	2.78231e-07	98.0286	101.765	62.6786	373.885	299.167	314.015	185.335
Niben101Scf08390g01002	15.6281	7.36924	1.25515	5.87121	4.32622e-09	2.87153e-07	0	0	0	39.314	30.0076	22.6503	17.4247
Niben101Scf04098g00003	52.9692	9.11133	1.55224	5.8698	4.36328e-09	2.89104e-07	0	0	0	178.919	93.6602	82.3646	15.8406
Niben101Scf17819g00005	20.9663	3.94523	0.672162	5.86947	4.37201e-09	2.89174e-07	1.88517	2.26145	3.21428	51.349	33.6449	40.1527	14.2566
Niben101Scf11936g01016	76.6509	2.15279	0.367075	5.8647	4.49943e-09	2.97081e-07	28.9059	30.9065	16.0714	151.64	149.129	85.4533	74.4509
Niben101Scf03171g03017	67.2004	6.50756	1.11104	5.85721	4.7072e-09	3.10255e-07	0.628389	0.753817	3.21428	211.012	164.587	64.8621	25.345
Niben101Scf08963g00004	26.0115	4.39009	0.749567	5.85683	4.71785e-09	3.10415e-07	0	3.76909	3.21428	24.8721	33.6449	86.4828	30.0972
Niben101Scf02389g00013	340.415	-1.48398	0.253402	-5.85624	4.73463e-09	3.10976e-07	514.022	678.436	419.464	209.407	140.945	213.118	207.512
Niben101Scf07172g00020	150.871	1.56238	0.266869	5.85446	4.7855e-09	3.13771e-07	84.8325	63.3207	64.2857	200.582	160.041	270.774	212.264
Niben101Scf04230g00001	597.948	-1.46077	0.249554	-5.85352	4.81269e-09	3.15005e-07	988.455	694.266	1136.25	257.547	366.457	338.724	403.936
Niben101Scf03817g05002	61.8001	2.63565	0.45033	5.85271	4.83641e-09	3.1601e-07	12.5678	15.8302	19.2857	138.803	46.3754	137.961	61.7784
Niben101Scf00941g02004	316.636	1.57581	0.26931	5.85129	4.87769e-09	3.18155e-07	163.381	167.347	112.5	435.664	390.099	608.468	338.989
Niben101Scf00873g02007	37.0221	3.72122	0.636349	5.84777	4.98204e-09	3.24401e-07	4.39872	6.03054	3.21428	111.524	84.5669	28.8276	20.5928
Niben101Scf08855g00008	101.145	-2.09003	0.35758	-5.84493	5.06769e-09	3.29408e-07	220.564	107.042	210.536	23.2675	45.4661	50.4483	50.69
Niben101Scf04989g03001	29.5188	4.05258	0.693601	5.84281	5.13282e-09	3.33068e-07	3.14194	3.76909	1.60714	82.6397	47.2847	58.6848	9.50437
Niben101Scf18731g00012	28.2266	7.23673	1.23875	5.84196	5.15912e-09	3.34199e-07	0	0	1.60714	56.9652	36.3729	74.1281	28.5131
Niben101Scf07391g00016	291.351	1.76507	0.302153	5.84165	5.16869e-09	3.34245e-07	104.941	88.1966	180	543.176	434.656	309.897	378.591
Niben101Scf00783g05025	37.8903	3.14246	0.538082	5.84011	5.21657e-09	3.36764e-07	5.02711	3.76909	14.4643	86.6514	41.8288	83.3941	30.0972
Niben101Scf01196g00003	70.4625	2.62238	0.449434	5.83484	5.3843e-09	3.46998e-07	11.9394	16.584	27.3214	126.768	92.7508	171.936	45.9378
Niben101Scf00428g09008	27.2429	5.77497	0.989903	5.83388	5.4154e-09	3.48406e-07	0.628389	0.753817	1.60714	80.2327	45.4661	52.5074	9.50437
Niben101Scf05060g07008	22.7628	4.59878	0.788465	5.83257	5.45785e-09	3.50539e-07	0.628389	0	6.42857	48.1396	26.3703	55.5961	22.1769
Niben101Scf00858g06022	48.3579	2.02857	0.34817	5.82638	5.66439e-09	3.63185e-07	21.3652	18.0916	11.25	73.8141	56.378	92.6602	64.9465
Niben101Scf08767g00001	72.0374	2.7751	0.476431	5.82477	5.71916e-09	3.66075e-07	5.6555	23.3683	22.5	172.5	102.753	120.458	57.0262
Niben101Scf03877g00018	15.7876	7.38319	1.26793	5.82302	5.77923e-09	3.69293e-07	0	0	0	44.9303	20.9144	28.8276	15.8406
Niben101Scf00245g00006	16.2263	7.42762	1.27699	5.81653	6.00825e-09	3.83277e-07	0	0	0	44.9303	31.8263	25.7389	11.0884
Niben101Scf07761g02006	39.5158	3.18437	0.54774	5.81365	6.11266e-09	3.89279e-07	0.628389	14.3225	6.42857	78.6281	56.378	67.9508	52.274
Niben101Scf06654g02004	152.729	2.29944	0.39562	5.81225	6.16397e-09	3.91226e-07	54.6698	47.4905	38.5714	353.826	170.953	300.631	102.964
Niben101Scf11110g00021	65.1127	1.96641	0.338317	5.81232	6.16125e-09	3.91226e-07	34.5614	18.0916	19.2857	100.291	81.839	122.517	79.2031
Niben101Scf01450g01001	352.139	1.74867	0.300994	5.80966	6.25998e-09	3.96652e-07	168.408	157.548	122.143	487.815	342.814	768.05	418.192
Niben101Scf04287g03001	134.87	1.45592	0.250677	5.80795	6.32433e-09	4.00057e-07	67.866	59.5516	77.1428	213.419	154.585	213.118	158.406
Niben101Scf00055g03019	20.0636	3.64896	0.628747	5.80354	6.49296e-09	4.09427e-07	1.25678	3.01527	4.82143	44.9303	40.0102	22.6503	23.7609
Niben101Scf01745g04011	107.059	2.32454	0.400541	5.80351	6.49418e-09	4.09427e-07	25.7639	34.6756	38.5714	221.442	132.761	226.503	69.6987
Niben101Scf03634g09019	233.014	1.58941	0.273923	5.80242	6.5365e-09	4.11283e-07	111.225	95.7348	118.929	320.931	207.325	401.527	375.423
Niben101Scf11415g00002	24.8401	4.27855	0.737403	5.80219	6.54545e-09	4.11283e-07	1.25678	4.5229	0	53.7559	60.0152	43.2414	11.0884
Niben101Scf05883g00008	28.4785	3.1854	0.549265	5.79939	6.65579e-09	4.17521e-07	5.02711	2.26145	9.64285	65.7908	44.5568	51.4779	20.5928
Niben101Scf01063g03005	56.517	1.73538	0.299254	5.79902	6.67027e-09	4.17734e-07	28.2775	20.3531	24.1071	84.2444	92.7508	76.1872	69.6987
Niben101Scf04040g08009	21.3958	3.15553	0.544328	5.79711	6.7467e-09	4.2182e-07	4.39872	3.76909	3.21428	48.1396	23.6424	38.0936	28.5131
Niben101Scf04714g00007	14.2038	7.21942	1.24589	5.79457	6.84965e-09	4.27547e-07	0	0	0	24.0698	25.461	30.8867	19.0087
Niben101Scf00978g12003	103.357	2.30782	0.398369	5.79317	6.90685e-09	4.30405e-07	30.1627	34.6756	30.5357	204.593	239.152	78.2464	106.132
Niben101Scf03990g00010	79.4604	1.67701	0.289523	5.79231	6.94234e-09	4.31903e-07	28.9059	45.229	30.5357	106.71	119.121	92.6602	133.061
Niben101Scf00090g04005	145.335	2.11388	0.364975	5.79185	6.96145e-09	4.32378e-07	53.413	45.9829	51.4286	328.152	161.859	265.626	110.884
Niben101Scf01426g00001	44.6289	2.08691	0.360477	5.7893	7.06804e-09	4.38277e-07	9.42583	19.5993	19.2857	77.8258	56.378	61.7734	68.1147
Niben101Scf04406g08002	167.094	2.50351	0.432478	5.78875	7.09113e-09	4.38987e-07	41.4736	70.8588	22.5	351.419	243.698	333.577	106.132
Niben101Scf21813g00014	412.343	1.36591	0.236131	5.78452	7.27211e-09	4.49452e-07	187.888	195.993	270	567.245	427.381	648.621	589.271
Niben101Scf01964g02018	121.689	-2.19248	0.379107	-5.78328	7.32597e-09	4.5204e-07	108.711	235.191	316.607	42.5234	67.2898	33.9754	47.5219
Niben101Scf03600g04029	22.7201	2.73012	0.472376	5.77956	7.48976e-09	4.61391e-07	5.02711	5.27672	6.42857	37.7094	39.1008	40.1527	25.345
Niben101Scf03110g02006	568.019	-1.72303	0.298153	-5.77901	7.51412e-09	4.62137e-07	1393.14	848.798	589.821	335.373	258.247	306.808	243.946
Niben101Scf00471g02022	177.738	1.69511	0.293426	5.77696	7.60631e-09	4.67045e-07	71.0079	82.1661	81.9643	376.292	240.061	191.498	201.176
Niben101Scf08415g01034	71.1293	1.95493	0.338472	5.77575	7.66093e-09	4.69634e-07	33.933	29.3989	14.4643	73.8141	125.486	119.429	101.38
Niben101Scf05721g01002	291.631	1.13414	0.196515	5.77126	7.86819e-09	4.81556e-07	179.719	181.67	157.5	423.629	364.638	398.439	335.821
Niben101Scf03036g00005	24.2322	6.20988	1.07749	5.7633	8.24858e-09	5.04019e-07	0	1.50763	0	49.7443	67.2898	25.7389	25.345
Niben101Scf04783g11001	125.678	-2.08126	0.36182	-5.75219	8.80955e-09	5.37425e-07	152.07	149.256	368.036	53.7559	42.7381	47.3596	66.5306
Niben101Scf12528g00009	31.4179	2.62955	0.457283	5.75038	8.90455e-09	5.42343e-07	5.6555	10.5534	8.03571	72.2095	49.1034	44.271	30.0972
Niben101Scf13540g04026	154.394	1.27431	0.22167	5.74867	8.99465e-09	5.46947e-07	78.5486	83.6737	94.8214	215.826	176.408	201.793	229.689
Niben101Scf06996g02005	106.503	1.55687	0.270949	5.746	9.13802e-09	5.5477e-07	45.8724	52.0134	54.6428	161.268	115.484	186.35	129.893
Niben101Scf06026g01003	280.358	-2.07152	0.360537	-5.74566	9.15607e-09	5.54973e-07	539.786	474.151	478.928	206.198	104.572	105.015	53.8581
Niben101Scf06424g02024	37.0232	4.41082	0.767749	5.74513	9.18477e-09	5.55819e-07	3.77033	3.01527	1.60714	128.372	76.383	38.0936	7.92031
Niben101Scf01322g03005	69.2742	2.65372	0.462582	5.73676	9.65056e-09	5.8307e-07	16.3381	18.0916	17.6786	173.303	139.126	82.3646	38.0175
Niben101Scf01942g06002	18.4277	3.85227	0.671869	5.73366	9.82842e-09	5.92866e-07	3.14194	2.26145	0	40.9187	31.8263	35.0049	15.8406
Niben101Scf07054g04008	60.4201	1.85638	0.323937	5.73068	1.0003e-08	6.02436e-07	24.5072	18.0916	32.1428	110.721	74.5644	91.6306	71.2828
Niben101Scf02400g02015	185.49	1.56904	0.273861	5.72932	1.00832e-08	6.06296e-07	96.1435	101.012	62.6786	292.849	317.353	239.887	188.503
Niben101Scf03809g01015	31.8556	2.32686	0.406191	5.72848	1.01334e-08	6.07376e-07	10.6826	12.0611	4.82143	61.7792	51.8313	42.2118	39.6015
Niben101Scf10366g00012	169.693	1.52466	0.266153	5.72851	1.01316e-08	6.07376e-07	81.6905	67.0897	99.6428	294.454	212.781	256.36	175.831
Niben101Scf01524g00005	41.3314	2.55964	0.446955	5.72684	1.02316e-08	6.1229e-07	10.6826	14.3225	6.42857	60.9769	36.3729	101.926	58.6103
Niben101Scf00313g08016	354.559	-1.21468	0.212171	-5.725	1.03434e-08	6.17999e-07	584.401	544.256	445.178	188.547	220.965	262.537	236.025
Niben101Scf01075g00019	212.999	1.3467	0.235273	5.72397	1.04062e-08	6.20768e-07	115.624	122.118	101.25	347.408	264.613	315.045	224.937
Niben101Scf05601g00010	217.6	1.84441	0.322277	5.72305	1.04631e-08	6.23175e-07	67.2376	131.918	62.6786	406.78	325.537	308.867	220.185
Niben101Scf05146g04021	80.212	2.15658	0.377032	5.71989	1.06596e-08	6.33877e-07	22.622	21.8607	38.5714	87.4537	91.8415	194.586	104.548
Niben101Scf00107g02001	52.5326	2.00715	0.350945	5.71927	1.06982e-08	6.35171e-07	21.9936	18.0916	17.6786	96.2793	94.5695	70.0099	49.1059
Niben101Ctg06012g00001	37.8759	8.62222	1.50831	5.71646	1.08766e-08	6.44747e-07	0	0	0	25.6745	25.461	137.961	76.035
Niben101Scf01075g00017	27.207	6.37837	1.11672	5.71168	1.11868e-08	6.62091e-07	0	1.50763	0	64.1862	62.7432	52.5074	9.50437
Niben101Scf01695g00002	39.4712	-1.82041	0.318771	-5.7107	1.12512e-08	6.63001e-07	69.1227	70.8588	61.0714	18.4535	20.9144	21.6207	14.2566
Niben101Scf05948g08009	120.345	1.77072	0.310074	5.71064	1.12549e-08	6.63001e-07	64.0956	55.7825	28.9286	218.233	159.131	186.35	129.893
Niben101Scf18648g00006	131.483	1.807	0.316412	5.71091	1.12371e-08	6.63001e-07	62.2105	48.9981	51.4286	257.547	212.781	178.113	109.3
Niben101Scf02414g02013	95.5614	-1.98007	0.346767	-5.71008	1.1292e-08	6.64151e-07	174.692	127.395	196.071	40.1164	40.9195	21.6207	68.1147
Niben101Scf00421g01025	154.409	-1.20121	0.210436	-5.70819	1.14187e-08	6.70555e-07	246.957	231.422	204.107	97.8839	90.9322	105.015	104.548
Niben101Scf03188g06001	120.849	2.00762	0.351855	5.70582	1.15782e-08	6.78865e-07	43.9872	45.9829	43.3928	238.291	140.945	239.887	93.4597
Niben101Scf03121g00006	20.4858	5.03288	0.882303	5.70425	1.16854e-08	6.84087e-07	1.88517	0.753817	0	56.1629	40.0102	31.9163	12.6725
Niben101Scf00047g03013	91.8947	1.87877	0.32942	5.70326	1.17537e-08	6.87018e-07	31.4194	45.229	32.1428	166.082	100.935	173.995	93.4597
Niben101Scf05553g06001	133.665	2.05147	0.359861	5.70073	1.19295e-08	6.96216e-07	46.5008	50.5058	46.6071	245.512	135.489	298.572	112.468
Niben101Scf03085g03003	23.2972	-2.61058	0.458404	-5.69493	1.23419e-08	7.1917e-07	36.4465	51.2596	46.6071	8.02327	3.63729	12.3547	4.75219
Niben101Scf03913g01045	99.0793	3.16764	0.556376	5.69334	1.24579e-08	7.24807e-07	18.2233	13.5687	22.5	349.012	105.481	145.168	39.6015
Niben101Scf00354g01012	13.7343	7.18512	1.263	5.68893	1.27838e-08	7.42621e-07	0	0	0	28.0815	32.7356	22.6503	12.6725
Niben101Scf07278g00007	60.6915	1.74573	0.307133	5.68397	1.31604e-08	7.63322e-07	23.8788	24.1222	30.5357	65.7908	80.9296	102.956	96.6278
Niben101Scf01555g04002	176.501	2.03443	0.358042	5.68209	1.33056e-08	7.70559e-07	56.555	85.1814	48.2143	266.373	157.313	415.941	205.928
Niben101Scf02569g03013	304.595	1.2088	0.21287	5.6786	1.35804e-08	7.85266e-07	187.888	174.132	159.107	442.082	335.54	464.33	369.086
Niben101Scf01084g02006	156.93	2.28665	0.40297	5.6745	1.39095e-08	8.01836e-07	36.4465	56.5363	54.6428	343.396	321.9	187.379	98.2118
Niben101Scf03773g00009	19.0327	4.06939	0.717124	5.6746	1.39011e-08	8.01836e-07	1.25678	3.76909	0	50.5466	23.6424	35.0049	19.0087
Niben101Scf07073g01002	62.7876	-1.78917	0.315338	-5.67381	1.3966e-08	8.03863e-07	103.684	90.4581	123.75	30.4884	40.9195	18.532	31.6812
Niben101Scf01586g01010	337.992	1.19045	0.209958	5.66995	1.42836e-08	8.20896e-07	219.936	207.3	154.286	409.989	440.112	503.454	430.865
Niben101Scf01169g04027	68.4544	2.55761	0.451244	5.66791	1.44547e-08	8.29461e-07	18.2233	15.8302	20.8929	170.896	60.0152	141.049	52.274
Niben101Scf00264g02010	44.877	3.44727	0.608245	5.66757	1.44837e-08	8.29861e-07	5.02711	11.3073	3.21428	127.57	79.111	72.069	15.8406
Niben101Scf07395g00010	13.0402	7.08357	1.24992	5.66721	1.45139e-08	8.30333e-07	0	0	0	27.2791	19.0958	19.5616	25.345
Niben101Scf06369g04009	353.098	1.67078	0.295091	5.66191	1.49699e-08	8.55119e-07	147.043	124.38	202.5	468.559	351.908	725.838	451.458
Niben101Scf01008g02005	67.9545	1.88346	0.332881	5.65807	1.53089e-08	8.71842e-07	25.1355	32.4141	22.5	113.93	103.663	119.429	58.6103
Niben101Scf06720g01024	407.649	2.05391	0.362996	5.65821	1.52958e-08	8.71842e-07	132.59	199.762	102.857	815.165	421.925	839.089	342.157
Niben101Scf01022g00014	121.55	1.6074	0.284157	5.65673	1.54286e-08	8.77336e-07	41.4736	61.813	67.5	213.419	170.043	169.877	126.725
Niben101Scf03147g10010	60.4513	8.33285	1.47424	5.65231	1.58304e-08	8.98829e-07	0	0.753817	0	207	107.3	87.5124	20.5928
Niben101Scf02513g00012	20.1062	4.84708	0.858144	5.64832	1.62019e-08	9.18539e-07	0	1.50763	3.21428	51.349	43.6475	26.7685	14.2566
Niben101Scf01571g01004	894.68	-1.44033	0.255017	-5.64797	1.62353e-08	9.19047e-07	1376.17	1350.84	1473.75	624.211	341.905	647.592	448.29
Niben101Scf01529g04009	293.111	1.69502	0.300448	5.64163	1.68443e-08	9.52095e-07	152.07	139.456	91.6071	423.629	268.25	577.582	399.184
Niben101Scf00717g01006	37.399	-2.23952	0.397062	-5.64022	1.69833e-08	9.58511e-07	59.6969	53.521	90	8.8256	17.2771	10.2956	22.1769
Niben101Scf02406g00002	15.0781	7.31625	1.29732	5.63949	1.70553e-08	9.61141e-07	0	0	0	34.5001	20.9144	42.2118	7.92031
Niben101Scf01697g06007	102.288	1.65536	0.293868	5.63302	1.77084e-08	9.96452e-07	35.8182	53.521	49.8214	182.128	122.758	162.67	109.3
Niben101Scf00819g08011	14.3311	7.24205	1.28578	5.63244	1.77682e-08	9.98332e-07	0	0	0	46.535	20.9144	15.4434	17.4247
Niben101Scf01980g09001	46.9873	-2.0847	0.370244	-5.63061	1.79571e-08	1.00744e-06	71.0079	101.012	75.5357	15.2442	12.7305	18.532	34.8494
Niben101Scf07223g00003	25.4817	-2.40752	0.427642	-5.62976	1.80463e-08	1.01094e-06	42.102	58.7978	41.7857	13.6396	6.36525	6.17734	9.50437
Niben101Scf02917g00002	12.7245	7.06754	1.25592	5.62736	1.82984e-08	1.02354e-06	0	0	0	22.4652	24.5517	27.798	14.2566
Niben101Scf02090g04020	333.626	1.36709	0.242956	5.62689	1.83483e-08	1.02482e-06	178.462	168.855	180	600.943	414.651	455.064	337.405
Niben101Scf06208g00006	304.03	1.50523	0.26752	5.62659	1.83805e-08	1.02509e-06	165.895	177.147	98.0357	400.361	355.545	541.547	389.679
Niben101Scf02194g00010	21.9773	6.87043	1.22183	5.62305	1.87619e-08	1.04482e-06	0	0	1.60714	48.1396	32.7356	38.0936	33.2653
Niben101Scf16189g00001	111.357	1.72595	0.306999	5.622	1.88758e-08	1.04961e-06	30.791	60.3054	54.6428	156.454	140.945	204.882	131.477
Niben101Scf11071g02001	69.8723	1.81273	0.322944	5.61315	1.98672e-08	1.10311e-06	28.2775	36.9371	19.2857	125.965	87.2949	115.31	76.035
Niben101Scf07792g02034	22.135	6.06594	1.08126	5.61005	2.02269e-08	1.12143e-06	0.628389	0	1.60714	56.1629	47.2847	35.0049	14.2566
Niben101Scf09711g00005	107.859	2.32197	0.414081	5.60753	2.0524e-08	1.13623e-06	24.5072	25.6298	51.4286	260.756	159.131	157.522	76.035
Niben101Scf01980g06004	43.7914	-2.22057	0.396026	-5.60715	2.0569e-08	1.13705e-06	96.1435	63.3207	77.1428	10.4303	10.0025	25.7389	23.7609
Niben101Scf01297g04006	45.9485	2.86997	0.512141	5.60387	2.0962e-08	1.15708e-06	4.39872	9.04581	19.2857	107.512	78.2017	73.0986	30.0972
Niben101Scf08921g02016	29.6049	3.86705	0.690226	5.60258	2.11179e-08	1.16399e-06	1.25678	3.76909	6.42857	101.093	46.3754	30.8867	17.4247
Niben101Scf01297g01001	13.2357	7.1337	1.27476	5.59612	2.19201e-08	1.20644e-06	0	0	0	36.1047	26.3703	17.5025	12.6725
Niben101Scf12308g00014	212.398	1.23447	0.22067	5.59418	2.21663e-08	1.21821e-06	137.617	126.641	91.6071	296.059	259.157	301.66	274.043
Niben101Scf03927g03005	47.4451	2.95148	0.527756	5.59252	2.23804e-08	1.22818e-06	12.5678	8.29199	8.03571	85.0467	35.4636	143.108	39.6015
Niben101Scf00747g12032	121.934	1.82978	0.32746	5.5878	2.29959e-08	1.26013e-06	38.9601	56.5363	54.6428	206.198	152.766	239.887	104.548
Niben101Scf07741g02025	84.0951	1.56696	0.280867	5.57902	2.41878e-08	1.32352e-06	52.1563	35.4294	28.9286	119.547	117.303	130.754	104.548
Niben101Scf00688g02001	21.4833	-2.93095	0.525437	-5.57812	2.43136e-08	1.32847e-06	36.4465	40.7061	51.4286	2.40698	5.45593	12.3547	1.58406
Niben101Scf11110g00023	71.7223	1.99795	0.358248	5.57702	2.44676e-08	1.33495e-06	31.4194	15.8302	33.75	147.628	102.753	97.8079	72.8668
Niben101Scf10986g00012	30.4623	-2.52333	0.45268	-5.5742	2.48669e-08	1.35478e-06	43.9872	38.4447	91.6071	7.22095	12.7305	11.3251	7.92031
Niben101Scf00858g00008	69.9025	-1.62728	0.29233	-5.56657	2.59809e-08	1.41343e-06	121.279	97.2424	122.143	29.6861	43.6475	27.798	47.5219
Niben101Scf08390g03006	14.3735	7.2542	1.30345	5.56538	2.61579e-08	1.42101e-06	0	0	0	45.7327	26.3703	20.5911	7.92031
Niben101Scf02658g01008	33.8424	2.44738	0.439902	5.56347	2.64456e-08	1.43457e-06	11.9394	8.29199	8.03571	62.5815	45.4661	72.069	28.5131
Niben101Scf01888g07008	27.0497	2.36102	0.424987	5.55551	2.76803e-08	1.49939e-06	6.28389	9.04581	9.64285	51.349	43.6475	32.9458	36.4334
Niben101Scf09017g00015	573.408	1.16344	0.20955	5.55206	2.8232e-08	1.52708e-06	366.979	367.109	270	836.827	720.183	814.38	638.377
Niben101Ctg14444g00003	23.5765	6.15093	1.11007	5.54102	3.00707e-08	1.62421e-06	0.628389	0	1.60714	62.5815	53.65	37.0641	9.50437
Niben101Scf06256g01001	741.349	1.3048	0.235677	5.53639	3.08765e-08	1.66534e-06	302.255	370.124	541.607	986.863	982.068	1086.18	920.34
Niben101Scf00611g09003	75.9635	2.39171	0.43204	5.53586	3.09706e-08	1.66803e-06	16.3381	22.6145	28.9286	117.14	54.5593	198.705	93.4597
Niben101Scf00327g01037	25.3418	7.09129	1.28212	5.5309	3.18595e-08	1.71346e-06	0	0.753817	0	63.3839	73.6551	20.5911	19.0087
Niben101Scf01704g00002	59.0103	1.67712	0.303356	5.52854	3.22898e-08	1.73413e-06	23.8788	20.3531	36.9643	75.4188	92.7508	81.335	82.3712
Niben101Scf02581g05002	203.598	1.26235	0.228419	5.52645	3.26782e-08	1.75249e-06	121.907	105.534	112.5	340.989	259.157	252.242	232.857
Niben101Scf08690g02017	205.505	1.44068	0.260715	5.52587	3.27852e-08	1.75573e-06	83.5757	107.042	123.75	324.14	246.426	339.754	213.848
Niben101Scf03202g13015	22.7134	6.13837	1.11152	5.52251	3.34189e-08	1.78713e-06	0.628389	0.753817	0	53.7559	57.2873	37.0641	9.50437
Niben101Scf11305g01007	244.432	1.42527	0.258184	5.52039	3.38255e-08	1.80631e-06	96.1435	113.073	168.75	405.978	288.255	310.926	327.901
Niben101Scf02122g00010	155.632	1.42726	0.258754	5.51591	3.46986e-08	1.85031e-06	92.3731	72.3665	72.3214	253.535	192.776	246.064	159.99
Niben101Scf02110g00011	11.9622	6.96597	1.26393	5.51134	3.56118e-08	1.89633e-06	0	0	0	14.4419	28.189	23.6798	17.4247
Niben101Scf02069g02006	28.2309	2.26047	0.410297	5.50935	3.60157e-08	1.91513e-06	6.91227	12.8149	6.42857	47.3373	38.1915	46.3301	39.6015
Niben101Scf15752g00002	91.2433	1.95038	0.354077	5.50835	3.62211e-08	1.92334e-06	37.0749	41.46	24.1071	172.5	148.219	147.227	68.1147
Niben101Scf02422g02015	170.5	1.92456	0.349443	5.50749	3.63981e-08	1.93002e-06	49.0143	81.4123	67.5	397.152	224.603	226.503	147.318
Niben101Scf31747g00003	111.41	-1.33486	0.242433	-5.50608	3.66913e-08	1.94284e-06	147.671	172.624	189.643	60.9769	57.2873	77.2168	74.4509
Niben101Ctg16217g00002	36.8356	2.19026	0.397915	5.50435	3.70531e-08	1.95924e-06	9.42583	15.8302	11.25	48.942	58.1966	76.1872	38.0175
Niben101Scf02597g01007	91.0867	-1.73642	0.315698	-5.50026	3.79242e-08	2.00249e-06	157.726	174.886	122.143	27.2791	57.2873	58.6848	39.6015
Niben101Scf02749g03007	279.772	1.31091	0.23835	5.49995	3.7989e-08	2.00311e-06	147.671	172.624	133.393	462.943	303.714	414.912	323.149
Niben101Scf05862g00016	22.109	4.32582	0.787399	5.4938	3.93368e-08	2.07128e-06	1.88517	3.01527	0	64.9885	40.9195	36.0345	7.92031
Niben101Scf01023g07011	94.1147	1.60429	0.292056	5.4931	3.94942e-08	2.07667e-06	52.7846	43.7214	32.1428	162.872	125.486	145.168	96.6278
Niben101Scf04319g04007	37.007	1.97418	0.359529	5.49101	3.99632e-08	2.09624e-06	17.5949	15.0763	6.42857	56.9652	54.5593	54.5665	53.8581
Niben101Scf08455g00002	63.3004	2.48059	0.451759	5.49095	3.99776e-08	2.09624e-06	20.7368	14.3225	17.6786	170.093	111.847	54.5665	53.8581
Niben101Scf00465g02013	184.276	1.70506	0.310793	5.48616	4.10763e-08	2.15086e-06	74.7782	94.2272	72.3214	367.466	253.701	276.951	150.486
Niben101Scf00571g09005	182.333	1.30828	0.238495	5.48555	4.12188e-08	2.15262e-06	87.9744	95.7348	115.714	295.256	256.429	198.705	226.521
Niben101Scf01392g01001	86.2271	1.89697	0.345813	5.48553	4.12241e-08	2.15262e-06	25.1355	30.9065	48.2143	161.268	95.4788	155.463	87.1234
Niben101Scf11689g03008	83.5176	1.53341	0.279619	5.48393	4.15989e-08	2.16918e-06	41.4736	39.1985	40.1786	138	106.391	133.842	85.5393
Niben101Scf03839g02001	39.0599	2.05338	0.37457	5.48197	4.20619e-08	2.1903e-06	12.5678	18.8454	9.64285	66.5932	70.0178	54.5665	41.1856
Niben101Scf03839g12008	3778.63	-1.07887	0.196915	-5.47885	4.2809e-08	2.22612e-06	4943.53	4810.86	6463.93	2978.24	2349.69	2426.67	2477.47
Niben101Scf09379g01002	15.7767	7.38132	1.3476	5.47738	4.31672e-08	2.24166e-06	0	0	0	48.1396	44.5568	8.23646	9.50437
Niben101Scf01834g01011	3046.26	1.28844	0.235276	5.4763	4.34316e-08	2.25229e-06	1721.78	1449.59	1840.18	5483.91	3479.97	4088.37	3260
Niben101Scf01188g08018	118.41	1.5702	0.286772	5.47542	4.36483e-08	2.26042e-06	40.8453	58.7978	70.7143	201.384	179.136	154.434	123.557
Niben101Scf12084g00003	21.9018	6.02578	1.10065	5.47475	4.38126e-08	2.26581e-06	0	0.753817	1.60714	57.7676	44.5568	39.1232	9.50437
Niben101Scf00537g00005	35.1889	-2.5698	0.469927	-5.4685	4.53853e-08	2.34393e-06	56.555	67.0897	75.5357	3.20931	14.5492	7.2069	22.1769
Niben101Scf02232g01002	60.7373	-1.73269	0.316953	-5.46671	4.58456e-08	2.36447e-06	121.907	104.027	75.5357	20.8605	30.9169	37.0641	34.8494
Niben101Scf05301g00016	165.601	1.30576	0.238888	5.466	4.60306e-08	2.37077e-06	86.0892	97.2424	86.7857	227.059	215.509	273.862	172.663
Niben101Scf08196g00012	35.718	1.949	0.356652	5.46471	4.63657e-08	2.38476e-06	16.9665	10.5534	12.8571	59.3722	51.8313	52.5074	45.9378
Niben101Scf02511g08002	30.6958	2.25301	0.412916	5.45633	4.86073e-08	2.49419e-06	10.0542	7.53817	12.8571	61.7792	48.1941	41.1823	33.2653
Niben101Scf03114g02002	295.304	1.74396	0.319626	5.45626	4.86254e-08	2.49419e-06	108.083	153.025	117.321	562.432	331.902	545.665	248.698
Niben101Scf11071g02007	35.1571	2.72064	0.498705	5.4554	4.88616e-08	2.5029e-06	10.0542	8.29199	6.42857	79.4304	67.2898	55.5961	19.0087
Niben101Scf13289g00011	30.5083	2.40071	0.440214	5.45349	4.93901e-08	2.52654e-06	9.42583	6.78436	11.25	49.7443	40.9195	66.9212	28.5131
Niben101Scf06261g03002	38.0965	2.57779	0.472743	5.45284	4.95724e-08	2.53243e-06	8.79744	9.04581	12.8571	95.477	50.922	27.798	61.7784
Niben101Scf03216g00001	44.2613	1.8321	0.336096	5.45112	5.00545e-08	2.55359e-06	19.48	15.8302	19.2857	77.0234	66.3805	65.8917	45.9378
Niben101Scf09604g01006	181.308	1.37292	0.251874	5.45082	5.0139e-08	2.55444e-06	93.6299	99.5039	91.6071	268.78	179.136	306.808	229.689
Niben101Scf03202g12016	19.6825	6.71171	1.23162	5.44952	5.05058e-08	2.56966e-06	0	0.753817	0	26.4768	33.6449	48.3892	28.5131
Niben101Scf10466g00016	138.052	1.34528	0.246941	5.44778	5.10013e-08	2.59137e-06	83.5757	80.6585	53.0357	190.152	176.408	216.207	166.327
Niben101Scf02124g01021	139.443	1.57324	0.288906	5.44552	5.16553e-08	2.62107e-06	42.102	75.3817	81.9643	227.861	211.872	162.67	174.247
Niben101Scf14996g00009	839.302	4.49294	0.825718	5.44126	5.2905e-08	2.68088e-06	65.9808	68.5974	54.6428	2773.65	2070.53	572.434	269.291
Niben101Scf06245g01017	19.1719	6.68384	1.22916	5.43772	5.39652e-08	2.73093e-06	0	0.753817	0	36.1047	43.6475	26.7685	26.9291
Niben101Scf01395g03012	313.882	11.6755	2.14866	5.43382	5.51594e-08	2.78017e-06	0	0	0	1379.2	683.81	121.488	12.6725
Niben101Scf01764g02032	43.8929	2.09713	0.385932	5.43393	5.51265e-08	2.78017e-06	16.3381	12.8149	17.6786	87.4537	77.2924	57.6552	38.0175
Niben101Scf04016g00009	143.769	-1.74437	0.320996	-5.43423	5.50327e-08	2.78017e-06	210.51	212.577	297.321	38.5117	95.4788	85.4533	66.5306
Niben101Scf10120g01001	17.0296	3.23449	0.595561	5.431	5.60377e-08	2.82066e-06	3.77033	3.76909	0	28.8838	36.3729	22.6503	23.7609
Niben101Scf05118g11012	18.8368	5.28378	0.973669	5.42667	5.7416e-08	2.88619e-06	0	2.26145	0	52.1513	31.8263	32.9458	12.6725
Niben101Scf03702g04011	73.3847	1.62065	0.298682	5.42599	5.7634e-08	2.89329e-06	42.102	33.9218	22.5	119.547	116.393	93.6897	85.5393
Niben101Scf09191g00005	106.456	1.44596	0.266533	5.42507	5.79313e-08	2.90434e-06	58.4401	44.4752	59.4643	162.872	157.313	156.493	106.132
Niben101Scf05081g01018	152.886	1.78684	0.329552	5.42202	5.89306e-08	2.95052e-06	55.9266	87.4428	46.6071	281.617	204.597	262.537	131.477
Niben101Scf04053g03016	19.347	6.67596	1.23147	5.42114	5.92213e-08	2.95795e-06	0.628389	0	0	33.6978	21.8237	38.0936	41.1856
Niben101Scf05283g00016	347.708	1.59323	0.293895	5.42109	5.92359e-08	2.95795e-06	145.786	171.117	168.75	677.967	330.084	580.67	359.582
Niben101Scf10749g02003	310.778	1.91289	0.352961	5.41954	5.97521e-08	2.97978e-06	98.657	113.826	151.071	544.78	311.897	697.01	258.202
Niben101Scf05106g00003	55.0802	-1.52998	0.282397	-5.41782	6.03306e-08	3.00439e-06	81.6905	86.689	94.8214	30.4884	24.5517	30.8867	36.4334
Niben101Scf07773g00004	182.795	1.18127	0.218043	5.4176	6.0405e-08	3.00439e-06	110.596	114.58	91.6071	265.57	259.157	233.71	204.344
Niben101Scf06424g01007	88.4343	6.88517	1.27122	5.41618	6.08849e-08	3.02427e-06	1.25678	2.26145	0	311.303	185.502	106.044	12.6725
Niben101Scf01936g06004	372.209	1.41634	0.2616	5.41412	6.15912e-08	3.05533e-06	189.145	199.762	183.214	689.199	558.324	426.237	359.582
Niben101Scf01501g01001	25.1703	-2.88913	0.533724	-5.41316	6.19223e-08	3.06772e-06	46.5008	47.4905	53.0357	2.40698	7.27458	2.05911	17.4247
Niben101Scf19043g00021	79.6767	1.36469	0.252215	5.41081	6.27392e-08	3.10411e-06	43.3588	41.46	40.1786	106.71	95.4788	110.163	120.389
Niben101Scf01660g00007	106.251	-2.14612	0.396703	-5.4099	6.30606e-08	3.11158e-06	89.2312	246.498	234.643	27.2791	35.4636	50.4483	60.1944
Niben101Scf02819g00005	15.0306	4.15086	0.767276	5.40987	6.30697e-08	3.11158e-06	0.628389	2.26145	1.60714	24.0698	35.4636	20.5911	20.5928
Niben101Scf05230g01007	190.492	2.05037	0.379019	5.40968	6.31378e-08	3.11158e-06	76.6634	78.397	48.2143	375.489	320.991	321.222	112.468
Niben101Scf01326g02001	70.5884	-1.49851	0.277059	-5.40862	6.35131e-08	3.12331e-06	109.34	117.596	107.679	30.4884	49.1034	33.9754	45.9378
Niben101Scf06412g01004	102.517	1.34864	0.249355	5.40854	6.35415e-08	3.12331e-06	57.8118	55.0287	49.8214	170.093	127.305	127.665	129.893
Niben101Scf39265g00001	16.9761	3.82459	0.707399	5.40656	6.42481e-08	3.15393e-06	1.88517	1.50763	3.21428	43.3257	26.3703	29.8572	12.6725
Niben101Scf10438g02008	32.8642	2.59623	0.480555	5.40256	6.56977e-08	3.22089e-06	8.79744	5.27672	12.8571	73.0118	60.0152	46.3301	23.7609
Niben101Scf00508g06005	487.766	1.35249	0.250399	5.40132	6.61526e-08	3.23899e-06	339.958	214.838	218.571	815.967	639.253	642.444	543.333
Niben101Scf05123g02015	18.9335	6.67458	1.23618	5.39934	6.68861e-08	3.27065e-06	0.628389	0	0	46.535	28.189	35.0049	22.1769
Niben101Scf30418g00013	186.466	-1.08507	0.201031	-5.39756	6.75534e-08	3.299e-06	273.349	260.821	266.786	130.779	108.209	133.842	131.477
Niben101Scf00274g01001	428.124	1.594	0.29538	5.39642	6.7984e-08	3.31266e-06	213.024	222.376	159.107	610.571	377.369	867.917	546.501
Niben101Scf02430g12008	18.4745	3.69188	0.684144	5.39635	6.80088e-08	3.31266e-06	3.14194	3.01527	0	48.1396	34.5542	27.798	12.6725
Niben101Scf11175g00005	38.8495	2.27399	0.42193	5.38949	7.06567e-08	3.4372e-06	13.1962	9.79963	14.4643	83.442	66.3805	54.5665	30.0972
Niben101Scf08020g05009	13.6171	7.1748	1.33195	5.38669	7.1768e-08	3.48676e-06	0	0	0	45.7327	19.0958	25.7389	4.75219
Niben101Scf00069g10002	62.1479	1.7251	0.320305	5.38581	7.21186e-08	3.49667e-06	26.3923	23.3683	32.1428	93.8723	72.7458	118.399	68.1147
Niben101Scf01948g01003	16.7859	4.11871	0.764747	5.38571	7.21574e-08	3.49667e-06	1.25678	3.01527	0	31.2908	44.5568	24.7094	12.6725
Niben101Scf13886g01022	168.426	1.32089	0.245277	5.38531	7.23209e-08	3.50009e-06	95.5151	97.2424	78.75	268.78	223.693	247.094	167.911
Niben101Scf14299g00002	209.309	1.87424	0.348513	5.37781	7.53973e-08	3.6443e-06	75.4066	85.9352	88.3928	392.338	184.592	446.828	191.671
Niben101Scf06096g01004	17.961	3.59164	0.667979	5.37688	7.57867e-08	3.65843e-06	2.51355	3.01527	1.60714	46.535	33.6449	25.7389	12.6725
Niben101Scf10169g04009	108.462	1.71637	0.319291	5.37555	7.63489e-08	3.68086e-06	42.7304	52.0134	46.6071	176.512	100.025	216.207	125.141
Niben101Scf02081g00003	141.75	1.27927	0.238012	5.37481	7.66637e-08	3.69132e-06	86.7176	85.1814	59.4643	200.582	165.497	211.059	183.751
Niben101Scf00160g06027	18.878	5.85256	1.09116	5.36363	8.15676e-08	3.92243e-06	0	1.50763	0	49.7443	29.0983	39.1232	12.6725
Niben101Scf06584g00004	72.1061	-2.20237	0.410706	-5.3624	8.21249e-08	3.94419e-06	222.45	89.7043	77.1428	22.4652	24.5517	28.8276	39.6015
Niben101Scf04664g00021	177.984	1.53191	0.285792	5.36024	8.31121e-08	3.98652e-06	103.056	84.4275	65.8928	182.128	215.509	254.301	340.573
Niben101Scf09334g02006	17.5796	4.20278	0.784265	5.35888	8.3738e-08	4.01144e-06	1.88517	2.26145	0	44.9303	19.0958	42.2118	12.6725
Niben101Scf02575g02010	75.5338	1.67758	0.313864	5.34492	9.04578e-08	4.32785e-06	24.5072	45.9829	28.9286	96.2793	96.3881	98.8375	137.813
Niben101Scf03468g03003	65.1424	1.47509	0.27607	5.34316	9.13394e-08	4.3645e-06	26.3923	32.4141	40.1786	92.2677	86.3856	86.4828	91.8756
Niben101Ctg15354g00005	16.8527	4.00789	0.750875	5.33762	9.41763e-08	4.49436e-06	0.628389	2.26145	3.21428	38.5117	40.0102	17.5025	15.8406
Niben101Scf01534g02012	10.2668	6.73556	1.26236	5.3357	9.51752e-08	4.53628e-06	0	0	0	14.4419	20.9144	17.5025	19.0087
Niben101Scf02296g00017	81.0418	1.59455	0.298922	5.33434	9.58923e-08	4.55894e-06	32.0478	48.9981	30.5357	117.942	84.5669	132.813	120.389
Niben101Scf06091g04005	25.3819	4.01888	0.75339	5.3344	9.58629e-08	4.55894e-06	1.25678	3.76909	3.21428	39.314	26.3703	92.6602	11.0884
Niben101Scf04171g02005	26.362	2.72097	0.510197	5.33318	9.65099e-08	4.57101e-06	6.91227	6.78436	4.82143	60.1746	29.0983	54.5665	22.1769
Niben101Scf04481g00023	339.695	1.06503	0.199683	5.33361	9.62781e-08	4.57101e-06	211.139	208.054	208.929	503.059	389.19	472.567	384.927
Niben101Scf07608g00007	12.4364	7.04068	1.32013	5.33334	9.64252e-08	4.57101e-06	0	0	0	28.0815	18.1864	36.0345	4.75219
Niben101Scf03855g04005	115.618	1.26278	0.236967	5.32893	9.87904e-08	4.67314e-06	71.0079	52.0134	70.7143	154.849	148.219	166.788	145.734
Niben101Scf01189g00004	68.9531	-1.70994	0.320966	-5.32749	9.95797e-08	4.70458e-06	106.198	100.258	135	24.8721	24.5517	44.271	47.5219
Niben101Scf02168g01001	112.204	1.43908	0.270184	5.3263	1.00234e-07	4.72954e-06	55.9266	73.1203	38.5714	172.5	139.126	166.788	139.397
Niben101Scf01290g01033	219.266	1.67451	0.314408	5.32592	1.00445e-07	4.73359e-06	101.171	98.7501	91.6071	259.954	216.419	502.424	264.538
Niben101Scf00870g13015	19.0604	3.66222	0.687693	5.32537	1.00748e-07	4.74194e-06	0.628389	2.26145	6.42857	45.7327	21.8237	39.1232	17.4247
Niben101Scf02228g02003	39.2305	2.59848	0.488011	5.32464	1.01153e-07	4.75507e-06	8.79744	10.5534	11.25	67.3955	22.733	93.6897	60.1944
Niben101Scf30621g00001	43.338	-2.94638	0.554236	-5.31611	1.06009e-07	4.97715e-06	72.2647	136.441	51.4286	11.2326	22.733	9.26602	0
Niben101Scf01436g03011	28.1757	4.41383	0.830673	5.31356	1.07503e-07	5.04102e-06	2.51355	2.26145	1.60714	17.6512	9.09322	65.8917	98.2118
Niben101Scf10842g00003	11.7641	6.96754	1.31212	5.31015	1.09536e-07	5.12994e-06	0	0	0	32.0931	21.8237	23.6798	4.75219
Niben101Scf09284g02006	106.965	1.40849	0.265277	5.30952	1.09916e-07	5.14135e-06	65.9808	55.0287	41.7857	180.524	140.036	130.754	134.645
Niben101Scf05730g00021	14.9147	4.09685	0.771865	5.30773	1.10999e-07	5.18561e-06	0.628389	1.50763	3.21428	31.2908	20.0051	31.9163	15.8406
Niben101Scf04713g03003	138.738	1.41464	0.266601	5.3062	1.11936e-07	5.22288e-06	78.5486	61.813	73.9286	234.28	195.504	195.616	131.477
Niben101Scf09372g01018	12.2904	6.99844	1.31941	5.30424	1.13146e-07	5.27282e-06	0	0	0	15.2442	9.09322	44.271	17.4247
Niben101Scf03015g07008	66.1746	1.49199	0.281432	5.30142	1.14908e-07	5.34834e-06	30.791	30.9065	36.9643	87.4537	80.9296	112.222	83.9553
Niben101Scf00487g00017	24.0493	3.76242	0.709985	5.29929	1.16253e-07	5.40426e-06	1.25678	4.5229	3.21428	17.6512	17.2771	68.9803	55.4422
Niben101Scf04709g00016	129.029	1.40984	0.26608	5.29855	1.16726e-07	5.41955e-06	64.0956	79.1508	54.6428	205.396	164.587	203.852	131.477
Niben101Scf04094g02006	660.502	1.41943	0.267982	5.29672	1.17901e-07	5.4674e-06	379.547	273.636	360	1105.61	586.513	1070.74	847.473
Niben101Scf11611g00002	15.4018	7.32267	1.38281	5.2955	1.18693e-07	5.49736e-06	0	0	0	6.41862	11.8212	68.9803	20.5928
Niben101Scf00541g05003	53.9642	-1.64714	0.311294	-5.29128	1.21464e-07	5.61879e-06	87.346	81.4123	94.8214	28.0815	26.3703	18.532	41.1856
Niben101Scf03577g00009	24.7072	-3.40458	0.64357	-5.29014	1.22221e-07	5.6469e-06	22.622	26.3836	104.464	3.20931	2.72797	7.2069	6.33625
Niben101Scf04819g02019	36.6134	1.97352	0.373278	5.28701	1.24335e-07	5.73751e-06	13.1962	19.5993	6.42857	57.7676	53.65	59.7143	45.9378
Niben101Scf03720g00008	378.916	1.88945	0.357818	5.28046	1.28859e-07	5.939e-06	131.333	217.099	96.4285	773.444	411.013	685.685	337.405
Niben101Scf06295g04004	17.716	6.58254	1.24668	5.28008	1.2913e-07	5.94422e-06	0.628389	0	0	38.5117	42.7381	24.7094	17.4247
Niben101Scf01455g01021	377.164	1.34041	0.253908	5.27912	1.29808e-07	5.95364e-06	192.287	191.47	221.786	697.223	474.666	495.217	367.502
Niben101Scf06753g00009	36.7875	-2.17072	0.41118	-5.27925	1.29711e-07	5.95364e-06	60.9537	41.46	96.4285	9.62793	13.6398	19.5616	15.8406
Niben101Scf13842g01001	25.4898	2.64097	0.500234	5.27948	1.29553e-07	5.95364e-06	8.16905	4.5229	6.42857	43.3257	27.2797	61.7734	26.9291
Niben101Scf00873g02006	249.244	1.47624	0.279655	5.27877	1.30051e-07	5.95753e-06	122.536	153.025	93.2143	438.873	284.618	397.409	255.034
Niben101Scf00307g01019	47.2127	2.35757	0.446729	5.2774	1.31028e-07	5.99503e-06	11.9394	24.876	3.21428	93.8723	64.5619	81.335	50.69
Niben101Scf07945g02004	12.1577	7.01504	1.32937	5.27699	1.31326e-07	6.00138e-06	0	0	0	40.1164	22.733	17.5025	4.75219
Niben101Scf02655g01005	25.5867	-2.2031	0.417589	-5.27575	1.32218e-07	6.03479e-06	35.1898	44.4752	59.4643	12.0349	9.09322	6.17734	12.6725
Niben101Scf05385g04008	14.7997	4.94925	0.938357	5.27438	1.33208e-07	6.07266e-06	1.25678	0.753817	0	29.6861	31.8263	22.6503	17.4247
Niben101Scf01124g03003	42.6447	-1.72392	0.327233	-5.26819	1.37777e-07	6.27335e-06	74.1499	77.6432	59.4643	24.8721	16.3678	17.5025	28.5131
Niben101Scf02665g02009	120.338	-1.77489	0.337099	-5.26519	1.40044e-07	6.36886e-06	206.111	142.471	257.143	36.1047	49.1034	86.4828	64.9465
Niben101Scf02793g08001	40.6381	-2.04774	0.388989	-5.26425	1.40761e-07	6.39375e-06	89.8596	78.397	45	14.4419	10.9119	23.6798	22.1769
Niben101Scf03861g00008	12.516	7.05549	1.34062	5.26287	1.41825e-07	6.43435e-06	0	0	0	38.5117	26.3703	19.5616	3.16812
Niben101Scf05895g02016	101.753	-1.46407	0.278295	-5.26085	1.43391e-07	6.4976e-06	158.982	167.347	152.679	41.721	50.0127	81.335	60.1944
Niben101Scf08472g02005	23.1963	4.31041	0.819447	5.26015	1.43939e-07	6.51457e-06	0.628389	0.753817	6.42857	57.7676	64.5619	19.5616	12.6725
Niben101Scf00879g03006	60.0543	1.49073	0.283528	5.25781	1.45783e-07	6.59015e-06	28.2775	33.9218	25.7143	77.8258	89.1135	92.6602	72.8668
Niben101Scf00783g00006	11.4213	6.92316	1.3173	5.25556	1.47572e-07	6.65503e-06	0	0	0	25.6745	34.5542	13.3842	6.33625
Niben101Scf09030g01004	16.9079	3.44523	0.655523	5.2557	1.4746e-07	6.65503e-06	2.51355	2.26145	3.21428	28.0815	26.3703	43.2414	12.6725
Niben101Scf05730g00011	16.648	5.68643	1.08255	5.25283	1.49781e-07	6.7466e-06	0.628389	0.753817	0	46.535	29.0983	23.6798	15.8406
Niben101Scf24249g00015	24.4413	2.35908	0.449185	5.25191	1.50531e-07	6.7723e-06	8.79744	5.27672	8.03571	47.3373	30.9169	42.2118	28.5131
Niben101Ctg09684g00002	9.75621	6.69034	1.276	5.24323	1.57787e-07	7.09026e-06	0	0	0	20.0582	22.733	14.4138	11.0884
Niben101Scf22680g01008	85.3316	-1.50565	0.287189	-5.24271	1.58237e-07	7.102e-06	152.07	151.517	101.25	38.5117	43.6475	62.803	47.5219
Niben101Scf09822g01016	32.9584	3.7277	0.711084	5.24228	1.58601e-07	7.10987e-06	1.25678	6.78436	4.82143	105.105	72.7458	25.7389	14.2566
Niben101Scf00163g15011	75.0276	-1.62373	0.309839	-5.24057	1.6008e-07	7.16767e-06	99.9138	114.58	152.679	38.5117	26.3703	53.537	39.6015
Niben101Scf01041g04001	57.6872	2.06012	0.393145	5.24009	1.60498e-07	7.17787e-06	16.9665	21.8607	24.1071	121.151	106.391	68.9803	44.3537
Niben101Scf13429g03011	10.4916	6.78154	1.29458	5.23842	1.61957e-07	7.23451e-06	0	0	0	12.0349	32.7356	14.4138	14.2566
Niben101Scf11560g00013	70.0295	1.82381	0.348255	5.237	1.63207e-07	7.28174e-06	32.6762	27.8912	24.1071	99.4886	62.7432	148.256	95.0437
Niben101Scf01147g04015	18.5604	6.65076	1.27163	5.23013	1.69393e-07	7.54882e-06	0.628389	0	0	58.5699	24.5517	31.9163	14.2566
Niben101Scf03873g00013	150.54	1.70281	0.325613	5.22954	1.69928e-07	7.56372e-06	78.5486	64.8283	53.0357	325.745	223.693	160.611	147.318
Niben101Scf04124g05022	16.1434	6.43141	1.23013	5.22825	1.71122e-07	7.59986e-06	0.628389	0	0	24.8721	31.8263	31.9163	23.7609
Niben101Scf06779g01002	149.057	1.96164	0.375202	5.22823	1.71144e-07	7.59986e-06	49.0143	58.0439	62.6786	367.466	150.038	235.769	120.389
Niben101Scf05552g09003	15.5565	5.54186	1.06025	5.22694	1.72343e-07	7.64411e-06	0.628389	0	1.60714	28.8838	22.733	36.0345	19.0087
Niben101Scf04015g01004	72.0466	2.88008	0.551067	5.22637	1.72873e-07	7.65864e-06	13.1962	20.3531	12.8571	182.128	34.5542	187.379	53.8581
Niben101Scf01506g03004	21.9393	2.49838	0.478563	5.22059	1.78357e-07	7.89232e-06	5.6555	5.27672	8.03571	44.9303	34.5542	32.9458	22.1769
Niben101Scf12813g00004	536.142	0.95472	0.183221	5.21076	1.88068e-07	8.31225e-06	338.073	353.54	356.786	761.409	621.976	714.513	606.696
Niben101Scf34790g00005	135.266	-1.42879	0.274456	-5.20589	1.9307e-07	8.52332e-06	168.408	174.886	292.5	75.4188	80.0203	87.5124	68.1147
Niben101Scf05272g00014	10.469	6.80011	1.30662	5.20437	1.94661e-07	8.58351e-06	0	0	0	23.2675	23.6424	21.6207	4.75219
Niben101Scf02427g02013	30.1577	-2.08268	0.400248	-5.20348	1.95587e-07	8.61428e-06	73.5215	42.2138	45	11.2326	17.2771	12.3547	9.50437
Niben101Scf01811g01003	43.1408	2.72621	0.52403	5.20239	1.96743e-07	8.65507e-06	6.91227	8.29199	17.6786	94.6746	102.753	46.3301	25.345
Niben101Scf02023g01005	184.453	-1.77714	0.341714	-5.20067	1.98575e-07	8.70519e-06	207.368	246.498	475.714	87.4537	59.1059	97.8079	117.221
Niben101Scf03029g01010	293.775	1.50971	0.290273	5.20101	1.9821e-07	8.70519e-06	138.874	156.794	133.393	585.699	369.185	419.03	253.45
Niben101Scf11991g01010	77.2617	1.53863	0.295841	5.20087	1.98356e-07	8.70519e-06	33.933	45.9829	30.5357	134.791	111.847	102.956	80.7872
Niben101Scf09997g00023	174.027	1.40325	0.27026	5.19223	2.07789e-07	9.09854e-06	107.454	68.5974	93.2143	252.733	180.046	297.542	218.601
Niben101Scf03791g02001	17.0547	5.68143	1.09463	5.19026	2.1e-07	9.18468e-06	0.628389	0	1.60714	45.7327	39.1008	16.4729	15.8406
Niben101Scf03468g02010	38.0627	1.9707	0.379736	5.18967	2.10668e-07	9.20323e-06	21.3652	9.04581	11.25	54.5583	60.9246	61.7734	47.5219
Niben101Scf03015g03010	253.831	1.17133	0.225863	5.18603	2.14821e-07	9.37378e-06	122.536	138.702	186.429	348.21	284.618	354.168	342.157
Niben101Scf06769g01009	85.8793	-1.60431	0.309395	-5.18531	2.15657e-07	9.39938e-06	102.427	192.977	122.143	42.5234	55.4686	38.0936	47.5219
Niben101Scf11631g00006	35.3748	2.32783	0.449162	5.1826	2.18816e-07	9.52607e-06	16.9665	8.29199	4.82143	64.1862	32.7356	52.5074	68.1147
Niben101Scf02248g00001	35.377	2.89095	0.557861	5.1822	2.19289e-07	9.53565e-06	6.28389	13.5687	1.60714	85.0467	73.6551	45.3005	22.1769
Niben101Scf02160g02013	22.9954	3.06756	0.592274	5.17929	2.2273e-07	9.67413e-06	5.02711	1.50763	8.03571	48.942	48.1941	35.0049	14.2566
Niben101Scf04464g03007	22.8352	3.64649	0.704264	5.17774	2.24594e-07	9.73268e-06	6.28389	1.50763	0	57.7676	48.1941	35.0049	11.0884
Niben101Scf06525g00026	32.6935	-2.76665	0.534316	-5.17793	2.24364e-07	9.73268e-06	47.7575	29.3989	114.107	4.81396	7.27458	14.4138	11.0884
Niben101Scf01721g08007	86.6251	1.94043	0.374856	5.17648	2.26113e-07	9.78725e-06	20.1084	37.6909	43.3928	131.582	85.4763	191.498	96.6278
Niben101Scf00606g02002	139.496	1.28631	0.248548	5.1753	2.2755e-07	9.83815e-06	77.9202	92.7195	56.25	197.373	204.597	157.522	190.087
Niben101Scf01032g00006	392.774	-1.20107	0.232131	-5.17409	2.29023e-07	9.8905e-06	468.778	557.825	715.178	278.408	199.141	268.714	261.37
Niben101Scf06607g00001	440.593	1.27725	0.246971	5.17165	2.32037e-07	1.00092e-05	238.159	288.712	200.893	728.513	604.699	600.232	422.945
Niben101Scf09701g01011	13.43	4.3088	0.833197	5.1714	2.32345e-07	1.0011e-05	1.25678	0.753817	1.60714	22.4652	16.3678	27.798	23.7609
Niben101Scf01574g09001	77.9253	2.15402	0.417222	5.16277	2.43317e-07	1.04718e-05	15.7097	39.1985	24.1071	176.512	96.3881	131.783	61.7784
Niben101Scf10169g00004	14.0237	3.55204	0.688082	5.16223	2.44025e-07	1.04903e-05	2.51355	1.50763	1.60714	20.0582	17.2771	29.8572	25.345
Niben101Scf01759g00001	40.303	2.1076	0.408363	5.16108	2.45523e-07	1.05427e-05	16.3381	13.5687	11.25	87.4537	60.9246	33.9754	58.6103
Niben101Ctg13555g00001	9.44193	6.64354	1.28754	5.15988	2.4711e-07	1.05987e-05	0	0	0	23.2675	12.7305	20.5911	9.50437
Niben101Scf03949g00023	21.0503	5.44522	1.05623	5.15532	2.53201e-07	1.08353e-05	0	2.26145	0	56.9652	63.6525	13.3842	11.0884
Niben101Scf08575g03004	20.7568	6.79438	1.3179	5.15547	2.52997e-07	1.08353e-05	0	0	1.60714	63.3839	24.5517	49.4188	6.33625
Niben101Scf05643g05001	226.335	-1.47426	0.286103	-5.15291	2.56479e-07	1.09632e-05	439.244	308.311	323.036	178.919	84.5669	123.547	126.725
Niben101Scf06410g01001	53.4718	2.97361	0.577865	5.14586	2.66293e-07	1.13698e-05	11.311	9.04581	12.8571	195.768	54.5593	63.8326	26.9291
Niben101Scf01148g00007	209.123	1.3154	0.25579	5.14253	2.71069e-07	1.15401e-05	111.225	133.426	93.2143	325.745	255.519	335.636	209.096
Niben101Scf05712g03021	784.939	-1.06432	0.206969	-5.14243	2.71201e-07	1.15401e-05	944.468	1058.36	1353.21	543.176	497.399	484.921	613.032
Niben101Scf24657g00006	17.7525	3.11321	0.605361	5.14273	2.70778e-07	1.15401e-05	1.88517	6.03054	1.60714	42.5234	30.0076	21.6207	20.5928
Niben101Scf01211g00001	32.7676	3.60877	0.701837	5.1419	2.71977e-07	1.15601e-05	3.14194	6.78436	3.21428	125.163	30.0076	48.3892	12.6725
Niben101Scf04943g01039	85.9225	1.59246	0.309781	5.14059	2.73877e-07	1.16278e-05	30.1627	43.7214	48.2143	146.826	112.756	138.99	80.7872
Niben101Scf04455g03002	30.2006	2.53005	0.492719	5.13488	2.82326e-07	1.1973e-05	6.28389	4.5229	16.0714	52.9536	34.5542	66.9212	30.0972
Niben101Scf00207g02011	16.1677	6.44744	1.25704	5.12907	2.91175e-07	1.23344e-05	0.628389	0	0	31.2908	26.3703	42.2118	12.6725
Niben101Scf01008g01008	68.0075	7.78985	1.51955	5.12643	2.95289e-07	1.24946e-05	1.25678	0	0	251.128	166.406	31.9163	25.345
Niben101Scf07042g01006	59.6877	1.82632	0.356274	5.12616	2.95713e-07	1.24985e-05	19.48	24.876	30.5357	121.954	71.8364	93.6897	55.4422
Niben101Scf04594g02003	13.8203	4.09691	0.799325	5.12547	2.96802e-07	1.25305e-05	1.25678	2.26145	0	36.9071	20.9144	19.5616	15.8406
Niben101Scf00214g07004	185.069	1.63541	0.319109	5.12492	2.97658e-07	1.25526e-05	61.5821	69.3512	125.357	347.408	282.799	193.557	215.432
Niben101Scf01185g00004	15.6532	4.55089	0.88906	5.11876	3.07546e-07	1.29551e-05	0.628389	1.50763	1.60714	42.5234	32.7356	22.6503	7.92031
Niben101Scf00953g04020	79.4267	1.5918	0.311056	5.11742	3.09747e-07	1.30332e-05	36.4465	40.7061	33.75	150.035	102.753	119.429	72.8668
Niben101Scf02941g00008	9.11036	6.57873	1.28587	5.11615	3.11839e-07	1.31066e-05	0	0	0	15.2442	12.7305	24.7094	11.0884
Niben101Scf05811g00003	199.264	-1.59427	0.31182	-5.11278	3.17448e-07	1.33275e-05	236.903	355.802	374.464	82.6397	144.582	68.9803	131.477
Niben101Scf00350g04011	24.8076	-2.35651	0.461663	-5.10439	3.31867e-07	1.39174e-05	45.8724	52.0134	38.5714	2.40698	11.8212	10.2956	12.6725
Niben101Scf02411g00007	35.0108	2.71757	0.532601	5.10246	3.35272e-07	1.40445e-05	8.16905	9.04581	8.03571	91.4653	37.2822	72.069	19.0087
Niben101Ctg13092g00001	332.697	-1.4047	0.275461	-5.09946	3.40621e-07	1.42528e-05	415.365	386.708	748.928	173.303	193.686	222.384	188.503
Niben101Scf04334g00003	390.54	-1.62098	0.318115	-5.09557	3.47699e-07	1.45328e-05	534.13	636.222	737.678	219.035	116.393	316.074	174.247
Niben101Scf02812g03006	15.3407	4.29929	0.844147	5.09306	3.52324e-07	1.46974e-05	2.51355	0.753817	0	38.5117	30.9169	26.7685	7.92031
Niben101Scf05449g03005	27.471	-3.31419	0.650732	-5.09301	3.52416e-07	1.46974e-05	35.8182	25.6298	107.679	1.60465	10.0025	2.05911	9.50437
Niben101Scf08806g02004	11.3678	6.91574	1.35924	5.08794	3.61972e-07	1.50792e-05	0	0	0	40.1164	13.6398	22.6503	3.16812
Niben101Scf01048g00008	3259.06	1.18408	0.232752	5.0873	3.63189e-07	1.51132e-05	2010.22	2040.58	1608.75	4882.96	5004	3007.34	4259.54
Niben101Scf04053g03008	45.4562	2.04331	0.401696	5.0867	3.64353e-07	1.5145e-05	16.3381	21.8607	9.64285	100.291	60.9246	67.9508	41.1856
Niben101Scf04778g02019	324.751	1.39539	0.274383	5.08556	3.66549e-07	1.52194e-05	164.009	186.193	154.286	486.21	483.759	537.429	261.37
Niben101Scf06394g08019	131.474	1.43625	0.28243	5.08534	3.66963e-07	1.52199e-05	77.9202	63.3207	57.8571	220.64	169.134	211.059	120.389
Niben101Scf12197g03017	80.8497	1.50424	0.295824	5.08491	3.67809e-07	1.52382e-05	40.2169	36.1832	43.3928	134.791	127.305	111.192	72.8668
Niben101Scf07883g04010	10.6781	6.82595	1.34346	5.08088	3.75691e-07	1.55477e-05	0	0	0	31.2908	14.5492	25.7389	3.16812
Niben101Scf04815g01012	47.1527	1.65725	0.32619	5.08064	3.76168e-07	1.55503e-05	24.5072	24.1222	12.8571	72.2095	74.5644	67.9508	53.8581
Niben101Scf09672g01005	106.02	1.3193	0.2597	5.08008	3.77268e-07	1.55787e-05	55.9266	60.3054	54.6428	133.989	111.847	178.113	147.318
Niben101Scf02217g03004	18.7986	5.86859	1.15562	5.0783	3.80822e-07	1.57083e-05	0.628389	0.753817	0	57.7676	40.9195	26.7685	4.75219
Niben101Scf05295g05011	9.79845	6.70415	1.32044	5.0772	3.83047e-07	1.57828e-05	0	0	0	30.4884	20.9144	9.26602	7.92031
Niben101Ctg09534g00001	41.4711	1.94112	0.382468	5.07525	3.86993e-07	1.5928e-05	16.3381	15.0763	16.0714	59.3722	40.0102	89.5715	53.8581
Niben101Scf07640g01001	18.7969	5.78931	1.141	5.07389	3.89763e-07	1.60245e-05	0	0.753817	1.60714	56.9652	34.5542	32.9458	4.75219
Niben101Scf04400g04002	79.548	1.50696	0.297396	5.06718	4.03755e-07	1.65817e-05	38.9601	32.4141	46.6071	113.93	142.764	82.3646	99.7959
Niben101Scf00614g00028	33.6628	2.18033	0.430343	5.0665	4.05194e-07	1.66227e-05	6.91227	13.5687	14.4643	73.8141	47.2847	46.3301	33.2653
Niben101Scf39364g00010	435.859	1.96524	0.387916	5.06616	4.05926e-07	1.66346e-05	169.037	155.286	167.143	456.524	290.074	1139.72	673.226
Niben101Scf06424g00003	218.346	10.1764	2.0094	5.06438	4.09733e-07	1.67723e-05	0	0	1.60714	823.99	580.147	116.34	6.33625
Niben101Scf02279g05002	183.032	1.77879	0.351274	5.06382	4.1094e-07	1.68035e-05	73.5215	75.3817	81.9643	347.408	205.507	367.552	129.893
Niben101Scf00163g23018	180.106	1.09936	0.217317	5.05881	4.21882e-07	1.72322e-05	99.2854	127.395	99.6428	256.745	218.237	244.005	215.432
Niben101Scf00426g01004	284.207	-1.09804	0.217074	-5.05835	4.22906e-07	1.72554e-05	436.102	364.094	427.5	212.617	167.315	223.414	158.406
Niben101Scf06482g02003	185.46	-1.35523	0.268065	-5.05562	4.28997e-07	1.7485e-05	272.092	254.036	326.25	69.8025	124.577	118.399	133.061
Niben101Scf13644g00018	106.441	1.26362	0.25003	5.05385	4.32984e-07	1.76284e-05	52.1563	67.8436	57.8571	155.652	161.859	124.576	125.141
Niben101Scf00536g00002	14.4117	4.89202	0.968754	5.04981	4.42256e-07	1.79865e-05	0	2.26145	0	35.3024	25.461	26.7685	11.0884
Niben101Scf08597g00010	135.157	-1.23757	0.245235	-5.04647	4.50055e-07	1.8284e-05	205.483	196.746	202.5	68.1978	89.1135	111.192	72.8668
Niben101Scf04953g07003	42.7987	-1.98989	0.394368	-5.04577	4.51688e-07	1.83305e-05	75.4066	79.1508	67.5	8.8256	23.6424	13.3842	31.6812
Niben101Scf10086g00004	8.28908	6.44762	1.27803	5.04499	4.53542e-07	1.8386e-05	0	0	0	15.2442	17.2771	14.4138	11.0884
Niben101Scf02790g00006	16.7286	6.49773	1.2884	5.04323	4.57728e-07	1.85358e-05	0	0.753817	0	41.721	36.3729	31.9163	6.33625
Niben101Scf00621g12014	133.299	1.20433	0.238995	5.03913	4.67646e-07	1.89014e-05	71.0079	93.4734	62.6786	181.326	154.585	189.439	180.583
Niben101Scf03685g00003	222.11	1.87453	0.371999	5.03909	4.67759e-07	1.89014e-05	71.6363	116.842	75.5357	474.175	340.996	334.606	140.982
Niben101Scf01977g00001	76.4446	1.8945	0.376063	5.03772	4.71117e-07	1.90167e-05	30.1627	25.6298	35.3571	141.21	88.2042	157.522	57.0262
Niben101Scf00317g08003	14.4582	3.4355	0.682614	5.03285	4.8323e-07	1.94766e-05	2.51355	3.01527	0	15.2442	20.0051	31.9163	28.5131
Niben101Scf03020g00009	188.65	4.76988	0.947771	5.03273	4.83545e-07	1.94766e-05	8.79744	24.1222	1.60714	354.629	553.777	304.749	72.8668
Niben101Scf06823g02015	63.9755	1.72501	0.342869	5.0311	4.8767e-07	1.96218e-05	23.8788	24.1222	36.9643	109.919	60.0152	115.31	77.619
Niben101Scf08374g07008	78.9259	1.46286	0.290852	5.02959	4.91542e-07	1.97565e-05	38.3317	32.4141	49.8214	128.372	91.8415	124.576	87.1234
Niben101Scf10322g01012	107.577	2.62056	0.521077	5.02913	4.9272e-07	1.97828e-05	24.5072	20.3531	38.5714	265.57	240.97	126.636	36.4334
Niben101Scf11689g00009	77.028	-1.44599	0.287568	-5.02834	4.94755e-07	1.98434e-05	94.2583	128.149	141.429	44.9303	56.378	36.0345	38.0175
Niben101Scf07370g01001	16.5729	6.48488	1.28991	5.02738	4.97219e-07	1.9921e-05	0	0.753817	0	51.349	28.189	27.798	7.92031
Niben101Scf05912g02024	46.9172	-1.89132	0.376249	-5.02677	4.9881e-07	1.99635e-05	82.9473	64.8283	91.6071	16.0465	20.0051	13.3842	39.6015
Niben101Scf00735g06023	102.168	1.72931	0.344728	5.01645	5.26345e-07	2.10432e-05	50.8995	45.9829	33.75	154.849	99.1161	224.443	106.132
Niben101Scf03600g04025	73.6651	1.56155	0.311359	5.01529	5.29538e-07	2.11484e-05	38.9601	33.168	32.1428	117.14	85.4763	135.902	72.8668
Niben101Scf36703g00001	15.5928	2.76017	0.550703	5.01208	5.38442e-07	2.14813e-05	3.77033	3.76909	3.21428	29.6861	21.8237	24.7094	22.1769
Niben101Scf09678g01007	199.921	1.48788	0.296982	5.01002	5.44257e-07	2.16903e-05	85.4609	99.5039	112.5	390.733	244.608	292.394	174.247
Niben101Scf12102g01006	8.43054	6.48369	1.29446	5.00878	5.47758e-07	2.18068e-05	0	0	0	20.8605	12.7305	17.5025	7.92031
Niben101Scf00573g00010	67.8615	1.86794	0.37307	5.00694	5.53035e-07	2.19936e-05	28.9059	33.9218	16.0714	89.0583	62.7432	149.286	95.0437
Niben101Scf06958g01001	14.1696	3.53129	0.705483	5.00549	5.57199e-07	2.21359e-05	1.25678	2.26145	3.21428	35.3024	18.1864	24.7094	14.2566
Niben101Scf06560g01002	89.2887	1.30192	0.260247	5.00262	5.65553e-07	2.24441e-05	46.5008	47.4905	53.0357	143.617	100.025	126.636	107.716
Niben101Scf00577g12010	280.678	-1.14845	0.229586	-5.00225	5.6666e-07	2.2457e-05	396.513	425.907	401.786	133.186	191.867	187.379	228.105
Niben101Scf02314g00020	42.2971	1.81123	0.362094	5.00211	5.67069e-07	2.2457e-05	13.1962	19.5993	20.8929	69.8025	64.5619	70.0099	38.0175
Niben101Scf01892g01008	28.7185	-2.00036	0.399967	-5.00131	5.6942e-07	2.25264e-05	42.7304	40.7061	67.5	8.02327	15.4585	12.3547	14.2566
Niben101Scf09217g00024	568.116	1.87927	0.375912	4.99923	5.75596e-07	2.27469e-05	189.145	164.332	323.036	1302.98	443.749	959.547	594.023
Niben101Scf02383g01001	18.0022	3.19713	0.63957	4.99887	5.76675e-07	2.27657e-05	5.02711	2.26145	1.60714	51.349	27.2797	22.6503	15.8406
Niben101Scf18254g00001	131.462	-1.19827	0.239779	-4.9974	5.8107e-07	2.29152e-05	225.592	156.794	200.893	88.256	90.9322	86.4828	71.2828
Niben101Scf08755g01006	134.467	1.24065	0.248421	4.99414	5.90992e-07	2.32821e-05	62.8389	76.8894	88.3928	167.686	164.587	157.522	223.353
Niben101Scf06176g01007	83.0389	1.46219	0.292822	4.99345	5.93087e-07	2.33403e-05	48.3859	39.9523	35.3571	152.442	110.937	107.074	87.1234
Niben101Scf06556g10007	36.5817	2.48946	0.498982	4.98909	6.06655e-07	2.38493e-05	8.16905	9.04581	14.4643	100.291	50.922	49.4188	23.7609
Niben101Scf01998g10004	277.026	-1.62377	0.325546	-4.98786	6.10528e-07	2.39766e-05	511.508	401.031	437.143	102.698	99.1161	138.99	248.698
Niben101Scf02250g00006	105.968	-1.38843	0.278409	-4.98703	6.13157e-07	2.40548e-05	157.097	128.149	205.714	56.1629	61.8339	50.4483	82.3712
Niben101Scf04738g05019	521.008	1.03091	0.206778	4.98559	6.17745e-07	2.42096e-05	332.418	312.08	335.893	832.816	575.601	657.887	600.359
Niben101Scf10986g00001	45.8836	2.40639	0.482993	4.98225	6.28479e-07	2.46047e-05	5.02711	27.1374	6.42857	66.5932	60.9246	67.9508	87.1234
Niben101Scf05756g00005	30.9229	2.51904	0.505632	4.98196	6.29428e-07	2.46163e-05	11.311	9.04581	3.21428	47.3373	33.6449	83.3941	28.5131
Niben101Scf00927g08001	94.9261	-1.61543	0.324454	-4.97891	6.39445e-07	2.49821e-05	167.78	150.763	141.429	29.6861	55.4686	40.1527	79.2031
Niben101Scf02824g03019	7.98441	6.39557	1.28471	4.97821	6.41742e-07	2.50459e-05	0	0	0	15.2442	13.6398	17.5025	9.50437
Niben101Scf02360g01005	13.7989	4.84754	0.974474	4.97451	6.54114e-07	2.55023e-05	0.628389	1.50763	0	29.6861	33.6449	21.6207	9.50437
Niben101Scf03021g00010	210.769	1.38074	0.277586	4.9741	6.55523e-07	2.55309e-05	85.4609	127.395	118.929	331.361	363.729	237.828	210.68
Niben101Scf03419g10007	83.6347	-1.93472	0.389309	-4.96963	6.70802e-07	2.6099e-05	157.726	200.515	73.9286	26.4768	50.922	26.7685	49.1059
Niben101Scf00757g05005	81.0499	-1.50135	0.302225	-4.96766	6.77653e-07	2.63383e-05	96.7718	134.933	152.679	39.314	35.4636	43.2414	64.9465
Niben101Scf06249g05013	9.23654	6.60567	1.3299	4.96703	6.79848e-07	2.63965e-05	0	0	0	21.6628	7.27458	27.798	7.92031
Niben101Scf08706g02020	61.7103	1.91126	0.384823	4.9666	6.81356e-07	2.64278e-05	25.7639	26.3836	19.2857	124.361	119.121	67.9508	49.1059
Niben101Scf01958g02007	437.147	-1.18027	0.237719	-4.96496	6.87138e-07	2.66247e-05	566.178	535.21	827.678	296.861	239.152	333.577	261.37
Niben101Scf01495g01013	169.661	-1.53075	0.308358	-4.9642	6.8985e-07	2.67023e-05	194.172	232.176	387.321	81.0351	72.7458	123.547	96.6278
Niben101Scf11188g00002	8.67594	6.509	1.31151	4.96298	6.94203e-07	2.68432e-05	0	0	0	8.02327	23.6424	19.5616	9.50437
Niben101Scf01237g10010	15.3983	5.5978	1.12806	4.96233	6.96528e-07	2.69055e-05	1.25678	0	0	38.5117	31.8263	29.8572	6.33625
Niben101Scf06753g00010	96.0338	-1.48166	0.298726	-4.95993	7.05198e-07	2.72126e-05	160.239	161.317	130.179	38.5117	56.378	43.2414	82.3712
Niben101Scf18637g02010	421.497	1.04669	0.211162	4.95681	7.16587e-07	2.76238e-05	255.126	298.512	231.429	639.455	523.769	553.902	448.29
Niben101Scf01123g01013	16.9781	3.71704	0.750768	4.95099	7.38384e-07	2.84349e-05	1.88517	3.76909	0	36.9071	13.6398	48.3892	14.2566
Niben101Scf02160g02006	37.5635	1.99656	0.403479	4.94837	7.48367e-07	2.879e-05	13.8245	15.0763	12.8571	69.8025	51.8313	71.0395	28.5131
Niben101Scf03839g12003	107.435	-1.51615	0.30657	-4.94551	7.59453e-07	2.91867e-05	174.692	163.578	171.964	37.7094	45.4661	73.0986	85.5393
Niben101Scf26939g00002	450.806	1.23065	0.248884	4.94466	7.62776e-07	2.92845e-05	268.95	315.096	176.786	616.187	712.908	506.542	559.174
Niben101Scf02537g03012	151.476	1.64351	0.332447	4.94368	7.66629e-07	2.94025e-05	82.3189	59.5516	62.6786	184.535	150.038	346.961	174.247
Niben101Scf00622g00006	8.3664	6.4614	1.3075	4.9418	7.74049e-07	2.96569e-05	0	0	0	19.2559	8.1839	21.6207	9.50437
Niben101Scf10330g02004	275.988	1.41265	0.285991	4.9395	7.83248e-07	2.99789e-05	149.556	161.317	112.5	543.978	296.439	382.995	285.131
Niben101Scf00474g05001	140.938	1.75888	0.356131	4.93885	7.8583e-07	3.00472e-05	51.5279	45.229	85.1785	194.163	168.225	317.104	125.141
Niben101Scf06477g00001	149.416	1.48612	0.30096	4.93792	7.8961e-07	3.01612e-05	85.4609	80.6585	53.0357	285.629	223.693	160.611	156.822
Niben101Scf02164g04007	48.615	1.73409	0.351286	4.93639	7.95801e-07	3.03669e-05	23.2504	25.6298	11.25	52.1513	68.1991	88.5419	71.2828
Niben101Scf07678g07010	13.3769	-2.89627	0.586829	-4.93545	7.99665e-07	3.04835e-05	21.9936	24.1222	33.75	3.20931	6.36525	1.02956	3.16812
Niben101Scf03993g05005	74.6306	2.43565	0.493546	4.93501	8.01452e-07	3.05207e-05	8.79744	39.9523	14.4643	142.012	149.129	117.37	50.69
Niben101Scf19043g00002	85.7956	1.7911	0.362989	4.9343	8.04399e-07	3.06021e-05	34.5614	51.2596	19.2857	169.291	129.124	119.429	77.619
Niben101Scf00821g15009	76.716	1.67022	0.338512	4.93399	8.05655e-07	3.0619e-05	25.7639	31.6603	48.2143	143.617	106.391	113.251	68.1147
Niben101Ctg15473g00004	8.68821	6.51282	1.32008	4.93364	8.07109e-07	3.06433e-05	0	0	0	28.0815	8.1839	10.2956	14.2566
Niben101Scf05417g02007	264.564	1.19557	0.242374	4.93274	8.10835e-07	3.07538e-05	164.009	187.701	101.25	360.245	365.547	350.049	323.149
Niben101Scf04081g00020	54.0314	1.90923	0.387126	4.93181	8.14731e-07	3.08395e-05	32.0478	18.8454	9.64285	104.303	87.2949	65.8917	60.1944
Niben101Scf07563g01004	25.4522	-2.28414	0.46314	-4.93187	8.14458e-07	3.08395e-05	38.9601	29.3989	72.3214	6.41862	11.8212	11.3251	7.92031
Niben101Scf13926g00004	86.2702	1.47529	0.299167	4.93133	8.16697e-07	3.08829e-05	49.6427	45.9829	30.5357	155.652	90.0229	113.251	118.805
Niben101Scf02700g01006	322.465	0.922647	0.187138	4.93031	8.2098e-07	3.10138e-05	195.429	231.422	213.75	431.652	380.097	423.148	381.759
Niben101Ctg08688g00001	932.011	-1.40136	0.284412	-4.92722	8.34076e-07	3.1477e-05	1085.23	1050.82	2201.79	573.664	494.671	550.813	567.094
Niben101Scf08033g02012	115.025	-1.59896	0.324819	-4.92262	8.53918e-07	3.21935e-05	175.32	142.471	239.464	47.3373	42.7381	62.803	95.0437
Niben101Scf03462g04008	101.598	2.04381	0.415558	4.91822	8.73327e-07	3.28924e-05	32.0478	35.4294	43.3928	219.838	141.854	186.35	52.274
Niben101Scf01764g00014	7.74079	6.34623	1.29046	4.91782	8.75148e-07	3.29281e-05	0	0	0	17.6512	10.0025	15.4434	11.0884
Niben101Scf04362g07009	14.5791	3.84508	0.781909	4.91755	8.76327e-07	3.29396e-05	0.628389	3.01527	1.60714	36.1047	29.0983	23.6798	7.92031
Niben101Scf01818g03019	379.892	1.73065	0.352034	4.91615	8.82635e-07	3.31436e-05	151.442	258.559	77.1428	625.815	513.767	627	405.52
Niben101Scf06277g00007	34.9351	8.51118	1.7314	4.91577	8.84357e-07	3.31753e-05	0	0	0	122.756	84.5669	30.8867	6.33625
Niben101Scf07511g01004	31.728	1.94625	0.395974	4.91511	8.87348e-07	3.32532e-05	13.1962	10.5534	12.8571	48.942	43.6475	62.803	30.0972
Niben101Scf07783g01018	109.804	-1.29381	0.263242	-4.91492	8.88198e-07	3.32532e-05	192.915	146.994	155.893	68.1978	65.4712	50.4483	88.7075
Niben101Scf04570g04005	50.1477	1.57253	0.320031	4.91369	8.93801e-07	3.34298e-05	18.8517	24.876	28.9286	81.8374	69.1085	75.1577	52.274
Niben101Scf00788g02015	24.1831	-2.42015	0.492588	-4.91314	8.96309e-07	3.34903e-05	28.2775	49.7519	56.25	4.01164	10.0025	5.14779	15.8406
Niben101Scf10688g01013	93.815	2.37652	0.484266	4.90746	9.22629e-07	3.44396e-05	22.622	47.4905	11.25	191.756	204.597	123.547	55.4422
Niben101Scf03983g00042	460.375	1.34433	0.273956	4.90711	9.243e-07	3.44679e-05	246.957	310.573	175.179	734.932	757.465	530.222	467.298
Niben101Scf02042g00001	18.2256	5.2882	1.0786	4.90285	9.44583e-07	3.51895e-05	1.25678	0.753817	0	47.3373	60.0152	10.2956	7.92031
Niben101Scf02537g06002	35.0213	2.37459	0.484432	4.90181	9.49572e-07	3.53404e-05	11.311	11.3073	8.03571	86.6514	38.1915	65.8917	23.7609
Niben101Scf22566g00015	123.472	1.64154	0.334943	4.90095	9.53755e-07	3.54611e-05	44.6156	67.8436	54.6428	142.814	103.663	233.71	217.016
Niben101Scf00573g01003	230.672	4.88314	0.996959	4.89804	9.6797e-07	3.59187e-05	7.54066	28.6451	3.21428	583.292	709.271	195.616	87.1234
Niben101Scf09445g01003	139.825	1.4203	0.289964	4.89819	9.67252e-07	3.59187e-05	71.6363	78.397	64.2857	261.559	207.325	168.847	126.725
Niben101Scf04060g03003	96.3101	1.84688	0.377271	4.89536	9.81255e-07	3.63759e-05	33.933	52.7672	28.9286	158.058	137.308	196.645	66.5306
Niben101Scf04872g00004	37.3097	2.93862	0.600335	4.89498	9.83172e-07	3.64112e-05	8.16905	9.79963	4.82143	112.326	69.1085	44.271	12.6725
Niben101Scf08921g02018	33.7261	7.48839	1.53005	4.8942	9.87039e-07	3.65185e-05	0	0.753817	0	100.291	20.9144	99.8671	14.2566
Niben101Scf05948g04002	140.631	1.43645	0.293774	4.88964	1.01019e-06	3.73385e-05	74.1499	76.1356	62.6786	235.884	132.761	249.153	153.654
Niben101Scf07757g00006	53.451	2.11167	0.432446	4.88309	1.04434e-06	3.85628e-05	14.4529	28.6451	11.25	88.256	63.6525	123.547	44.3537
Niben101Scf05440g02004	19.9592	2.33223	0.478011	4.87903	1.06608e-06	3.9327e-05	6.28389	6.78436	4.82143	36.1047	32.7356	33.9754	19.0087
Niben101Scf07638g01010	854.629	-1.3042	0.267342	-4.87839	1.06955e-06	3.94163e-05	1424.56	979.209	1481.79	368.268	575.601	685.685	467.298
Niben101Scf02824g01001	8.17473	6.44653	1.32214	4.87583	1.08352e-06	3.98877e-05	0	0	0	23.2675	12.7305	16.4729	4.75219
Niben101Scf12858g00003	42.9708	-1.93563	0.396998	-4.87566	1.08445e-06	3.98877e-05	72.8931	43.7214	106.071	12.8372	17.2771	22.6503	25.345
Niben101Scf03093g00004	47.5772	2.54057	0.5212	4.87446	1.09106e-06	4.00915e-05	21.9936	8.29199	6.42857	109.919	90.0229	71.0395	25.345
Niben101Scf06772g00001	13.7339	3.72213	0.763651	4.87412	1.09294e-06	4.01216e-05	0.628389	3.01527	1.60714	17.6512	14.5492	38.0936	20.5928
Niben101Scf36703g00005	25.9359	2.41509	0.495666	4.87242	1.1024e-06	4.04297e-05	6.91227	9.04581	6.42857	63.3839	30.9169	44.271	20.5928
Niben101Scf00995g00005	67.2506	1.75643	0.360557	4.87144	1.10785e-06	4.059e-05	28.2775	24.876	33.75	153.245	88.2042	67.9508	74.4509
Niben101Scf13361g01005	80.0337	1.23779	0.25411	4.87108	1.1099e-06	4.06254e-05	43.3588	44.4752	48.2143	118.744	91.8415	112.222	101.38
Niben101Scf10835g00001	107.686	-1.3193	0.270879	-4.87044	1.11352e-06	4.07186e-05	180.976	138.702	170.357	52.1513	52.7407	84.4237	74.4509
Niben101Scf25578g00006	142.088	-1.32424	0.271947	-4.86948	1.11893e-06	4.08766e-05	224.335	226.145	197.679	78.6281	114.575	56.6257	96.6278
Niben101Scf05011g00001	58.1488	1.82105	0.374012	4.86896	1.12188e-06	4.09446e-05	25.1355	21.1069	25.7143	93.8723	65.4712	126.636	49.1059
Niben101Scf02160g01001	13.1789	3.61692	0.743105	4.86732	1.13124e-06	4.1167e-05	0	3.01527	3.21428	28.0815	20.0051	23.6798	14.2566
Niben101Scf02522g00001	26.3525	2.16506	0.444783	4.86768	1.12914e-06	4.1167e-05	8.79744	8.29199	9.64285	35.3024	30.0076	60.7439	31.6812
Niben101Scf09604g01004	109.859	1.75298	0.360143	4.86745	1.13049e-06	4.1167e-05	50.2711	50.5058	38.5714	197.373	104.572	232.68	95.0437
Niben101Scf15435g00012	374.636	1.77268	0.364236	4.86683	1.13405e-06	4.12293e-05	147.043	248.006	73.9286	591.315	395.555	710.395	456.21
Niben101Scf05183g02002	22.3006	2.3833	0.490014	4.86373	1.15191e-06	4.18384e-05	3.77033	7.53817	9.64285	31.2908	29.0983	49.4188	25.345
Niben101Scf01589g00002	20.6856	2.88143	0.592505	4.86314	1.15538e-06	4.19239e-05	0.628389	5.27672	9.64285	34.5001	30.9169	43.2414	20.5928
Niben101Scf11383g00021	46.2834	1.78628	0.367329	4.86288	1.15691e-06	4.19391e-05	19.48	19.5993	19.2857	75.4188	70.9271	84.4237	34.8494
Niben101Scf01001g00005	8.32091	6.47121	1.33094	4.86215	1.1612e-06	4.20542e-05	0	0	0	20.0582	15.4585	19.5616	3.16812
Niben101Scf06736g07004	285.476	1.4935	0.307255	4.86078	1.16924e-06	4.23046e-05	96.7718	153.025	173.571	552.001	425.563	320.192	277.211
Niben101Scf00991g13023	145.378	-1.20929	0.248969	-4.85718	1.19066e-06	4.30385e-05	257.639	225.391	160.714	84.2444	108.209	89.5715	91.8756
Niben101Scf06822g00001	63.5047	-1.44474	0.297478	-4.85663	1.194e-06	4.31176e-05	86.0892	97.9963	114.107	35.3024	24.5517	45.3005	41.1856
Niben101Scf05216g06001	146.673	-1.09593	0.225689	-4.85592	1.19832e-06	4.32324e-05	209.882	209.561	210.536	81.0351	96.3881	95.7488	123.557
Niben101Scf08044g00005	27.7037	2.16061	0.445383	4.85113	1.2276e-06	4.42465e-05	10.6826	9.79963	6.42857	36.9071	60.0152	25.7389	44.3537
Niben101Scf02059g03004	81.1902	-1.36978	0.282451	-4.84961	1.23703e-06	4.45439e-05	121.279	122.118	131.786	34.5001	66.3805	46.3301	45.9378
Niben101Scf01406g01001	228.993	1.47218	0.303677	4.84783	1.24818e-06	4.49025e-05	105.569	107.042	130.179	355.431	220.056	458.153	226.521
Niben101Scf02175g06008	14.6041	6.29092	1.29806	4.8464	1.25719e-06	4.51834e-05	0	0	1.60714	43.3257	27.2797	23.6798	6.33625
Niben101Scf04109g03009	120.853	1.32592	0.273634	4.84561	1.2622e-06	4.53203e-05	81.6905	58.7978	53.0357	186.14	182.774	164.729	118.805
Niben101Scf01184g08008	23.3467	2.19296	0.452617	4.84506	1.26571e-06	4.54029e-05	6.28389	6.78436	11.25	33.6978	26.3703	47.3596	31.6812
Niben101Scf06603g03002	272.683	3.72368	0.768673	4.84429	1.27066e-06	4.55373e-05	34.5614	58.7978	8.03571	651.49	419.197	590.966	145.734
Niben101Scf03175g01014	175.674	1.22704	0.253354	4.84318	1.27779e-06	4.57492e-05	104.313	122.118	69.1071	244.71	270.978	214.148	204.344
Niben101Scf16105g00001	61.3692	1.65107	0.341109	4.8403	1.29646e-06	4.63737e-05	23.8788	24.876	35.3571	66.5932	62.7432	116.34	99.7959
Niben101Scf02362g02014	388.155	1.66431	0.344023	4.83779	1.31291e-06	4.69176e-05	119.394	252.529	147.857	730.92	453.752	681.567	331.069
Niben101Scf06295g04002	19.6182	2.65176	0.548191	4.8373	1.31616e-06	4.6989e-05	6.91227	6.03054	0	43.3257	25.461	35.0049	20.5928
Niben101Scf05836g05004	30.989	2.08119	0.430279	4.83685	1.31914e-06	4.70511e-05	13.8245	9.04581	9.64285	60.9769	48.1941	51.4779	23.7609
Niben101Scf10205g00001	93.5998	1.69185	0.349867	4.83568	1.32695e-06	4.72847e-05	30.1627	35.4294	61.0714	152.442	88.2042	180.173	107.716
Niben101Scf00435g05017	238.283	0.987858	0.204394	4.8331	1.34422e-06	4.78551e-05	147.043	159.055	152.679	341.791	304.623	310.926	251.866
Niben101Scf03150g00002	51.8949	-1.41131	0.292062	-4.83223	1.35015e-06	4.80207e-05	76.035	78.397	86.7857	25.6745	33.6449	24.7094	38.0175
Niben101Scf02222g00005	17.0813	6.52235	1.3501	4.831	1.35846e-06	4.82708e-05	0	0.753817	0	48.942	36.3729	31.9163	1.58406
Niben101Scf06275g00008	151.453	1.4142	0.293019	4.8263	1.39093e-06	4.93779e-05	70.3795	93.4734	69.1071	259.152	244.608	193.557	129.893
Niben101Scf00735g06004	194.564	1.30919	0.271278	4.82599	1.3931e-06	4.94084e-05	101.171	116.088	99.6428	324.14	321.9	212.089	186.919
Niben101Scf04941g03017	136.847	1.59775	0.331287	4.82287	1.41508e-06	5.0141e-05	71.0079	70.8588	46.6071	225.454	110.937	263.567	169.495
Niben101Scf06860g00001	52.0684	-1.55793	0.323065	-4.82235	1.41873e-06	5.02232e-05	91.1163	71.6127	88.3928	36.1047	29.0983	16.4729	31.6812
Niben101Scf00786g00001	89.6411	-1.19044	0.24687	-4.82214	1.42025e-06	5.02295e-05	136.36	110.057	151.071	56.9652	60.0152	60.7439	52.274
Niben101Scf03885g03008	130.872	1.2319	0.25552	4.82114	1.42742e-06	5.04361e-05	81.6905	66.3359	73.9286	217.431	138.217	183.261	155.238
Niben101Scf00447g02008	1151.22	0.980265	0.203366	4.8202	1.43413e-06	5.06254e-05	702.538	659.59	861.428	1635.95	1329.43	1627.73	1241.9
Niben101Scf00109g03008	32.1588	2.01305	0.417797	4.81826	1.44818e-06	5.1029e-05	12.5678	12.8149	9.64285	48.942	66.3805	49.4188	25.345
Niben101Scf01314g00017	798.735	-1.56316	0.324426	-4.81824	1.44827e-06	5.1029e-05	990.34	1245.31	1615.18	234.28	384.643	497.276	624.12
Niben101Scf05193g01006	92.1143	-1.76745	0.36684	-4.81805	1.44969e-06	5.10315e-05	139.502	229.914	91.6071	33.6978	52.7407	33.9754	63.3625
Niben101Ctg13610g00001	13.4505	6.18237	1.28323	4.81783	1.45128e-06	5.10397e-05	0	0.753817	0	29.6861	25.461	31.9163	6.33625
Niben101Scf00732g07002	20.0858	3.65268	0.758277	4.81708	1.45675e-06	5.11844e-05	0.628389	4.5229	3.21428	52.1513	15.4585	53.537	11.0884
Niben101Ctg14126g00004	21.7203	-2.45719	0.51018	-4.81633	1.46226e-06	5.13302e-05	33.933	52.0134	35.3571	1.60465	7.27458	12.3547	9.50437
Niben101Scf02050g01003	13.6269	5.35554	1.1132	4.81092	1.50236e-06	5.26889e-05	0.628389	0	1.60714	38.5117	28.189	18.532	7.92031
Niben101Scf02709g03028	78.3108	1.29694	0.269681	4.80917	1.51561e-06	5.31042e-05	42.7304	41.46	45	115.535	99.1161	123.547	80.7872
Niben101Scf06825g03008	39.3376	1.59202	0.331053	4.80894	1.5173e-06	5.3114e-05	16.9665	20.3531	17.6786	67.3955	51.8313	50.4483	50.69
Niben101Scf01897g03007	15.7441	4.2591	0.885806	4.80816	1.52322e-06	5.32718e-05	1.88517	0.753817	1.60714	44.9303	18.1864	38.0936	4.75219
Niben101Scf00109g05011	92.4667	-1.22765	0.255375	-4.80726	1.53016e-06	5.34649e-05	118.765	150.763	141.429	48.1396	54.5593	60.7439	72.8668
Niben101Scf07382g01020	202.617	-1.16403	0.242164	-4.80681	1.53359e-06	5.35349e-05	321.735	325.649	239.464	109.919	116.393	165.759	139.397
Niben101Scf02844g03014	123.861	-1.65943	0.345361	-4.80492	1.54811e-06	5.39919e-05	224.963	171.117	212.143	31.2908	90.0229	53.537	83.9553
Niben101Scf01685g03001	13.4725	6.18646	1.28798	4.80323	1.56124e-06	5.43994e-05	0	0.753817	0	40.9187	20.0051	24.7094	7.92031
Niben101Scf00369g08005	390.3	3.42263	0.713102	4.79963	1.58956e-06	5.53351e-05	57.1834	35.4294	86.7857	271.989	236.424	1260.18	784.111
Niben101Scf23800g00001	12.1938	6.0164	1.25364	4.79912	1.59361e-06	5.54251e-05	0	0	1.60714	26.4768	17.2771	25.7389	14.2566
Niben101Scf04011g11005	166.009	2.3849	0.497077	4.79786	1.60373e-06	5.56231e-05	49.0143	23.3683	75.5357	374.687	90.9322	393.291	155.238
Niben101Scf13757g00004	13.5085	6.17614	1.28723	4.79802	1.60239e-06	5.56231e-05	0.628389	0	0	17.6512	17.2771	46.3301	12.6725
Niben101Scf30081g00015	104.768	1.45071	0.302344	4.7982	1.60098e-06	5.56231e-05	62.2105	45.9829	49.8214	175.71	140.036	170.907	88.7075
Niben101Scf02373g02002	80.8726	-1.54511	0.322073	-4.79738	1.6075e-06	5.57027e-05	109.968	92.7195	188.036	50.5466	36.3729	50.4483	38.0175
Niben101Scf01326g07007	26.2472	2.52667	0.526759	4.79664	1.61352e-06	5.58598e-05	3.14194	10.5534	8.03571	42.5234	21.8237	62.803	34.8494
Niben101Scf03206g01008	106.833	-1.48755	0.310242	-4.7948	1.62841e-06	5.63236e-05	186.631	201.269	115.714	40.9187	54.5593	67.9508	80.7872
Niben101Scf07763g01003	23.7573	2.0657	0.43096	4.79326	1.64092e-06	5.67042e-05	10.0542	8.29199	6.42857	41.721	40.0102	36.0345	23.7609
Niben101Scf06172g02015	33.9991	2.7191	0.567415	4.79208	1.65064e-06	5.69878e-05	8.79744	5.27672	11.25	87.4537	71.8364	39.1232	14.2566
Niben101Ctg15694g00007	92.505	-1.47094	0.306977	-4.79169	1.65381e-06	5.70451e-05	103.056	174.132	159.107	35.3024	51.8313	60.7439	63.3625
Niben101Scf11108g00002	2653.12	-1.70054	0.354932	-4.79116	1.65818e-06	5.71436e-05	3408.38	2995.67	6764.46	757.397	1383.99	1340.48	1921.47
Niben101Scf00383g04025	16.7052	2.79365	0.583397	4.78859	1.67955e-06	5.77451e-05	1.25678	6.03054	4.82143	33.6978	19.0958	29.8572	22.1769
Niben101Scf02050g00011	19.7325	2.87964	0.601373	4.78845	1.68071e-06	5.77451e-05	4.39872	6.03054	1.60714	46.535	23.6424	43.2414	12.6725
Niben101Scf05373g01004	14.1237	3.40799	0.711728	4.78833	1.68176e-06	5.77451e-05	2.51355	2.26145	1.60714	35.3024	24.5517	24.7094	7.92031
Niben101Scf09846g01010	144.067	1.51718	0.316847	4.78838	1.68135e-06	5.77451e-05	60.9537	79.9046	69.1071	267.175	135.489	253.271	142.566
Niben101Scf00742g01014	38.8474	-1.79733	0.375912	-4.78127	1.74195e-06	5.97574e-05	59.0685	54.2749	81.9643	13.6396	11.8212	22.6503	28.5131
Niben101Scf04554g07024	201.958	1.08561	0.227167	4.7789	1.76256e-06	6.04093e-05	121.907	146.994	98.0357	255.14	302.804	251.212	237.609
Niben101Scf18102g00002	121.465	-1.05047	0.219956	-4.77581	1.78985e-06	6.1289e-05	176.577	171.117	170.357	91.4653	90.0229	73.0986	77.619
Niben101Scf02069g02008	603.468	1.10751	0.23207	4.77233	1.82108e-06	6.23019e-05	416.622	285.697	388.928	933.107	619.248	747.459	833.217
Niben101Scf12041g00006	148.956	1.39193	0.291763	4.77077	1.83524e-06	6.27292e-05	76.6634	50.5058	107.679	233.477	164.587	183.261	226.521
Niben101Scf04886g05003	1680.12	0.964026	0.202088	4.77032	1.83933e-06	6.28122e-05	1074.54	1102.08	1089.64	2425.44	1637.69	2389.6	2041.86
Niben101Scf02569g01019	47.585	1.56466	0.328093	4.76897	1.85172e-06	6.31781e-05	22.622	26.3836	17.6786	86.6514	63.6525	63.8326	52.274
Niben101Scf02572g02024	790.771	-1.55811	0.32673	-4.76879	1.8534e-06	6.31782e-05	1209.65	1156.36	1441.61	210.21	453.752	415.941	647.881
Niben101Scf03027g01003	91.7239	-1.3141	0.275649	-4.7673	1.8671e-06	6.35876e-05	138.874	112.319	167.143	40.9187	60.9246	64.8621	57.0262
Niben101Scf02818g01017	36.2601	1.72812	0.36274	4.76409	1.89709e-06	6.45507e-05	16.3381	19.5993	9.64285	60.9769	53.65	55.5961	38.0175
Niben101Scf13411g04014	95.1407	1.17491	0.246642	4.76365	1.90125e-06	6.46339e-05	58.4401	57.2901	49.8214	142.012	120.03	133.842	104.548
Niben101Scf04102g03015	9.53145	-3.44681	0.723624	-4.76326	1.9049e-06	6.46995e-05	16.3381	23.3683	19.2857	0.802327	2.72797	1.02956	3.16812
Niben101Scf00788g03015	121.218	1.79161	0.376157	4.76292	1.90809e-06	6.47496e-05	28.9059	68.5974	54.6428	161.268	144.582	274.892	115.637
Niben101Scf00905g12005	182.63	1.07169	0.225027	4.76252	1.91194e-06	6.47638e-05	110.596	128.903	94.8214	218.233	224.603	281.069	220.185
Niben101Scf06245g01014	124.441	1.1624	0.244069	4.7626	1.91117e-06	6.47638e-05	81.6905	75.3817	59.4643	144.419	164.587	196.645	148.902
Niben101Scf02417g01010	22.9044	2.05467	0.431471	4.76201	1.91676e-06	6.48104e-05	6.28389	8.29199	11.25	40.1164	35.4636	28.8276	30.0972
Niben101Scf04362g07011	11.8362	5.9945	1.25881	4.76204	1.91646e-06	6.48104e-05	0	0.753817	0	25.6745	27.2797	16.4729	12.6725
Niben101Scf01077g02010	179.289	1.47148	0.309018	4.76181	1.91865e-06	6.48164e-05	82.9473	107.042	77.1428	339.384	281.89	219.296	147.318
Niben101Scf00089g00001	101.653	-1.27948	0.268913	-4.75797	1.95549e-06	6.60017e-05	133.847	151.517	173.571	69.0002	42.7381	64.8621	76.035
Niben101Scf03455g03001	21.6349	2.48291	0.521924	4.75722	1.96278e-06	6.61886e-05	7.54066	5.27672	4.82143	52.1513	24.5517	38.0936	19.0087
Niben101Scf03830g02010	16.6251	3.60905	0.759028	4.75483	1.98609e-06	6.69149e-05	3.14194	0.753817	3.21428	32.8954	34.5542	37.0641	4.75219
Niben101Scf02537g05005	20.4736	2.62696	0.552509	4.75459	1.98845e-06	6.69343e-05	5.02711	4.5229	6.42857	28.8838	19.0958	55.5961	23.7609
Niben101Scf00577g09002	92.4215	2.10196	0.442129	4.75419	1.99248e-06	6.70103e-05	34.5614	38.4447	22.5	243.908	117.303	137.961	52.274
Niben101Scf04396g04016	171.23	1.35103	0.284208	4.75365	1.99776e-06	6.7128e-05	99.2854	115.334	54.6428	245.512	250.064	256.36	177.415
Niben101Scf37733g00002	336.353	1.21956	0.256575	4.75322	2.00206e-06	6.72125e-05	228.105	183.931	159.107	369.873	579.238	351.079	483.139
Niben101Scf06661g00011	264.718	-0.852426	0.179354	-4.75275	2.00671e-06	6.73086e-05	365.094	356.556	343.928	191.756	199.141	204.882	191.671
Niben101Scf02392g00001	343.34	0.870694	0.183213	4.75235	2.01068e-06	6.7382e-05	219.308	250.267	229.821	453.315	401.011	448.887	400.768
Niben101Scf21770g00007	189.223	1.27267	0.268115	4.74675	2.0671e-06	6.92111e-05	101.799	110.057	102.857	303.28	272.797	276.951	156.822
Niben101Scf00539g07022	22.0716	2.23781	0.471706	4.74408	2.09454e-06	7.00676e-05	7.54066	6.03054	8.03571	31.2908	30.0076	49.4188	22.1769
Niben101Scf02995g00003	62.7264	-1.34669	0.283924	-4.74313	2.10442e-06	7.02733e-05	95.5151	89.7043	104.464	39.314	49.1034	30.8867	30.0972
Niben101Scf05326g00010	17.2973	2.9553	0.623068	4.74313	2.10438e-06	7.02733e-05	2.51355	3.01527	6.42857	30.4884	30.0076	39.1232	9.50437
Niben101Scf01658g01018	121.212	-1.12041	0.236279	-4.74189	2.11736e-06	7.06431e-05	169.665	171.117	184.821	74.6164	65.4712	98.8375	83.9553
Niben101Scf07987g01001	81.5397	2.19625	0.463341	4.74002	2.13695e-06	7.12336e-05	17.5949	24.876	40.1786	190.954	159.131	93.6897	44.3537
Niben101Scf02305g01016	17.7615	2.84761	0.600851	4.73929	2.14464e-06	7.14267e-05	4.39872	6.03054	0	46.535	20.0051	26.7685	20.5928
Niben101Scf01834g02011	183.575	-1.75392	0.370133	-4.73863	2.15164e-06	7.15968e-05	194.172	245.744	480.536	52.1513	86.3856	100.897	125.141
Niben101Scf04091g00013	32.9774	3.19857	0.675084	4.73803	2.15807e-06	7.17472e-05	4.39872	6.78436	6.42857	14.4419	24.5517	123.547	50.69
Niben101Scf04107g01003	41.7115	2.56594	0.541759	4.73632	2.17637e-06	7.22919e-05	11.9394	13.5687	6.42857	70.6048	26.3703	126.636	36.4334
Niben101Scf02264g06032	11.9939	6.01678	1.27048	4.73584	2.18148e-06	7.23979e-05	0	0.753817	0	24.8721	23.6424	26.7685	7.92031
Niben101Scf05813g09004	9.37181	6.63799	1.40171	4.73565	2.18358e-06	7.2404e-05	0	0	0	27.2791	30.0076	5.14779	3.16812
Niben101Scf04792g02006	28.1497	2.06468	0.436039	4.73507	2.1898e-06	7.25463e-05	13.8245	9.79963	4.82143	44.128	40.9195	56.6257	26.9291
Niben101Scf02411g01001	38.8292	5.57773	1.17874	4.73193	2.22392e-06	7.36118e-05	1.88517	0.753817	1.60714	158.058	69.1085	30.8867	9.50437
Niben101Scf03486g02008	13.0284	4.63546	0.979864	4.73072	2.23726e-06	7.39885e-05	0	1.50763	1.60714	12.0349	13.6398	37.0641	25.345
Niben101Scf01322g04020	106.313	1.45759	0.308265	4.72835	2.26354e-06	7.46613e-05	60.3253	46.7367	53.0357	173.303	130.033	190.468	90.2915
Niben101Scf02974g00005	12.1183	3.30147	0.69821	4.72849	2.26199e-06	7.46613e-05	2.51355	0.753817	3.21428	24.8721	15.4585	20.5911	17.4247
Niben101Scf04322g00001	173.382	1.45599	0.307914	4.72858	2.26094e-06	7.46613e-05	67.866	113.073	78.75	234.28	260.975	148.256	310.476
Niben101Scf03116g01002	10.7479	4.03987	0.855455	4.72249	2.32977e-06	7.67784e-05	1.25678	1.50763	0	18.4535	22.733	15.4434	15.8406
Niben101Scf02142g00002	33.2561	-2.0595	0.436164	-4.72185	2.33707e-06	7.6952e-05	51.5279	33.168	91.6071	12.0349	10.0025	15.4434	19.0087
Niben101Scf18308g01003	53.0483	1.4932	0.316272	4.72124	2.3441e-06	7.71161e-05	32.0478	26.3836	17.6786	65.7908	75.4737	90.601	63.3625
Niben101Scf02860g03010	34.5814	2.33929	0.495787	4.71834	2.37774e-06	7.81546e-05	2.51355	12.0611	19.2857	65.7908	38.1915	53.537	50.69
Niben101Scf33183g00001	91.7147	1.31939	0.279745	4.71639	2.40064e-06	7.88385e-05	57.8118	50.5058	38.5714	154.849	132.761	102.956	104.548
Niben101Scf04634g00004	864.219	1.283	0.272055	4.71595	2.40584e-06	7.89404e-05	535.387	434.953	454.821	1457.03	801.113	1471.24	894.995
Niben101Scf02039g04011	130.122	-1.53417	0.325353	-4.71541	2.4122e-06	7.90107e-05	270.207	221.622	128.571	70.6048	54.5593	60.7439	104.548
Niben101Scf05262g00019	93.1499	1.20073	0.254646	4.71528	2.41374e-06	7.90107e-05	55.2982	55.0287	49.8214	127.57	113.665	149.286	101.38
Niben101Scf11261g00003	112.506	1.25443	0.266038	4.71524	2.41427e-06	7.90107e-05	56.555	67.0897	65.8928	185.338	121.849	168.847	121.973
Niben101Scf09131g01005	70.3829	1.33475	0.283133	4.71422	2.42634e-06	7.9337e-05	38.3317	38.4447	35.3571	91.4653	71.8364	114.281	102.964
Niben101Scf02062g01002	87.3738	1.30855	0.277676	4.7125	2.44696e-06	7.99419e-05	58.4401	43.7214	38.5714	142.012	125.486	98.8375	104.548
Niben101Scf01908g00003	13.344	2.93303	0.622873	4.70887	2.49094e-06	8.13083e-05	1.88517	4.5229	1.60714	19.2559	20.9144	27.798	17.4247
Niben101Scf16764g00001	17.5088	2.81008	0.597092	4.70627	2.52289e-06	8.22797e-05	5.6555	3.76909	1.60714	47.3373	23.6424	24.7094	15.8406
Niben101Scf00135g03007	15.4984	-3.02804	0.643452	-4.70593	2.5271e-06	8.23458e-05	24.5072	18.0916	51.4286	1.60465	8.1839	3.08867	1.58406
Niben101Scf01635g05004	323.059	-1.34633	0.286211	-4.70396	2.55158e-06	8.30718e-05	448.669	388.97	644.464	147.628	156.403	202.823	272.459
Niben101Scf28100g00004	22.3481	2.3701	0.504119	4.70147	2.58298e-06	8.40215e-05	5.02711	9.79963	4.82143	40.1164	42.7381	38.0936	15.8406
Niben101Scf01463g07019	87.6404	1.67454	0.356239	4.70061	2.59384e-06	8.43019e-05	37.7033	32.4141	48.2143	136.396	82.7483	190.468	85.5393
Niben101Scf06172g02018	9.60678	6.6731	1.41978	4.70011	2.60022e-06	8.44366e-05	0	0	0	34.5001	25.461	4.11823	3.16812
Niben101Scf03307g06009	76.4996	1.50008	0.319345	4.69737	2.63534e-06	8.55033e-05	33.3046	27.8912	54.6428	126.768	115.484	102.956	74.4509
Niben101Scf09260g03002	26.8833	-2.24832	0.478814	-4.6956	2.65819e-06	8.61707e-05	49.0143	31.6603	65.8928	4.81396	16.3678	6.17734	14.2566
Niben101Scf07552g00001	16.5889	2.85795	0.609222	4.69115	2.71669e-06	8.79914e-05	4.39872	3.01527	3.21428	23.2675	13.6398	43.2414	25.345
Niben101Scf12205g02009	11.5268	5.95239	1.26916	4.69001	2.73195e-06	8.84096e-05	0.628389	0	0	32.0931	18.1864	12.3547	17.4247
Niben101Scf03203g06008	18.211	2.45768	0.524067	4.68962	2.73707e-06	8.84995e-05	3.77033	6.78436	4.82143	24.0698	23.6424	42.2118	22.1769
Niben101Scf00229g03008	33.1296	1.70772	0.364207	4.68887	2.74722e-06	8.87513e-05	18.2233	12.8149	11.25	53.7559	51.8313	38.0936	45.9378
Niben101Scf03121g04008	17.9155	2.3792	0.507873	4.68464	2.80458e-06	9.0527e-05	5.02711	6.03054	4.82143	36.9071	26.3703	28.8276	17.4247
Niben101Scf00240g01002	12.413	6.05981	1.29369	4.68411	2.81174e-06	9.06149e-05	0	0.753817	0	32.8954	11.8212	31.9163	9.50437
Niben101Scf02854g09007	87.9445	1.51711	0.323885	4.68409	2.81211e-06	9.06149e-05	53.413	43.7214	28.9286	142.012	115.484	154.434	77.619
Niben101Scf02247g00017	85.885	1.23718	0.264145	4.68372	2.81718e-06	9.07008e-05	49.0143	49.7519	46.6071	141.21	102.753	118.399	93.4597
Niben101Scf02897g02017	8.48142	-5.15208	1.10045	-4.68179	2.84382e-06	9.14803e-05	15.7097	19.5993	20.8929	0	0	0	3.16812
Niben101Scf01176g01025	34.7498	2.09413	0.44734	4.6813	2.85066e-06	9.16222e-05	13.1962	12.0611	11.25	73.8141	53.65	58.6848	20.5928
Niben101Scf02246g00003	122.099	1.19011	0.254248	4.68091	2.85606e-06	9.17175e-05	87.346	58.0439	64.2857	166.884	145.492	144.138	188.503
Niben101Scf02564g04008	71.0036	1.3746	0.293724	4.6799	2.87017e-06	9.19358e-05	33.933	45.229	32.1428	117.942	94.5695	101.926	71.2828
Niben101Scf05301g02004	37.9433	1.85655	0.396704	4.67993	2.86966e-06	9.19358e-05	15.0813	15.0763	16.0714	73.0118	47.2847	68.9803	30.0972
Niben101Scf05494g01011	50.5458	1.58941	0.339623	4.67994	2.86955e-06	9.19358e-05	27.0207	28.6451	12.8571	76.2211	79.111	79.2759	50.69
Niben101Scf00146g01002	103.384	1.24032	0.265091	4.67884	2.88507e-06	9.23344e-05	63.4673	65.5821	43.3928	171.698	130.942	126.636	121.973
Niben101Scf11123g00021	49.0696	2.75885	0.590025	4.67581	2.92793e-06	9.36267e-05	14.4529	11.3073	8.03571	119.547	130.033	44.271	15.8406
Niben101Scf02968g01005	40.248	-1.56894	0.335701	-4.67363	2.95924e-06	9.45478e-05	64.0956	67.8436	62.6786	19.2559	31.8263	15.4434	20.5928
Niben101Scf04109g09003	173.617	1.33745	0.286365	4.67044	3.00556e-06	9.59463e-05	85.4609	109.304	83.5714	308.896	270.978	198.705	158.406
Niben101Scf08123g00001	55.7366	1.52966	0.327547	4.67004	3.01142e-06	9.60521e-05	27.0207	29.3989	24.1071	100.291	89.1135	67.9508	52.274
Niben101Scf08504g03002	124.536	-1.19616	0.256217	-4.66854	3.03354e-06	9.66757e-05	175.32	193.731	180	60.9769	91.8415	66.9212	102.964
Niben101Scf05340g00003	35.4153	1.96615	0.421314	4.66671	3.06059e-06	9.74556e-05	10.6826	14.3225	16.0714	75.4188	36.3729	61.7734	33.2653
Niben101Scf01274g04012	35.0913	-2.23728	0.479453	-4.66632	3.06644e-06	9.75595e-05	52.1563	34.6756	106.071	11.2326	22.733	9.26602	9.50437
Niben101Scf14973g00001	105.632	1.09566	0.234818	4.66599	3.07139e-06	9.76343e-05	68.4944	61.0592	62.6786	136.396	154.585	138.99	117.221
Niben101Scf07231g00018	42.4239	1.6984	0.364047	4.66533	3.08125e-06	9.78655e-05	20.1084	22.6145	11.25	45.7327	63.6525	81.335	52.274
Niben101Scf02838g07016	62.2873	2.44701	0.524937	4.66153	3.13873e-06	9.96073e-05	15.7097	21.1069	16.0714	179.721	85.4763	95.7488	22.1769
Niben101Scf00503g07005	11.8892	4.15853	0.893208	4.65573	3.22841e-06	0.000102195	1.25678	0.753817	1.60714	33.6978	16.3678	21.6207	7.92031
Niben101Scf02565g02006	12.1774	6.0415	1.29761	4.65588	3.22599e-06	0.000102195	0	0.753817	0	38.5117	23.6424	14.4138	7.92031
Niben101Scf02626g02004	60.6522	1.60133	0.343944	4.6558	3.22721e-06	0.000102195	28.2775	19.5993	38.5714	93.07	70.0178	113.251	61.7784
Niben101Scf14311g00012	35.9354	2.17507	0.467364	4.65391	3.25696e-06	0.000103012	8.79744	19.5993	6.42857	68.1978	32.7356	76.1872	39.6015
Niben101Scf07984g04008	9.55425	6.66698	1.43292	4.65271	3.27606e-06	0.000103529	0	0	0	41.721	16.3678	7.2069	1.58406
Niben101Scf02072g02017	183.817	1.04826	0.225325	4.65221	3.28398e-06	0.000103693	114.367	113.073	115.714	284.826	197.323	249.153	212.264
Niben101Scf04446g00023	115.034	1.23244	0.265014	4.65047	3.31174e-06	0.000104482	69.1227	64.8283	61.0714	164.477	192.776	142.079	110.884
Niben101Scf03101g01001	87.9902	1.4671	0.315575	4.64897	3.33591e-06	0.000105156	50.8995	49.7519	28.9286	154.047	107.3	141.049	83.9553
Niben101Scf02907g06004	14.7155	6.30997	1.3574	4.64858	3.34235e-06	0.000105272	0	0.753817	0	53.7559	30.9169	14.4138	3.16812
Niben101Scf07058g02007	144.025	1.69074	0.363727	4.64838	3.34558e-06	0.000105285	52.7846	75.3817	62.6786	299.268	180.046	242.976	95.0437
Niben101Scf01110g06005	86.3731	1.28908	0.277361	4.64765	3.3574e-06	0.000105569	44.6156	52.7672	45	150.838	110.937	110.163	90.2915
Niben101Scf02433g03006	53.5851	1.42079	0.305723	4.64733	3.36266e-06	0.000105646	31.4194	24.876	25.7143	85.0467	84.5669	64.8621	58.6103
Niben101Scf04761g00017	122.787	1.33139	0.286515	4.64685	3.37047e-06	0.000105803	66.6092	82.1661	46.6071	213.419	133.67	176.054	140.982
Niben101Scf02413g03018	366.561	1.18762	0.255663	4.64527	3.39624e-06	0.000106524	216.794	260.821	155.893	562.432	541.956	468.449	359.582
Niben101Scf03436g01017	41.0381	2.0849	0.448915	4.6443	3.41225e-06	0.000106937	13.1962	15.8302	14.4643	53.7559	59.1059	103.985	26.9291
Niben101Scf01396g05008	362.9	-0.941316	0.202858	-4.64027	3.47952e-06	0.000108955	498.941	465.105	535.178	234.28	228.24	314.015	264.538
Niben101Scf02786g00005	139.971	-1.11064	0.23937	-4.63984	3.48684e-06	0.000109093	213.652	169.609	221.786	81.8374	102.753	79.2759	110.884
Niben101Scf02502g16008	287.788	1.01126	0.21804	4.63796	3.5187e-06	0.000109999	197.942	171.117	176.786	348.21	325.537	462.271	332.653
Niben101Scf02115t05009	84.2939	-2.34655	0.506131	-4.63626	3.54769e-06	0.000110813	93.6299	106.288	266.786	8.02327	40.0102	27.798	47.5219
Niben101Scf01111g01003	72.1616	1.64324	0.354486	4.63556	3.55968e-06	0.000111096	25.1355	39.9523	33.75	121.954	138.217	87.5124	58.6103
Niben101Scf01166g08006	150.98	1.02528	0.221223	4.63461	3.57607e-06	0.000111515	84.8325	97.2424	104.464	217.431	173.68	201.793	177.415
Niben101Scf01249g03012	20.6111	2.95751	0.638173	4.63434	3.58083e-06	0.000111571	1.25678	8.29199	3.21428	44.9303	36.3729	39.1232	11.0884
Niben101Scf01156g01015	97.0029	1.8402	0.397331	4.6314	3.63196e-06	0.000112977	32.6762	33.9218	53.0357	178.919	75.4737	213.118	91.8756
Niben101Scf29588g00002	33.727	1.7876	0.385971	4.63144	3.63139e-06	0.000112977	16.3381	15.8302	8.03571	53.7559	46.3754	33.9754	61.7784
Niben101Scf07809g00010	135.148	-1.8894	0.40797	-4.63122	3.63526e-06	0.000112987	174.692	150.763	371.25	48.942	40.0102	108.104	52.274
Niben101Scf06748g01012	223.211	-1.36544	0.294891	-4.63031	3.65118e-06	0.000113388	255.754	403.292	369.643	78.6281	149.129	152.374	153.654
Niben101Scf16592g00012	60.7868	1.66526	0.359724	4.62928	3.66943e-06	0.000113861	22.622	36.1832	22.5	110.721	96.3881	89.5715	47.5219
Niben101Scf11251g00008	16.2942	-2.6439	0.571359	-4.62739	3.70298e-06	0.000114808	30.1627	23.3683	40.1786	0.802327	9.09322	4.11823	6.33625
Niben101Scf05588g03010	101.587	1.16153	0.251045	4.62677	3.7142e-06	0.000115061	59.0685	61.813	57.8571	164.477	113.665	133.842	120.389
Niben101Scf05731g00005	6.30549	6.06486	1.3111	4.62577	3.73217e-06	0.000115522	0	0	0	12.8372	13.6398	11.3251	6.33625
Niben101Scf03790g03001	26.3035	-1.81733	0.392998	-4.62427	3.75926e-06	0.000116266	37.7033	41.46	56.25	14.4419	14.5492	13.3842	6.33625
Niben101Scf18418g00007	11.6619	-2.89729	0.626779	-4.62251	3.79129e-06	0.00011716	28.2775	27.1374	14.4643	3.20931	5.45593	3.08867	0
Niben101Scf05566g04007	17.0151	-2.09302	0.452914	-4.62124	3.81461e-06	0.000117784	25.7639	31.6603	33.75	8.02327	6.36525	7.2069	6.33625
Niben101Scf06364g00003	279.33	-1.2042	0.260686	-4.61935	3.84939e-06	0.000118761	351.269	312.08	576.964	166.884	165.497	192.527	190.087
Niben101Scf03930g01018	6.25291	6.04576	1.30936	4.61733	3.88707e-06	0.000119825	0	0	0	12.0349	14.5492	9.26602	7.92031
Niben101Scf23040g00003	76.1258	1.80035	0.390076	4.61537	3.92394e-06	0.000120863	20.1084	24.876	53.0357	109.919	80.9296	161.64	82.3712
Niben101Scf02971g04001	39.2215	1.48784	0.322435	4.61437	3.94281e-06	0.000121345	16.9665	19.5993	22.5	55.3606	60.0152	49.4188	50.69
Niben101Scf25768g00010	441.22	1.58299	0.343152	4.61307	3.96756e-06	0.000122007	167.151	300.773	149.464	848.06	571.963	704.217	346.91
Niben101Scf01463g07016	117.749	-1.15335	0.250284	-4.60817	4.06224e-06	0.000124817	181.604	180.162	151.071	73.8141	79.111	58.6848	99.7959
Niben101Scf02132g00027	202.826	-1.25983	0.273522	-4.60595	4.1059e-06	0.000126056	303.512	344.495	263.571	138	83.6576	170.907	115.637
Niben101Scf05133g06002	15.3946	3.73753	0.811511	4.60564	4.11195e-06	0.000126139	0	5.27672	0	40.9187	30.9169	19.5616	11.0884
Niben101Scf02159g01012	212.842	-1.60623	0.34877	-4.60541	4.11662e-06	0.000126179	259.524	404.046	374.464	152.442	69.1085	160.611	69.6987
Niben101Scf21257g00018	312.771	0.938459	0.203822	4.60431	4.13829e-06	0.000126741	191.03	238.96	184.821	399.559	376.459	443.739	354.83
Niben101Scf09686g00009	113.928	1.61372	0.350525	4.60372	4.15017e-06	0.000127001	45.8724	57.2901	54.6428	203.791	105.481	230.621	99.7959
Niben101Scf08597g01021	31.0965	1.82084	0.395849	4.59985	4.22804e-06	0.000129279	15.7097	12.0611	9.64285	54.5583	40.0102	55.5961	30.0972
Niben101Scf00766g00013	60.1355	1.47838	0.321425	4.59946	4.23593e-06	0.000129416	26.3923	22.6145	43.3928	97.0816	69.1085	92.6602	69.6987
Niben101Scf04292g11008	147.259	1.27362	0.276981	4.59823	4.26092e-06	0.000130074	66.6092	91.9657	86.7857	230.268	149.129	246.064	159.99
Niben101Scf03953g03024	11.6034	4.50747	0.980698	4.59618	4.30306e-06	0.000131254	0	1.50763	1.60714	31.2908	17.2771	21.6207	7.92031
Niben101Scf01037g01016	96.0956	1.11614	0.243011	4.59294	4.37036e-06	0.000133199	60.9537	61.813	48.2143	124.361	110.028	138.99	128.309
Niben101Scf02594g07001	29.37	-1.71846	0.374344	-4.5906	4.41975e-06	0.000134595	49.0143	42.2138	54.6428	13.6396	9.09322	19.5616	17.4247
Niben101Scf01661g02017	34.2745	2.09313	0.456055	4.58965	4.43999e-06	0.000135018	13.1962	12.8149	9.64285	74.6164	47.2847	61.7734	20.5928
Niben101Scf07040g00001	189.105	1.31285	0.286048	4.58961	4.44079e-06	0.000135018	102.427	91.9657	114.107	361.85	179.136	263.567	210.68
Niben101Scf03052g00011	1055.87	1.88207	0.410186	4.58834	4.46785e-06	0.000135731	265.18	437.214	549.643	2202.39	2298.77	882.331	755.598
Niben101Scf12205g04004	142.665	1.32691	0.289396	4.58512	4.53734e-06	0.000137731	80.4337	88.9505	59.4643	235.082	214.6	199.734	120.389
Niben101Scf00449g06008	214.237	1.55343	0.338922	4.58344	4.57391e-06	0.000138685	91.1163	107.042	107.679	248.721	206.416	513.749	224.937
Niben101Scf01009g02001	43.725	1.63415	0.356552	4.58319	4.57927e-06	0.000138685	20.1084	16.584	24.1071	73.0118	45.4661	79.2759	47.5219
Niben101Scf03104g02012	80.6265	1.30326	0.284358	4.58317	4.57981e-06	0.000138685	55.2982	42.2138	32.1428	128.372	113.665	103.985	88.7075
Niben101Scf03985g04028	130.046	-1.11372	0.243045	-4.58236	4.59757e-06	0.000139111	161.496	167.347	236.25	86.6514	77.2924	95.7488	85.5393
Niben101Scf05541g01006	663.202	1.27867	0.279069	4.58193	4.6071e-06	0.000139288	316.079	380.678	401.786	1207.5	985.705	800.996	549.669
Niben101Scf12983g01058	503.448	1.19775	0.261446	4.58123	4.62241e-06	0.000139639	231.247	270.62	369.643	670.746	471.938	828.794	681.147
Niben101Scf12789g00027	88.7401	-1.31189	0.286494	-4.57913	4.66916e-06	0.000140938	117.509	126.641	159.107	48.1396	37.2822	62.803	69.6987
Niben101Scf01998g03009	114.366	1.50656	0.329138	4.57729	4.71049e-06	0.000142072	38.9601	60.3054	70.7143	219.838	159.131	153.404	98.2118
Niben101Scf17891g02004	47.4622	2.07689	0.453985	4.57479	4.76687e-06	0.000143658	20.1084	12.8149	17.6786	102.698	57.2873	94.7193	26.9291
Niben101Scf09296g00007	35.9358	-1.90951	0.41754	-4.57324	4.80234e-06	0.000144611	45.244	45.229	94.8214	11.2326	12.7305	18.532	23.7609
Niben101Scf09004g00019	271.476	-1.2285	0.268656	-4.57275	4.81361e-06	0.000144835	470.663	439.476	297.321	145.221	131.852	195.616	220.185
Niben101Scf03549g01008	84.3898	-1.11364	0.243562	-4.57232	4.82356e-06	0.000144903	139.502	116.088	109.286	57.7676	59.1059	53.537	55.4422
Niben101Scf08982g00003	64.8636	1.33169	0.29125	4.57234	4.82314e-06	0.000144903	39.5885	32.4141	32.1428	105.907	86.3856	92.6602	64.9465
Niben101Scf08653g06018	10.3975	-3.01934	0.66061	-4.57053	4.86489e-06	0.000146028	23.2504	15.0763	24.1071	1.60465	4.54661	1.02956	3.16812
Niben101Scf05678g01001	146.841	1.91985	0.420137	4.56957	4.88716e-06	0.00014658	53.413	75.3817	40.1786	211.814	118.212	397.409	131.477
Niben101Scf05717g03001	26.2906	2.00345	0.438517	4.56869	4.9079e-06	0.000147085	11.311	10.5534	6.42857	44.9303	41.8288	48.3892	20.5928
Niben101Scf01951g01008	130.258	1.69086	0.370173	4.56777	4.92933e-06	0.00014761	47.7575	40.7061	86.7857	290.443	180.955	119.429	145.734
Niben101Scf08199g02017	37.1874	1.88546	0.412845	4.567	4.94751e-06	0.000148037	18.8517	12.0611	12.8571	70.6048	65.4712	53.537	26.9291
Niben101Scf01976g00011	78.1547	1.2836	0.281224	4.56434	5.01068e-06	0.000149689	38.3317	43.7214	48.2143	111.524	86.3856	131.783	87.1234
Niben101Scf06050g01009	11.1782	3.72796	0.816728	4.5645	5.00682e-06	0.000149689	1.25678	1.50763	1.60714	28.0815	13.6398	22.6503	9.50437
Niben101Scf02466g04004	26.9397	-1.78983	0.39215	-4.56416	5.01487e-06	0.000149696	43.3588	35.4294	57.8571	9.62793	17.2771	12.3547	12.6725
Niben101Scf03702g01002	292.389	0.906552	0.198632	4.56397	5.01954e-06	0.000149716	197.942	205.792	180	409.187	312.807	382.995	357.998
Niben101Scf04122g05011	83.8992	1.17827	0.258222	4.563	5.04275e-06	0.00015029	49.6427	51.2596	45	129.977	96.3881	118.399	96.6278
Niben101Scf01494g09005	10.7825	3.65549	0.801157	4.56277	5.04842e-06	0.00015034	0.628389	2.26145	1.60714	24.8721	15.4585	19.5616	11.0884
Niben101Scf03238g00012	115.621	1.72682	0.37851	4.56216	5.0631e-06	0.000150658	55.2982	66.3359	25.7143	243.105	115.484	192.527	110.884
Niben101Scf03069g04005	12.1688	4.69415	1.02932	4.56042	5.10506e-06	0.000151787	1.25678	0.753817	0	40.1164	18.1864	18.532	6.33625
Niben101Scf00369g05009	78.9825	-1.1364	0.249231	-4.55963	5.12446e-06	0.000152124	120.651	119.857	102.857	55.3606	55.4686	43.2414	55.4422
Niben101Scf02801g00001	136.11	-1.15013	0.252234	-4.55979	5.12048e-06	0.000152124	203.598	180.162	208.929	74.6164	80.0203	80.3055	125.141
Niben101Ctg14421g00002	23.6622	3.64017	0.798665	4.55782	5.16876e-06	0.000153318	1.88517	2.26145	6.42857	78.6281	45.4661	27.798	3.16812
Niben101Scf01027g01015	11	5.89926	1.29478	4.55619	5.20908e-06	0.000154393	0.628389	0	0	23.2675	23.6424	24.7094	4.75219
Niben101Scf04407g02021	104.407	-1.46455	0.321463	-4.55589	5.21641e-06	0.000154476	169.037	190.716	131.786	48.942	39.1008	92.6602	58.6103
Niben101Scf05916g00004	19.4621	2.13155	0.467882	4.55574	5.22009e-06	0.000154476	7.54066	6.03054	6.42857	35.3024	30.0076	31.9163	19.0087
Niben101Scf09742g00014	228.369	1.15691	0.254012	4.55456	5.24944e-06	0.000155223	152.698	149.256	98.0357	352.222	340.996	264.596	240.777
Niben101Scf00577g07003	226.468	1.74547	0.383334	4.55339	5.27887e-06	0.000155971	85.4609	70.105	136.607	253.535	215.509	581.7	242.361
Niben101Scf05855g06014	64.8288	-1.24159	0.272736	-4.55233	5.30554e-06	0.000156636	101.799	85.9352	102.857	34.5001	41.8288	50.4483	36.4334
Niben101Scf04249g01001	1489.19	0.904861	0.198779	4.55209	5.31161e-06	0.000156692	1006.68	1031.98	941.785	1967.31	1478.56	2203.25	1794.74
Niben101Scf00820g04009	13.9324	2.74238	0.602708	4.5501	5.36204e-06	0.000157964	3.14194	4.5229	1.60714	32.0931	19.0958	16.4729	20.5928
Niben101Scf01494g15008	24.9005	2.36959	0.520781	4.55006	5.3631e-06	0.000157964	7.54066	2.26145	14.4643	40.9187	35.4636	51.4779	22.1769
Niben101Scf05368g07009	11.1717	5.91731	1.30093	4.54851	5.4028e-06	0.000159009	0	0.753817	0	35.3024	17.2771	18.532	6.33625
Niben101Scf02296g00016	200.751	1.11474	0.2451	4.5481	5.41335e-06	0.000159196	114.367	111.565	138.214	300.873	242.789	305.779	191.671
Niben101Scf02618g04010	245.16	-1.37372	0.302103	-4.54718	5.43693e-06	0.000159765	277.748	284.943	573.75	170.093	144.582	146.197	118.805
Niben101Scf00821g14009	67.9055	2.17168	0.477666	4.54644	5.45614e-06	0.000160204	24.5072	23.3683	19.2857	56.9652	46.3754	198.705	106.132
Niben101Scf02237g01002	13.3334	2.7663	0.608832	4.54361	5.5299e-06	0.000162243	3.14194	3.01527	3.21428	27.2791	14.5492	24.7094	17.4247
Niben101Scf04643g01003	113.337	-1.55625	0.342647	-4.54185	5.57623e-06	0.000163475	152.07	185.439	207.321	31.2908	52.7407	91.6306	72.8668
Niben101Scf01188g03008	225.645	1.21062	0.266649	4.54012	5.62217e-06	0.000164694	147.043	128.149	109.286	284.024	205.507	387.114	318.396
Niben101Scf09678g00008	15.9017	2.83755	0.625099	4.53936	5.64245e-06	0.00016516	2.51355	0.753817	9.64285	29.6861	18.1864	26.7685	23.7609
Niben101Scf01240g01008	35.4515	-1.72964	0.381153	-4.53793	5.68091e-06	0.000166024	56.555	82.1661	36.9643	17.6512	13.6398	20.5911	20.5928
Niben101Scf01487g02007	11.1069	4.94347	1.08939	4.53782	5.68385e-06	0.000166024	0	0	3.21428	14.4419	12.7305	26.7685	20.5928
Niben101Scf09698g01022	359.927	-1.01335	0.223314	-4.53777	5.68517e-06	0.000166024	540.414	474.905	499.821	187.745	284.618	235.769	296.22
Niben101Scf06376g05032	184.223	0.926202	0.204123	4.53746	5.69352e-06	0.000166139	113.11	130.41	122.143	225.454	254.61	234.739	209.096
Niben101Scf04963g01001	106.575	-1.38346	0.30493	-4.53695	5.70723e-06	0.00016641	164.638	192.977	133.393	39.314	74.5644	55.5961	85.5393
Niben101Scf06332g02001	133.136	1.52684	0.336631	4.53565	5.74254e-06	0.00016731	64.0956	77.6432	49.8214	240.698	129.124	250.182	120.389
Niben101Scf05749g02021	18.4379	2.29202	0.50547	4.53444	5.77578e-06	0.000168149	3.14194	6.03054	9.64285	25.6745	30.0076	33.9754	20.5928
Niben101Scf02790g01008	169.311	1.8957	0.418171	4.5333	5.80687e-06	0.000168923	90.488	66.3359	40.1786	253.535	150.947	442.71	140.982
Niben101Scf02191g03003	74.8489	6.95473	1.53423	4.53303	5.81431e-06	0.000169009	0.628389	2.26145	0	125.163	360.091	24.7094	11.0884
Niben101Scf12422g01019	103.602	1.12931	0.249203	4.53168	5.8516e-06	0.000169962	59.6969	67.8436	57.8571	154.849	137.308	143.108	104.548
Niben101Scf01333g00001	147.793	1.61377	0.356136	4.53133	5.86142e-06	0.000170117	47.7575	99.5039	56.25	294.454	189.139	225.473	121.973
Niben101Scf06017g00002	165.094	2.25144	0.497008	4.52999	5.89868e-06	0.000171066	37.7033	33.9218	88.3928	470.966	131.852	288.276	104.548
Niben101Scf22680g01001	200.101	-1.35555	0.299258	-4.52971	5.90659e-06	0.000171164	322.992	330.926	263.571	80.2327	87.2949	146.197	169.495
Niben101Scf00985g06002	35.2041	-1.55467	0.343352	-4.52791	5.95701e-06	0.000172493	51.5279	52.0134	65.8928	12.8372	20.9144	22.6503	20.5928
Niben101Scf03437g02004	202.499	-1.30873	0.289091	-4.52706	5.98097e-06	0.000173053	224.335	248.76	450	109.117	112.756	141.049	131.477
Niben101Scf04364g01014	624.457	1.04276	0.230485	4.52422	6.06186e-06	0.000175259	405.939	395.754	364.821	1043.03	643.8	849.385	668.474
Niben101Scf08341g05018	201.785	0.985497	0.217838	4.52398	6.06864e-06	0.000175321	155.212	116.088	114.107	236.687	254.61	252.242	283.547
Niben101Scf22623g00010	16.9404	2.50508	0.553914	4.52251	6.11098e-06	0.000176409	6.28389	3.76909	3.21428	31.2908	16.3678	37.0641	20.5928
Niben101Scf06442g00016	54.4049	1.28562	0.284377	4.52084	6.15933e-06	0.000177533	28.9059	33.168	27.3214	79.4304	79.111	67.9508	64.9465
Niben101Scf08926g01025	223.938	1.69211	0.374286	4.5209	6.15768e-06	0.000177533	102.427	85.9352	107.679	352.222	169.134	539.488	210.68
Niben101Scf02897g05003	84.9665	-1.47952	0.327289	-4.52054	6.16816e-06	0.000177651	121.907	136.441	141.429	34.5001	30.9169	53.537	76.035
Niben101Scf07207g02004	41.6317	1.69062	0.374118	4.51893	6.21521e-06	0.00017887	25.1355	15.8302	12.8571	69.8025	65.4712	65.8917	36.4334
Niben101Scf06734g02019	238.076	0.967185	0.214158	4.51623	6.29511e-06	0.000181031	156.469	171.117	133.393	323.338	308.26	328.429	245.53
Niben101Scf10158g01039	86.8967	-1.15615	0.256013	-4.51599	6.30212e-06	0.000181095	130.705	133.426	114.107	44.128	55.4686	60.7439	69.6987
Niben101Scf06984g02001	28.7482	-2.28942	0.50712	-4.51455	6.34502e-06	0.000182189	40.8453	62.5668	53.0357	1.60465	11.8212	12.3547	19.0087
Niben101Scf02482g00002	45.3167	2.13599	0.473552	4.51058	6.46506e-06	0.000185494	7.54066	16.584	24.1071	56.1629	40.0102	117.37	55.4422
Niben101Scf04309g02001	147.96	-1.49674	0.331858	-4.51017	6.47744e-06	0.000185708	159.611	171.117	374.464	90.663	67.2898	85.4533	87.1234
Niben101Scf15870g00001	153.061	1.71106	0.379466	4.50913	6.50932e-06	0.00018648	67.866	79.9046	51.4286	322.536	263.703	192.527	93.4597
Niben101Scf09044g01003	8.9	6.56045	1.45513	4.50849	6.5291e-06	0.000186905	0	0	0	28.8838	28.189	2.05911	3.16812
Niben101Scf06538g02001	16.9334	2.51911	0.55884	4.50776	6.55157e-06	0.000187406	2.51355	6.78436	4.82143	29.6861	21.8237	37.0641	15.8406
Niben101Scf03939g01001	376.447	-0.878577	0.194972	-4.50616	6.60104e-06	0.000188678	552.354	533.703	438.75	240.698	287.346	292.394	289.883
Niben101Scf19133g00007	30.7652	1.93659	0.429828	4.5055	6.62157e-06	0.000189121	11.9394	13.5687	9.64285	52.9536	61.8339	43.2414	22.1769
Niben101Scf02290g00004	226.163	1.13685	0.252401	4.50412	6.66476e-06	0.000190211	148.3	158.302	93.2143	327.35	301.895	321.222	232.857
Niben101Scf03570g04002	24.6892	2.10335	0.467072	4.50327	6.69166e-06	0.000190834	11.9394	6.78436	6.42857	48.1396	37.2822	43.2414	19.0087
Niben101Scf07510g00017	99.5237	-1.6573	0.368143	-4.50178	6.73877e-06	0.000192032	126.306	153.779	207.321	28.0815	44.5568	46.3301	90.2915
Niben101Scf02771g01007	2229.02	1.05177	0.233727	4.5	6.79533e-06	0.000193498	1437.12	1455.62	1251.96	3795.81	2246.03	3031.02	2385.6
Niben101Scf10389g01005	18.0277	2.8908	0.642438	4.49974	6.80358e-06	0.000193586	3.14194	5.27672	3.21428	49.7443	29.0983	27.798	7.92031
Niben101Scf03277g02005	214.311	1.15044	0.255742	4.49845	6.84499e-06	0.000194618	125.678	112.319	143.036	326.547	239.152	345.931	207.512
Niben101Scf05135g00001	88.9127	1.36088	0.302628	4.49689	6.89556e-06	0.000195908	44.6156	54.2749	41.7857	156.454	105.481	138.99	80.7872
Niben101Scf02738g03013	38.3979	1.92311	0.427712	4.49628	6.91529e-06	0.00019632	13.1962	18.0916	12.8571	44.9303	94.5695	36.0345	49.1059
Niben101Scf10635g02008	98.0718	1.92565	0.42838	4.49519	6.95086e-06	0.000197182	44.6156	37.6909	30.5357	202.989	208.235	110.163	52.274
Niben101Scf00474g13005	7.60838	6.33766	1.41057	4.49299	7.02288e-06	0.000199075	0	0	0	34.5001	7.27458	5.14779	6.33625
Niben101Scf06410g01007	45.3021	1.655	0.3686	4.48995	7.12384e-06	0.000201785	21.3652	17.3378	22.5	58.5699	39.1008	88.5419	69.6987
Niben101Scf00171g00014	188.881	-1.44449	0.321825	-4.48843	7.17503e-06	0.000203082	292.829	305.296	286.071	72.2095	113.665	73.0986	178.999
Niben101Scf07182g02004	24.7079	1.94371	0.433108	4.48782	7.19559e-06	0.000203359	6.28389	11.3073	11.25	26.4768	32.7356	45.3005	39.6015
Niben101Scf07382g01010	487.623	0.790293	0.176096	4.48785	7.19465e-06	0.000203359	370.121	345.248	315	615.385	546.502	623.912	597.191
Niben101Scf03380g03005	56.3934	1.85244	0.412836	4.48712	7.21933e-06	0.000203833	20.7368	22.6145	25.7143	120.349	88.2042	85.4533	31.6812
Niben101Scf08411g00019	53.7558	-1.32468	0.295236	-4.48686	7.22817e-06	0.000203833	75.4066	97.9963	72.3214	37.7094	27.2797	37.0641	28.5131
Niben101Scf11676g00001	19.1781	3.0584	0.681637	4.48684	7.22858e-06	0.000203833	3.14194	1.50763	8.03571	50.5466	40.9195	20.5911	9.50437
Niben101Scf00063g12003	78.9645	-1.51672	0.33818	-4.48496	7.29281e-06	0.000205491	93.0015	94.2272	191.25	49.7443	32.7356	44.271	47.5219
Niben101Scf00745g02015	25.9542	1.69951	0.379074	4.48332	7.34917e-06	0.000206924	12.5678	11.3073	9.64285	36.9071	37.2822	39.1232	34.8494
Niben101Scf02694g06025	28.8856	5.95863	1.32923	4.48277	7.36797e-06	0.000207298	0.628389	1.50763	0	97.0816	59.1059	39.1232	4.75219
Niben101Scf01953g01012	17.1612	2.64902	0.590984	4.48239	7.38124e-06	0.000207517	3.14194	5.27672	4.82143	46.535	22.733	15.4434	22.1769
Niben101Scf11110g00018	82.8257	1.89482	0.42278	4.48181	7.40122e-06	0.000207924	16.3381	24.1222	61.0714	175.71	100.025	112.222	90.2915
Niben101Scf02886g02004	68.2388	-1.24632	0.278106	-4.48144	7.41394e-06	0.000208126	114.367	94.981	94.8214	33.6978	38.1915	52.5074	49.1059
Niben101Scf00094g00009	1046.27	-1.14778	0.256212	-4.47982	7.47066e-06	0.000209256	1388.11	1107.36	2078.04	665.129	564.689	744.37	776.19
Niben101Scf12308g00011	349.369	1.33636	0.298306	4.47982	7.47064e-06	0.000209256	219.308	179.409	160.714	633.036	374.641	580.67	297.804
Niben101Scf14022g03002	27.8639	-1.99903	0.44623	-4.47981	7.47086e-06	0.000209256	42.102	47.4905	54.6428	4.81396	10.9119	11.3251	23.7609
Niben101Scf01267g00002	6.9514	6.21673	1.38797	4.47901	7.49912e-06	0.000209892	0	0	0	25.6745	13.6398	6.17734	3.16812
Niben101Scf05614g00001	20.7046	2.79484	0.624281	4.4769	7.57362e-06	0.00021182	5.02711	4.5229	4.82143	62.5815	32.7356	25.7389	9.50437
Niben101Scf10306g00003	72.4914	2.5189	0.562707	4.4764	7.59121e-06	0.000212154	20.7368	18.8454	19.2857	233.477	30.0076	132.813	52.274
Niben101Scf08222g02003	184.585	-1.50588	0.336461	-4.47565	7.61786e-06	0.000212742	246.328	341.479	289.286	47.3373	111.847	113.251	142.566
Niben101Scf08182g01002	351.831	1.06144	0.237298	4.47304	7.71154e-06	0.000215198	251.984	242.729	152.679	474.978	419.197	518.897	402.352
Niben101Scf02908g06011	161.712	-1.36647	0.305582	-4.47169	7.76056e-06	0.000216406	211.139	172.624	363.214	96.2793	72.7458	101.926	114.052
Niben101Scf03337g03007	5.94437	5.96887	1.33536	4.46985	7.8274e-06	0.000218108	0	0	0	16.0465	10.9119	5.14779	9.50437
Niben101Scf03993g06007	99.9633	1.46462	0.327767	4.46848	7.87766e-06	0.000219347	48.3859	53.521	48.2143	210.21	120.03	133.842	85.5393
Niben101Scf00868g06002	143.326	1.51014	0.338078	4.46683	7.93866e-06	0.000220768	74.1499	54.2749	81.9643	229.466	117.303	289.306	156.822
Niben101Scf09840g00001	38.7289	1.64265	0.367747	4.46678	7.94041e-06	0.000220768	15.7097	15.8302	22.5	73.8141	39.1008	56.6257	47.5219
Niben101Ctg13782g00003	53.4992	2.3398	0.523973	4.46551	7.98795e-06	0.000221926	15.7097	6.03054	28.9286	131.582	55.4686	101.926	34.8494
Niben101Scf01400g00003	11.1446	5.08177	1.1386	4.46316	8.07598e-06	0.000224207	0	1.50763	0	20.8605	20.0051	30.8867	4.75219
Niben101Scf05030g05008	51.9587	1.65855	0.371649	4.46269	8.09379e-06	0.000224536	27.0207	29.3989	11.25	96.2793	85.4763	52.5074	61.7784
Niben101Scf01556g01007	235.902	-0.890947	0.199712	-4.46117	8.15137e-06	0.000225967	309.167	349.771	300.536	158.058	161.859	197.675	174.247
Niben101Scf05534g01008	47.1698	1.75446	0.393516	4.45842	8.25668e-06	0.000228718	14.4529	16.584	32.1428	84.2444	65.4712	79.2759	38.0175
Niben101Scf03576g01033	266.433	-0.939037	0.210643	-4.45796	8.27423e-06	0.000228962	388.973	318.111	392.143	180.524	201.869	161.64	221.769
Niben101Scf04489g00025	11.1377	5.03974	1.13052	4.45787	8.27764e-06	0.000228962	0.628389	0	1.60714	12.0349	38.1915	14.4138	11.0884
Niben101Scf01761g05001	117.074	-1.08066	0.242492	-4.45647	8.33208e-06	0.000230299	136.36	195.239	170.357	72.2095	80.9296	74.1281	90.2915
Niben101Scf05528g01009	53.6483	1.8551	0.416346	4.45567	8.36313e-06	0.000230819	17.5949	22.6145	25.7143	125.163	75.4737	74.1281	34.8494
Niben101Scf18106g01015	6.0334	6.01175	1.3492	4.4558	8.35794e-06	0.000230819	0	0	0	18.4535	11.8212	7.2069	4.75219
Niben101Scf00571g04013	266.879	-1.32418	0.297349	-4.4533	8.4561e-06	0.000233084	392.743	406.308	421.071	158.058	116.393	256.36	117.221
Niben101Scf08195g07024	91.3506	-1.8213	0.408991	-4.45315	8.46208e-06	0.000233084	104.941	134.933	225	27.2791	30.0076	79.2759	38.0175
Niben101Scf09108g00005	74.3215	-1.15261	0.258843	-4.45295	8.46975e-06	0.000233084	96.1435	104.027	125.357	43.3257	44.5568	54.5665	52.274
Niben101Scf13460g00008	156.938	1.17067	0.262898	4.45295	8.46995e-06	0.000233084	84.2041	113.826	75.5357	222.245	190.048	254.301	158.406
Niben101Scf00073g03006	109.6	1.08407	0.243461	4.45275	8.47785e-06	0.000233132	72.2647	69.3512	57.8571	159.663	129.124	158.552	120.389
Niben101Ctg11101g00001	11.7104	4.64025	1.04225	4.45215	8.50131e-06	0.000233436	1.25678	0.753817	0	31.2908	21.8237	23.6798	3.16812
Niben101Scf02307g01004	93.6749	1.22501	0.275148	4.45221	8.49928e-06	0.000233436	45.8724	62.5668	51.4286	131.582	123.668	150.315	90.2915
Niben101Scf03911g05013	94.4948	1.70856	0.383827	4.45137	8.53244e-06	0.000234121	52.1563	48.2443	20.8929	181.326	177.318	86.4828	95.0437
Niben101Scf00180g07007	6.10793	6.02535	1.35384	4.45057	8.56409e-06	0.000234818	0	0	0	13.6396	18.1864	6.17734	4.75219
Niben101Scf02243g01012	182.532	1.0257	0.230487	4.45014	8.58161e-06	0.000234957	136.36	120.611	83.5714	240.698	243.698	235.769	217.016
Niben101Scf10055g07005	651.915	1.32545	0.29784	4.45022	8.57828e-06	0.000234957	263.923	500.535	286.071	1150.54	796.566	936.897	628.873
Niben101Scf10475g00002	26.842	1.79185	0.402708	4.4495	8.60693e-06	0.000235479	9.42583	9.79963	16.0714	43.3257	39.1008	43.2414	26.9291
Niben101Scf08199g01007	86.9455	1.38337	0.310999	4.44816	8.66105e-06	0.000236788	43.3588	56.5363	35.3571	142.012	131.852	126.636	72.8668
Niben101Scf06504g01012	342.237	1.12108	0.252063	4.44764	8.68203e-06	0.000237189	196.686	217.099	200.893	446.896	381.006	615.675	337.405
Niben101Scf11604g00006	318.752	1.28654	0.289283	4.44735	8.69346e-06	0.000237329	134.475	134.179	260.357	402.768	460.117	335.636	503.732
Niben101Scf01596g09001	36.2223	-1.68263	0.378359	-4.44717	8.70092e-06	0.000237361	47.1291	58.0439	73.9286	9.62793	23.6424	20.5911	20.5928
Niben101Scf01752g08008	37.3992	-2.18996	0.492569	-4.446	8.74837e-06	0.000238483	43.3588	121.365	36.9643	16.8489	15.4585	7.2069	20.5928
Niben101Scf06461g04011	149.784	1.09224	0.245722	4.44501	8.78861e-06	0.000239407	101.799	99.5039	69.1071	222.245	166.406	215.177	174.247
Niben101Scf03450g02023	137.667	1.35281	0.30437	4.44461	8.8052e-06	0.000239686	83.5757	77.6432	56.25	212.617	160.95	252.242	120.389
Niben101Scf02153g01004	54.5988	1.39785	0.314567	4.44371	8.84189e-06	0.000240482	27.6491	28.6451	28.9286	71.4071	71.8364	99.8671	53.8581
Niben101Scf07244g01004	24.1991	3.00735	0.676786	4.44359	8.8472e-06	0.000240482	3.77033	6.03054	4.82143	55.3606	13.6398	73.0986	12.6725
Niben101Scf01506g03001	5.91977	5.98671	1.34732	4.44342	8.85415e-06	0.000240497	0	0	0	15.2442	12.7305	10.2956	3.16812
Niben101Scf33522g00001	251.906	-1.3384	0.301229	-4.44313	8.86604e-06	0.000240647	288.43	346.002	520.714	149.233	96.3881	191.498	171.079
Niben101Scf15326g00019	91.3175	1.18925	0.2678	4.44082	8.96178e-06	0.00024307	47.7575	52.7672	59.4643	138.803	102.753	141.049	96.6278
Niben101Scf04296g00008	13.979	3.16254	0.712244	4.44025	8.98541e-06	0.000243536	2.51355	3.01527	1.60714	16.0465	9.09322	37.0641	28.5131
Niben101Scf02124g00016	132.497	-1.31032	0.295163	-4.43932	9.02447e-06	0.000244419	191.03	150.763	261.964	53.7559	88.2042	97.8079	83.9553
Niben101Scf08535g03001	6.73555	6.17072	1.39035	4.43824	9.06992e-06	0.000245474	0	0	0	22.4652	16.3678	5.14779	3.16812
Niben101Scf00089g02001	234.947	-0.847554	0.191092	-4.43533	9.19306e-06	0.000248628	308.539	303.035	332.678	155.652	179.136	177.084	188.503
Niben101Scf03538g02003	628.384	1.10806	0.249855	4.43481	9.21538e-06	0.000249053	383.945	364.848	385.714	670.746	893.863	600.232	1099.34
Niben101Scf01035g04005	63.4232	-1.37655	0.310913	-4.42744	9.53596e-06	0.000257532	108.083	98.7501	85.1785	31.2908	50.0127	24.7094	45.9378
Niben101Scf02287g00002	118.296	-1.19485	0.269926	-4.42659	9.57359e-06	0.000258364	170.293	150.01	202.5	64.9885	56.378	96.7784	87.1234
Niben101Scf03804g03007	133.192	1.08039	0.244127	4.42553	9.62042e-06	0.000259442	76.035	81.4123	88.3928	215.826	150.947	173.995	145.734
Niben101Scf02494g01018	92.8512	-1.0579	0.23909	-4.42471	9.65738e-06	0.000260153	128.82	142.471	123.75	60.1746	54.5593	72.069	68.1147
Niben101Scf10316g03004	10.3664	4.94239	1.11702	4.42463	9.66059e-06	0.000260153	0.628389	0.753817	0	12.0349	9.09322	24.7094	25.345
Niben101Scf00714g06002	5.71528	5.92274	1.33895	4.42342	9.71493e-06	0.000261429	0	0	0	12.0349	15.4585	6.17734	6.33625
Niben101Scf08156g01001	63.6404	-1.18648	0.26824	-4.42321	9.72435e-06	0.000261496	98.0286	91.2119	90	36.1047	41.8288	36.0345	52.274
Niben101Scf01237g07019	15.8148	-2.06323	0.46654	-4.42239	9.76133e-06	0.000262117	29.5343	29.3989	24.1071	5.61629	6.36525	6.17734	9.50437
Niben101Scf04411g03009	10.8682	5.03992	1.13961	4.42249	9.75717e-06	0.000262117	0.628389	0.753817	0	8.8256	14.5492	37.0641	14.2566
Niben101Scf03264g05010	50.9941	1.67099	0.378012	4.42046	9.84897e-06	0.000264094	15.7097	24.1222	30.5357	105.105	72.7458	62.803	45.9378
Niben101Scf24330g00014	48.611	-1.59383	0.360556	-4.42049	9.84756e-06	0.000264094	76.6634	50.5058	109.286	23.2675	19.0958	32.9458	28.5131
Niben101Scf04871g08010	585.187	-1.24763	0.282303	-4.41948	9.89403e-06	0.000265114	1143.04	808.846	671.786	529.536	322.809	312.985	307.308
Niben101Scf01220g03014	647.626	-1.36654	0.309265	-4.41867	9.93122e-06	0.000265921	824.446	721.403	1441.61	294.454	325.537	377.848	548.085
Niben101Scf03099g04007	91.489	-2.07259	0.469423	-4.41518	1.00927e-05	0.000270052	160.239	165.086	157.5	16.8489	19.0958	32.9458	88.7075
Niben101Scf11337g00009	118.888	1.26681	0.286961	4.41456	1.01214e-05	0.000270628	62.8389	61.0592	75.5357	194.163	113.665	196.645	128.309
Niben101Scf03766g16006	184.994	1.11723	0.253094	4.4143	1.01337e-05	0.000270765	134.475	117.596	77.1428	262.361	262.794	196.645	243.946
Niben101Scf04707g00001	567.049	1.19144	0.269955	4.41348	1.01723e-05	0.000271605	347.499	413.846	216.964	760.606	948.423	678.478	603.528
Niben101Scf00953g00004	72.4146	1.68507	0.381949	4.41178	1.02523e-05	0.000273354	37.7033	41.46	14.4643	154.047	92.7508	96.7784	69.6987
Niben101Scf06301g01003	293.861	-1.06516	0.241434	-4.4118	1.02513e-05	0.000273354	459.352	443.998	351.964	185.338	165.497	268.714	182.167
Niben101Scf07883g04001	13.2607	3.03391	0.687794	4.41108	1.02859e-05	0.000274054	2.51355	2.26145	3.21428	17.6512	10.0025	35.0049	22.1769
Niben101Scf15373g00007	19.6088	2.16405	0.490682	4.4103	1.03227e-05	0.000274843	3.77033	9.79963	6.42857	34.5001	24.5517	36.0345	22.1769
Niben101Scf05060g07004	114.839	-1.38646	0.314393	-4.40996	1.03391e-05	0.000275085	187.26	140.21	202.5	43.3257	59.1059	66.9212	104.548
Niben101Scf02551g01007	30.7005	2.95645	0.670427	4.4098	1.03468e-05	0.000275095	8.16905	3.01527	8.03571	22.4652	17.2771	116.34	39.6015
Niben101Scf00488g04007	30.4246	1.78098	0.403951	4.40889	1.03901e-05	0.000276052	13.1962	11.3073	14.4643	63.3839	37.2822	43.2414	30.0972
Niben101Scf05392g01021	66.1118	-1.2417	0.28177	-4.40677	1.04924e-05	0.000278574	94.2583	92.7195	107.679	32.0931	44.5568	36.0345	55.4422
Niben101Scf19159g01001	37.1262	3.12088	0.70864	4.40405	1.06249e-05	0.000281892	4.39872	6.03054	11.25	64.1862	11.8212	140.02	22.1769
Niben101Scf04869g05006	126.341	-1.02717	0.233257	-4.40361	1.06465e-05	0.000282267	167.151	150.763	218.571	89.0583	87.2949	84.4237	87.1234
Niben101Scf02349g03002	313.61	3.65123	0.829319	4.40269	1.06917e-05	0.000283266	27.0207	30.1527	67.5	969.211	656.53	359.315	85.5393
Niben101Scf06436g04005	61.6619	1.25668	0.285489	4.40187	1.07324e-05	0.000284144	38.9601	39.1985	22.5	87.4537	84.5669	81.335	77.619
Niben101Scf01143g03007	13.136	3.24792	0.737888	4.40164	1.07437e-05	0.000284245	0.628389	1.50763	6.42857	16.8489	17.2771	35.0049	14.2566
Niben101Scf03326g02004	59.6201	1.40842	0.320075	4.40028	1.08113e-05	0.000285833	27.0207	41.46	22.5	90.663	98.2068	74.1281	63.3625
Niben101Scf04763g01014	189.092	-1.42578	0.324252	-4.39713	1.09692e-05	0.000289804	303.512	297.758	286.071	160.465	103.663	121.488	50.69
Niben101Scf13002g03017	9.88253	4.29028	0.975782	4.39676	1.09878e-05	0.000290093	0.628389	0.753817	1.60714	19.2559	20.0051	20.5911	6.33625
Niben101Scf07303g01004	23.2534	-1.84814	0.420397	-4.39618	1.10171e-05	0.000290661	32.0478	36.1832	51.4286	9.62793	9.09322	16.4729	7.92031
Niben101Scf09819g01001	123.987	1.16173	0.264295	4.3956	1.10469e-05	0.000291244	84.8325	61.0592	72.3214	211.814	156.403	142.079	139.397
Niben101Scf04133g02009	9.59993	5.65661	1.28734	4.39403	1.11266e-05	0.00029314	0.628389	0	0	13.6396	8.1839	25.7389	19.0087
Niben101Scf00127g00008	14.4835	2.95419	0.67253	4.39265	1.11979e-05	0.000294812	1.25678	3.76909	4.82143	36.9071	10.9119	24.7094	19.0087
Niben101Scf00022g09008	39.8683	1.45644	0.331616	4.39194	1.12343e-05	0.000295564	17.5949	23.3683	19.2857	59.3722	55.4686	62.803	41.1856
Niben101Scf03076g00002	11.5612	4.47912	1.02026	4.39018	1.13257e-05	0.000297672	0	1.50763	1.60714	28.8838	9.09322	31.9163	7.92031
Niben101Scf03949g06009	128.35	-1.41429	0.322155	-4.39009	1.13302e-05	0.000297672	181.604	193.731	221.786	43.3257	93.6602	56.6257	107.716
Niben101Scf00339g16007	23.6789	-2.06465	0.470399	-4.38914	1.13798e-05	0.000298767	37.7033	33.9218	54.6428	7.22095	6.36525	19.5616	6.33625
Niben101Scf07323g01002	219.455	-1.14825	0.261752	-4.3868	1.15029e-05	0.00030179	334.931	276.651	345.536	95.477	150.947	144.138	188.503
Niben101Scf00715g04003	102.834	1.47625	0.336604	4.38572	1.15604e-05	0.000303087	57.1834	37.6909	59.4643	205.396	109.119	157.522	93.4597
Niben101Scf02305g01018	15.3476	3.32639	0.759074	4.38217	1.17504e-05	0.000307853	1.25678	4.5229	1.60714	40.1164	39.1008	11.3251	9.50437
Niben101Scf01192g02002	125.557	1.21143	0.276536	4.38071	1.18291e-05	0.000309701	71.6363	79.1508	64.2857	186.942	181.864	190.468	104.548
Niben101Scf00034g01011	12.7048	2.86545	0.65413	4.38055	1.18381e-05	0.000309722	3.77033	1.50763	3.21428	31.2908	20.0051	16.4729	12.6725
Niben101Scf10440g00004	21.0094	2.09623	0.478649	4.37948	1.18961e-05	0.000311022	10.6826	6.78436	3.21428	36.9071	35.4636	35.0049	19.0087
Niben101Scf01768g01001	165.427	1.10005	0.251195	4.37927	1.19078e-05	0.000311112	99.2854	97.9963	104.464	251.128	248.245	207.971	148.902
Niben101Scf08011g00013	92.8793	1.31848	0.301147	4.37819	1.19668e-05	0.000312437	56.555	58.0439	33.75	170.896	113.665	114.281	102.964
Niben101Scf00077g00011	93.8941	1.63249	0.372986	4.37682	1.20421e-05	0.000314186	30.1627	29.3989	72.3214	129.175	93.6602	185.32	117.221
Niben101Scf06739g05004	10.1469	4.30857	0.984539	4.37623	1.2075e-05	0.000314827	0	1.50763	1.60714	24.0698	20.0051	17.5025	6.33625
Niben101Scf14144g01017	69.5234	1.75546	0.401491	4.37234	1.22919e-05	0.000320261	30.791	28.6451	28.9286	93.07	50.922	171.936	82.3712
Niben101Ctg15314g00004	126.908	3.65258	0.83553	4.37158	1.23352e-05	0.000321166	10.6826	21.8607	17.6786	474.978	200.96	119.429	42.7697
Niben101Scf07261g01014	95.4189	1.17554	0.269096	4.36848	1.25116e-05	0.000325535	55.9266	68.5974	40.1786	139.605	134.58	127.665	101.38
Niben101Scf03377g04002	372.992	1.03453	0.236863	4.36762	1.25607e-05	0.000326586	231.875	254.036	213.75	584.094	411.013	551.843	364.334
Niben101Scf03570g00005	10.3787	4.37855	1.00257	4.36732	1.25781e-05	0.000326815	0.628389	1.50763	0	9.62793	10.9119	27.798	22.1769
Niben101Scf04995g07011	67.2174	1.28316	0.294033	4.36401	1.27702e-05	0.000331575	36.4465	37.6909	36.9643	117.14	68.1991	88.5419	85.5393
Niben101Scf00966g01006	67.7474	-1.44558	0.33133	-4.36294	1.28324e-05	0.000332961	107.454	97.2424	112.5	32.0931	21.8237	55.5961	47.5219
Niben101Scf08149g01006	33.0695	1.91096	0.438103	4.3619	1.28936e-05	0.000334321	14.4529	13.5687	9.64285	48.1396	27.2797	77.2168	41.1856
Niben101Ctg13347g00002	47.5568	8.95442	2.05333	4.36093	1.29512e-05	0.000335584	0	0	0	213.419	93.6602	22.6503	3.16812
Niben101Scf00253g03001	16.1447	3.33718	0.765298	4.36063	1.29687e-05	0.000335805	2.51355	4.5229	0	56.1629	26.3703	12.3547	11.0884
Niben101Scf01802g02003	148.489	1.00322	0.230198	4.35809	1.31204e-05	0.000339268	98.657	102.519	80.3571	226.256	167.315	185.32	178.999
Niben101Scf03362g05005	9.32044	5.63896	1.2939	4.3581	1.31199e-05	0.000339268	0	0.753817	0	20.0582	24.5517	7.2069	12.6725
Niben101Scf09172g02043	67.6275	1.27399	0.292578	4.35434	1.33466e-05	0.000344881	30.791	43.7214	38.5714	101.896	107.3	78.2464	72.8668
Niben101Scf07231g03006	5.90737	5.98168	1.37386	4.35393	1.33718e-05	0.000345295	0	0	0	14.4419	10.9119	14.4138	1.58406
Niben101Scf04084g00005	685.719	-0.921741	0.21173	-4.35337	1.34058e-05	0.000345936	999.138	987.501	829.285	473.373	413.741	624.941	472.05
Niben101Scf01478g05006	223.279	-1.33003	0.30555	-4.35289	1.34354e-05	0.000346366	305.397	371.632	343.928	123.558	80.0203	206.941	131.477
Niben101Scf06025g02026	108.253	1.32883	0.305281	4.3528	1.34409e-05	0.000346366	67.2376	58.7978	46.6071	139.605	104.572	211.059	129.893
Niben101Scf07063g00001	74.8112	1.66229	0.381967	4.35194	1.3494e-05	0.000347499	18.2233	33.9218	51.4286	101.896	105.481	146.197	66.5306
Niben101Scf04738g04004	113.219	1.13491	0.260822	4.3513	1.35331e-05	0.000348268	78.5486	55.7825	67.5	165.279	169.134	115.31	140.982
Niben101Scf21069g00002	38.8703	1.85918	0.427336	4.35062	1.35752e-05	0.000349111	13.1962	18.0916	16.0714	85.0467	61.8339	52.5074	25.345
Niben101Scf02605g00002	123.453	-1.73225	0.39834	-4.34868	1.36962e-05	0.000351984	163.381	170.363	281.25	34.5001	70.9271	36.0345	107.716
Niben101Scf01001g00006	9.09827	4.73554	1.08945	4.34674	1.38178e-05	0.000354867	0.628389	0	1.60714	13.6396	14.5492	20.5911	12.6725
Niben101Scf02658g05007	119.142	-1.11635	0.256851	-4.34628	1.38463e-05	0.000354874	152.698	142.471	223.393	70.6048	85.4763	86.4828	72.8668
Niben101Scf09217g00012	32.4628	1.48883	0.342549	4.34631	1.38448e-05	0.000354874	18.2233	13.5687	16.0714	44.9303	46.3754	45.3005	42.7697
Niben101Scf23355g00001	22.024	2.25553	0.518928	4.34651	1.38319e-05	0.000354874	6.28389	3.76909	12.8571	39.314	28.189	46.3301	17.4247
Niben101Scf05430g00005	27.218	-1.85202	0.426199	-4.34544	1.38996e-05	0.000355999	46.5008	39.1985	53.0357	4.81396	17.2771	15.4434	14.2566
Niben101Scf00225g06013	33.1985	2.28853	0.526831	4.34396	1.3994e-05	0.000358171	6.28389	7.53817	19.2857	44.128	22.733	86.4828	45.9378
Niben101Scf05107g02005	352.366	0.992686	0.22858	4.34284	1.40655e-05	0.000359758	253.241	244.237	175.179	426.838	510.13	494.188	362.75
Niben101Scf09597g01002	81.9277	1.54363	0.355468	4.34253	1.40852e-05	0.000360019	32.0478	27.8912	61.0714	128.372	104.572	148.256	71.2828
Niben101Scf00820g07012	71.2644	-1.17725	0.271161	-4.34151	1.41506e-05	0.000361311	103.684	97.9963	110.893	33.6978	48.1941	47.3596	57.0262
Niben101Scf02217g02021	65.8427	1.44063	0.331831	4.34144	1.4155e-05	0.000361311	40.2169	36.9371	20.8929	107.512	96.3881	101.926	57.0262
Niben101Scf01701g02001	215.034	-0.918046	0.211539	-4.33984	1.42584e-05	0.000363705	287.802	261.575	332.678	150.035	143.673	144.138	185.335
Niben101Scf02792g03014	90.761	1.82033	0.419485	4.33944	1.42846e-05	0.000364126	35.1898	43.7214	32.1428	220.64	135.489	52.5074	115.637
Niben101Scf06349g00010	90.5659	1.14201	0.263209	4.33878	1.43275e-05	0.000364973	62.8389	41.46	56.25	108.314	105.481	129.724	129.893
Niben101Scf00351g05002	18.2124	2.37413	0.547412	4.33701	1.44432e-05	0.000367672	6.28389	3.76909	6.42857	45.7327	17.2771	22.6503	25.345
Niben101Scf05880g03032	51.2423	1.49993	0.345967	4.33547	1.45446e-05	0.000370004	27.0207	17.3378	32.1428	71.4071	50.0127	92.6602	68.1147
Niben101Scf03164g07006	180.663	1.18066	0.272364	4.33488	1.4584e-05	0.000370755	109.968	107.042	96.4285	216.628	171.862	334.606	228.105
Niben101Scf11636g00004	111.784	-0.968454	0.223429	-4.3345	1.46092e-05	0.000371146	142.644	148.502	175.179	77.8258	81.839	74.1281	82.3712
Niben101Scf01283g02004	58.9884	1.41429	0.32641	4.33288	1.47172e-05	0.000373639	42.102	27.1374	19.2857	88.256	95.4788	74.1281	66.5306
Niben101Scf02228g00008	9.09291	5.59244	1.29116	4.33132	1.48221e-05	0.000375819	0	0	1.60714	14.4419	22.733	18.532	6.33625
Niben101Scf09928g01029	59.4427	1.24151	0.286636	4.3313	1.4823e-05	0.000375819	34.5614	27.1374	40.1786	85.849	72.7458	87.5124	68.1147
Niben101Scf10152g01008	13.8458	2.94051	0.679045	4.33036	1.48867e-05	0.00037718	3.14194	1.50763	4.82143	37.7094	22.733	17.5025	9.50437
Niben101Scf10428g00006	32.121	1.5855	0.366297	4.32844	1.50168e-05	0.00038022	14.4529	17.3378	12.8571	55.3606	36.3729	50.4483	38.0175
Niben101Scf07260g01019	88.1191	1.13315	0.261808	4.32819	1.50342e-05	0.000380406	50.8995	49.7519	57.8571	144.419	99.1161	107.074	107.716
Niben101Scf28298g00014	237.843	1.03229	0.238617	4.32614	1.51748e-05	0.000383706	152.07	153.779	141.429	377.896	309.169	311.956	218.601
Niben101Scf00135g03022	11.1171	-3.38924	0.783623	-4.32509	1.52468e-05	0.000385268	13.1962	13.5687	43.3928	4.81396	1.81864	1.02956	0
Niben101Scf00420g01001	108.186	1.37739	0.318517	4.32438	1.52964e-05	0.000386263	70.3795	61.813	35.3571	173.303	181.864	137.961	96.6278
Niben101Scf01859g00003	13.0178	-3.83487	0.887015	-4.32334	1.53682e-05	0.000387814	9.42583	10.5534	64.2857	4.01164	1.81864	1.02956	0
Niben101Scf11150g01003	12.2825	3.20629	0.741847	4.32204	1.54593e-05	0.000389853	3.14194	1.50763	1.60714	28.8838	30.0076	11.3251	9.50437
Niben101Scf02738g02001	1027.47	1.21752	0.281759	4.32112	1.55237e-05	0.000391214	664.835	621.146	466.071	1347.11	986.614	2005.58	1100.92
Niben101Scf02756g01008	66.2035	1.15748	0.267882	4.32085	1.55431e-05	0.000391214	41.4736	38.4447	35.3571	79.4304	77.2924	91.6306	99.7959
Niben101Scf07470g00005	25.4786	2.01026	0.465248	4.32083	1.55444e-05	0.000391214	10.6826	11.3073	4.82143	42.5234	25.461	56.6257	26.9291
Niben101Scf06976g06002	16.0728	3.09963	0.717482	4.32015	1.55925e-05	0.000392163	1.88517	5.27672	1.60714	32.0931	16.3678	47.3596	7.92031
Niben101Scf00229g06005	82.9659	-1.28981	0.298666	-4.31857	1.57041e-05	0.000394444	145.158	128.903	101.25	46.535	72.7458	37.0641	49.1059
Niben101Scf14831g00007	101.662	1.17071	0.271087	4.31858	1.5704e-05	0.000394444	60.3253	73.1203	41.7857	154.047	109.119	133.842	139.397
Niben101Scf01054g02001	82.2239	-1.18384	0.274149	-4.31822	1.57292e-05	0.00039481	130.076	110.811	122.143	43.3257	72.7458	47.3596	49.1059
Niben101Scf10735g00018	13.0736	4.19526	0.971818	4.31692	1.58223e-05	0.000396884	1.25678	0	3.21428	32.8954	39.1008	10.2956	4.75219
Niben101Scf00780g01029	22.8098	2.03957	0.472756	4.31422	1.6017e-05	0.0004015	6.28389	12.8149	4.82143	34.5001	29.0983	48.3892	23.7609
Niben101Scf07036g03002	70.6771	1.95028	0.4523	4.31192	1.61846e-05	0.000405433	27.6491	18.8454	35.3571	133.186	65.4712	169.877	44.3537
Niben101Scf01721g10011	106.606	1.05625	0.245012	4.31103	1.62498e-05	0.000406795	65.3524	73.1203	57.8571	148.431	110.028	144.138	147.318
Niben101Scf02763g03011	5.88836	5.98148	1.3879	4.30974	1.63448e-05	0.000408901	0	0	0	16.8489	14.5492	8.23646	1.58406
Niben101Scf08078g02008	95.3557	-1.25581	0.291414	-4.30937	1.63724e-05	0.00040932	106.198	149.256	173.571	54.5583	45.4661	78.2464	60.1944
Niben101Scf01301g03031	258.969	0.997673	0.231635	4.30709	1.65414e-05	0.000413271	208.625	159.055	123.75	338.582	356.454	304.749	321.565
Niben101Scf10575g02013	47.2329	1.64546	0.382067	4.30675	1.65672e-05	0.000413643	23.2504	23.3683	16.0714	55.3606	43.6475	103.985	64.9465
Niben101Scf05222g01002	59.1737	-1.72582	0.400787	-4.30608	1.66174e-05	0.000414622	87.346	125.134	80.3571	26.4768	11.8212	33.9754	49.1059
Niben101Scf11101g00002	37.8592	1.89953	0.441188	4.30549	1.66617e-05	0.000415452	17.5949	11.3073	16.0714	64.1862	79.111	54.5665	22.1769
Niben101Scf01375g06006	229.985	1.12564	0.261552	4.3037	1.67966e-05	0.000418538	126.306	150.01	136.607	372.28	275.525	347.99	201.176
Niben101Scf00789g00009	63.169	1.36336	0.316892	4.30228	1.69047e-05	0.000420955	25.1355	32.4141	45	93.8723	70.0178	106.044	69.6987
Niben101Scf01646g00009	51.5786	-1.62804	0.378527	-4.30098	1.70047e-05	0.000423165	98.657	97.9963	53.0357	16.8489	32.7356	20.5911	41.1856
Niben101Scf02497g01012	139.938	1.07184	0.249354	4.29849	1.71964e-05	0.000427505	101.799	88.1966	64.2857	198.175	151.857	170.907	204.344
Niben101Scf15995g01010	467.138	0.889704	0.206984	4.29842	1.72018e-05	0.000427505	303.512	376.155	260.357	612.978	640.163	527.133	549.669
Niben101Scf01566g00007	19.0089	-2.14717	0.499639	-4.29744	1.72781e-05	0.000429118	20.1084	30.9065	51.4286	4.81396	9.09322	7.2069	9.50437
Niben101Scf06200g02013	74.3155	1.50804	0.351126	4.29488	1.74787e-05	0.000433815	38.3317	42.2138	27.3214	134.791	99.1161	124.576	53.8581
Niben101Scf12367g00001	85.9101	-1.16976	0.272485	-4.29292	1.76336e-05	0.00043737	118.137	101.765	159.107	64.9885	47.2847	51.4779	58.6103
Niben101Scf01013g08008	67.4159	1.22755	0.285963	4.29268	1.7653e-05	0.000437565	37.7033	48.9981	25.7143	95.477	93.6602	89.5715	80.7872
Niben101Scf05516g03021	26.8522	1.66264	0.387712	4.28835	1.80006e-05	0.000445888	11.9394	12.8149	11.25	34.5001	43.6475	45.3005	28.5131
Niben101Scf03990g01006	143.101	1.23374	0.287759	4.28742	1.80761e-05	0.000447463	76.6634	73.8741	93.2143	179.721	145.492	275.921	156.822
Niben101Scf04350g04004	61.794	1.86061	0.433998	4.28714	1.80985e-05	0.000447725	16.9665	21.1069	38.5714	78.6281	90.9322	145.168	41.1856
Niben101Scf04732g01028	22.4453	1.83417	0.427937	4.28607	1.81859e-05	0.000449591	7.54066	12.8149	6.42857	38.5117	30.9169	33.9754	26.9291
Niben101Scf00831g01006	303.457	-1.25021	0.291787	-4.28467	1.83008e-05	0.000452135	478.204	518.626	364.821	230.268	131.852	259.448	140.982
Niben101Scf08230g00016	99.8517	1.05893	0.247164	4.28434	1.83286e-05	0.000452527	57.8118	58.0439	70.7143	133.989	105.481	146.197	126.725
Niben101Scf05617g01004	448.361	0.808537	0.188801	4.28248	1.84819e-05	0.000456012	358.81	281.928	298.928	561.629	502.855	587.877	546.501
Niben101Scf03766g13003	8.11715	5.44047	1.27047	4.28225	1.85012e-05	0.000456188	0.628389	0	0	14.4419	17.2771	13.3842	11.0884
Niben101Scf04040g09014	197.312	1.35943	0.317481	4.28192	1.85288e-05	0.000456571	118.765	106.288	86.7857	401.164	210.963	289.306	167.911
Niben101Scf25794g00003	122.639	1.14623	0.267735	4.28121	1.85877e-05	0.000457724	71.6363	65.5821	81.9643	213.419	160.95	128.695	136.229
Niben101Scf00568g04054	9.44001	5.6701	1.32459	4.28066	1.8634e-05	0.000458563	0	0.753817	0	34.5001	13.6398	9.26602	7.92031
Niben101Scf03934g02009	78.9593	1.21883	0.284802	4.27956	1.87265e-05	0.000460539	53.413	49.7519	28.9286	123.558	107.3	94.7193	95.0437
Niben101Scf05060g04009	286.309	-1.52103	0.355429	-4.27941	1.87387e-05	0.000460539	466.893	681.451	218.571	140.407	206.416	122.517	167.911
Niben101Scf06080g00003	6.00667	6.00299	1.40291	4.27896	1.87769e-05	0.000461178	0	0	0	24.8721	7.27458	5.14779	4.75219
Niben101Scf07942g00002	60.0653	4.15496	0.971271	4.27786	1.88702e-05	0.000463169	5.02711	9.79963	1.60714	205.396	124.577	56.6257	17.4247
Niben101Scf03638g03003	39.888	1.43845	0.336375	4.27631	1.90017e-05	0.000465885	16.9665	25.6298	17.6786	64.9885	56.378	45.3005	52.274
Niben101Scf11724g01006	3450.22	-1.11118	0.259849	-4.27626	1.90056e-05	0.000465885	4570.27	4501.8	5859.64	1768.33	1840.47	2349.45	3261.58
Niben101Scf01626g03013	150.216	1.56214	0.365373	4.27548	1.90728e-05	0.000466924	71.6363	56.5363	86.7857	250.326	294.62	199.734	91.8756
Niben101Scf07725g00004	9.94027	3.27529	0.766052	4.27554	1.90673e-05	0.000466924	1.25678	2.26145	1.60714	20.0582	20.0051	16.4729	7.92031
Niben101Scf00837g06004	12.1196	2.72441	0.63748	4.27372	1.9224e-05	0.000470016	3.14194	1.50763	4.82143	24.8721	21.8237	14.4138	14.2566
Niben101Scf05764g00013	18.2019	2.43672	0.570146	4.27384	1.92134e-05	0.000470016	4.39872	3.01527	9.64285	32.0931	15.4585	42.2118	20.5928
Niben101Scf00551g06025	9.89488	5.74016	1.34397	4.27106	1.94549e-05	0.000475352	0	0.753817	0	24.8721	24.5517	17.5025	1.58406
Niben101Scf14929g00006	16.8902	-2.10478	0.492853	-4.27061	1.94939e-05	0.000475998	23.2504	28.6451	38.5714	4.81396	10.9119	4.11823	7.92031
Niben101Scf05628g01019	73.7435	1.09616	0.256763	4.26913	1.96233e-05	0.000478848	47.1291	43.7214	43.3928	101.093	106.391	93.6897	80.7872
Niben101Scf12160g00012	66.2521	1.26484	0.296287	4.26898	1.96371e-05	0.000478873	42.7304	26.3836	41.7857	82.6397	75.4737	106.044	88.7075
Niben101Scf23175g00004	19.3096	-1.82432	0.427388	-4.26853	1.96763e-05	0.000479518	37.7033	27.1374	33.75	9.62793	11.8212	7.2069	7.92031
Niben101Scf03614g01009	136.192	1.16105	0.272084	4.26723	1.97914e-05	0.000482012	94.2583	83.6737	59.4643	235.884	151.857	172.966	155.238
Niben101Scf02408g04003	146.286	-1.23822	0.290214	-4.26656	1.98512e-05	0.000483158	149.556	237.452	268.393	101.093	65.4712	110.163	91.8756
Niben101Scf05056g02010	39.6983	1.44222	0.338067	4.26608	1.98941e-05	0.000483889	25.1355	18.0916	16.0714	62.5815	58.1966	56.6257	41.1856
Niben101Scf00087g04004	57.816	1.55809	0.365269	4.2656	1.99369e-05	0.000484312	25.1355	28.6451	28.9286	99.4886	46.3754	111.192	64.9465
Niben101Scf05143g00009	280.703	1.42524	0.334137	4.26545	1.995e-05	0.000484312	153.955	195.239	77.1428	496.641	366.457	425.207	250.282
Niben101Scf18639g00023	39.4142	1.40462	0.329292	4.26557	1.99389e-05	0.000484312	19.48	25.6298	14.4643	60.9769	50.0127	51.4779	53.8581
Niben101Scf06305g04015	26.8942	-1.82397	0.427691	-4.26468	2.00188e-05	0.000485669	42.7304	32.4141	61.0714	8.02327	9.09322	17.5025	17.4247
Niben101Scf01108g06009	95.5879	-1.12139	0.262988	-4.26403	2.00774e-05	0.000486778	164.009	116.842	131.786	55.3606	55.4686	64.8621	80.7872
Niben101Scf05166g07012	25.4323	2.40254	0.563499	4.26361	2.01154e-05	0.000487072	5.02711	6.03054	12.8571	64.1862	27.2797	48.3892	14.2566
Niben101Scf20325g00012	15.2515	-2.57155	0.60313	-4.26367	2.01095e-05	0.000487072	16.3381	23.3683	48.2143	5.61629	1.81864	8.23646	3.16812
Niben101Scf01669g00001	618.524	1.27739	0.299633	4.26316	2.01553e-05	0.000487724	389.601	282.682	351.964	1182.63	874.768	768.05	479.971
Niben101Scf00482g07009	13.7342	2.34649	0.550537	4.26218	2.0244e-05	0.000489557	3.77033	3.01527	6.42857	18.4535	22.733	19.5616	22.1769
Niben101Scf07042g00007	18.7144	2.27453	0.533752	4.2614	2.03148e-05	0.000490954	8.16905	5.27672	3.21428	31.2908	18.1864	44.271	20.5928
Niben101Scf05404g00002	9.68722	3.77469	0.886006	4.26035	2.04109e-05	0.000492645	1.25678	0	3.21428	24.8721	14.5492	14.4138	9.50437
Niben101Scf05618g04001	100.762	-1.39364	0.327114	-4.26041	2.0405e-05	0.000492645	140.759	107.796	221.786	77.0234	44.5568	65.8917	47.5219
Niben101Scf01824g00013	6.12607	6.03108	1.41571	4.26011	2.04328e-05	0.000492857	0	0	0	24.8721	4.54661	10.2956	3.16812
Niben101Scf02369g04004	22.1098	-2.6975	0.63344	-4.25849	2.05808e-05	0.000496112	54.0414	67.0897	6.42857	7.22095	6.36525	4.11823	9.50437
Niben101Scf06734g00014	70.1168	-1.31739	0.309491	-4.25664	2.07526e-05	0.000499931	115.624	100.258	101.25	26.4768	39.1008	46.3301	61.7784
Niben101Scf00885g18011	12.4895	3.052	0.71711	4.25597	2.08144e-05	0.000501101	3.14194	2.26145	1.60714	32.0931	17.2771	24.7094	6.33625
Niben101Scf01524g00006	56.1896	2.2305	0.524164	4.25534	2.08727e-05	0.000502184	11.9394	16.584	27.3214	85.849	36.3729	170.907	44.3537
Niben101Scf04289g01011	114.712	-1.46761	0.345067	-4.25311	2.10819e-05	0.000506894	167.151	152.271	220.179	39.314	66.3805	48.3892	109.3
Niben101Scf01587g01013	55.9927	1.17829	0.277066	4.25275	2.11163e-05	0.000507397	34.5614	30.9065	32.1428	81.8374	68.1991	76.1872	68.1147
Niben101Scf00057g00027	362.312	-1.19	0.279831	-4.25257	2.11329e-05	0.000507472	453.697	450.029	695.893	169.291	207.325	236.798	323.149
Niben101Scf04973g02010	4.88701	5.67382	1.33472	4.25093	2.12885e-05	0.000510884	0	0	0	9.62793	6.36525	10.2956	7.92031
Niben101Scf09248g01010	309.386	1.20213	0.282934	4.24879	2.14927e-05	0.000515456	198.571	218.607	112.5	495.838	446.477	394.32	299.388
Niben101Scf12954g03004	118.72	-1.2135	0.285643	-4.2483	2.15403e-05	0.000516269	200.456	129.657	196.071	69.0002	73.6551	57.6552	104.548
Niben101Scf09623g00018	82.5281	1.21998	0.287218	4.24759	2.16086e-05	0.000517577	47.7575	51.2596	40.1786	89.0583	89.1135	143.108	117.221
Niben101Scf03227g05016	47.9193	1.77599	0.418263	4.2461	2.17525e-05	0.000520692	18.8517	22.6145	19.2857	95.477	86.3856	65.8917	26.9291
Niben101Scf03514g00003	190.42	1.34051	0.315787	4.24499	2.18598e-05	0.00052293	85.4609	104.027	117.321	385.919	269.159	211.059	159.99
Niben101Scf26075g00003	169.724	-1.01804	0.239885	-4.24389	2.19682e-05	0.00052519	206.111	220.115	292.5	142.012	100.025	113.251	114.052
Niben101Scf00083g00009	264.248	1.01285	0.238696	4.24326	2.20299e-05	0.00052633	170.293	179.409	151.071	406.78	276.434	393.291	272.459
Niben101Scf00219g00004	70.7202	-1.51835	0.357863	-4.24281	2.2074e-05	0.000526717	65.9808	107.042	167.143	50.5466	34.5542	38.0936	31.6812
Niben101Scf04963g05001	18.559	2.80653	0.661461	4.24294	2.20614e-05	0.000526717	1.88517	7.53817	3.21428	48.942	33.6449	26.7685	7.92031
Niben101Scf10336g01001	34.8071	1.75601	0.414052	4.24105	2.2248e-05	0.000530532	10.6826	13.5687	22.5	63.3839	58.1966	48.3892	26.9291
Niben101Scf02772g07004	92.6949	1.30569	0.307945	4.24001	2.23508e-05	0.000532646	60.3253	47.4905	41.7857	104.303	101.844	182.232	110.884
Niben101Scf05159g02002	968.033	-1.26611	0.298636	-4.23965	2.23864e-05	0.000533158	1131.73	1157.86	2070	487.815	445.568	737.163	746.093
Niben101Scf17640g00003	17.668	-1.97914	0.46684	-4.23943	2.24088e-05	0.000533355	23.8788	28.6451	40.1786	4.81396	10.0025	8.23646	7.92031
Niben101Scf08376g00012	226.378	0.835959	0.197222	4.23866	2.24855e-05	0.000534843	150.185	162.071	157.5	316.117	267.341	277.98	253.45
Niben101Scf01434g03006	981.799	1.42762	0.336936	4.23707	2.26452e-05	0.000538243	515.279	525.411	458.036	2030.69	1630.41	1031.62	681.147
Niben101Scf04781g00005	141.619	-1.2914	0.304794	-4.23696	2.2657e-05	0.000538243	165.895	179.409	297.321	59.3722	87.2949	110.163	91.8756
Niben101Scf16015g04006	207.089	1.12921	0.266598	4.23562	2.27924e-05	0.000541119	143.901	146.994	75.5357	302.477	290.074	241.946	248.698
Niben101Scf04040g09011	20.2769	3.69195	0.871782	4.23495	2.28599e-05	0.00054238	2.51355	2.26145	3.21428	7.22095	17.2771	96.7784	12.6725
Niben101Scf08195g03020	156.141	1.01952	0.240767	4.23445	2.29107e-05	0.000543243	91.7447	113.073	90	187.745	199.141	248.123	163.158
Niben101Scf06218g03002	332.004	-1.16241	0.274554	-4.23381	2.29764e-05	0.000544458	409.709	385.955	662.143	247.919	154.585	221.355	242.361
Niben101Scf02078g00001	4.84031	5.67755	1.3411	4.23349	2.30095e-05	0.0005449	0	0	0	12.0349	7.27458	8.23646	6.33625
Niben101Scf01964g08023	215.338	1.05046	0.248216	4.23204	2.31585e-05	0.000548084	141.387	158.302	98.0357	334.571	230.968	257.389	286.715
Niben101Scf05378g01004	70.4813	-1.16072	0.274321	-4.23127	2.32379e-05	0.000549619	86.0892	101.012	122.143	46.535	36.3729	47.3596	53.8581
Niben101Scf14513g00014	135.679	1.12829	0.266786	4.22921	2.34516e-05	0.000554324	81.0621	93.4734	67.5	224.652	178.227	178.113	126.725
Niben101Scf00851g00021	94.5505	1.60892	0.380507	4.22836	2.35398e-05	0.000556015	44.6156	60.3054	24.1071	193.361	136.398	131.783	71.2828
Niben101Scf01752g08011	25.6672	-2.02668	0.47932	-4.22824	2.35526e-05	0.000556015	24.5072	75.3817	35.3571	10.4303	13.6398	9.26602	11.0884
Niben101Scf00895g00004	18.6022	2.01432	0.476491	4.2274	2.36407e-05	0.000556759	5.02711	9.04581	6.42857	32.0931	20.9144	32.9458	23.7609
Niben101Scf01764g02004	39.4934	1.97751	0.46778	4.22743	2.36373e-05	0.000556759	11.9394	14.3225	19.2857	69.8025	40.0102	95.7488	25.345
Niben101Scf02575g03007	72.9345	1.25807	0.297601	4.22738	2.36432e-05	0.000556759	39.5885	45.229	36.9643	112.326	80.0203	123.547	72.8668
Niben101Scf07751g00003	10.9357	5.86561	1.38743	4.22768	2.36112e-05	0.000556759	0	0	1.60714	38.5117	24.5517	10.2956	1.58406
Niben101Scf02182g07004	115.344	1.19804	0.283469	4.22634	2.37526e-05	0.000558986	71.0079	72.3665	54.6428	134.791	195.504	172.966	106.132
Niben101Scf03326g04010	23.3136	1.86773	0.441964	4.22598	2.37904e-05	0.000559528	11.311	8.29199	8.03571	47.3373	30.0076	36.0345	22.1769
Niben101Scf09232g01002	110.638	1.17154	0.277337	4.22426	2.39731e-05	0.000563473	72.2647	67.0897	53.0357	190.152	118.212	156.493	117.221
Niben101Scf05820g01009	82.9798	-1.43289	0.339314	-4.22289	2.41186e-05	0.00056654	98.657	119.857	170.357	25.6745	52.7407	59.7143	53.8581
Niben101Scf01634g07023	54.3366	-2.00226	0.474202	-4.22238	2.41741e-05	0.000567489	111.225	119.857	51.4286	16.0465	9.09322	26.7685	45.9378
Niben101Scf10767g03011	58.1844	1.82297	0.431924	4.22058	2.43671e-05	0.000571663	18.8517	38.4447	12.8571	114.733	89.1135	93.6897	39.6015
Niben101Scf04401g06001	8.37681	4.68238	1.10957	4.22	2.44298e-05	0.000572778	0.628389	0.753817	0	20.0582	16.3678	11.3251	9.50437
Niben101Scf07355g02001	5.23864	5.79913	1.37465	4.21863	2.4579e-05	0.000575665	0	0	0	16.0465	4.54661	11.3251	4.75219
Niben101Scf08921g01007	9.12608	4.77851	1.13273	4.21859	2.45835e-05	0.000575665	0.628389	0.753817	0	20.0582	5.45593	19.5616	17.4247
Niben101Scf01553g02001	53.6113	-1.28536	0.304769	-4.21749	2.47032e-05	0.00057811	79.177	82.1661	80.3571	20.8605	38.1915	38.0936	36.4334
Niben101Scf02622g12049	164.156	0.898863	0.213173	4.21659	2.48023e-05	0.000580069	128.191	98.7501	101.25	211.814	197.323	209	202.76
Niben101Scf04703g03003	44.4965	1.49998	0.355775	4.21609	2.48572e-05	0.000580994	20.1084	15.8302	32.1428	73.8141	64.5619	63.8326	41.1856
Niben101Scf02621g04026	221.277	-1.09219	0.259104	-4.21527	2.49478e-05	0.000582749	276.491	287.958	387.321	135.593	126.396	127.665	207.512
Niben101Scf00538g04001	89.7924	-1.00004	0.237264	-4.21486	2.4993e-05	0.000583087	120.651	126.641	130.179	59.3722	72.7458	55.5961	63.3625
Niben101Scf01851g03012	70.5245	1.27177	0.301734	4.21486	2.49932e-05	0.000583087	33.3046	48.9981	33.75	91.4653	70.0178	116.34	99.7959
Niben101Scf05082g00002	19.8219	-2.70652	0.642176	-4.21461	2.50216e-05	0.000583387	19.48	22.6145	73.9286	6.41862	1.81864	11.3251	3.16812
Niben101Scf04632g02001	32.6736	1.67302	0.397089	4.21322	2.51759e-05	0.000586624	16.9665	13.5687	12.8571	65.7908	36.3729	51.4779	31.6812
Niben101Scf07287g02005	17.8657	-2.00746	0.476492	-4.21299	2.5201e-05	0.000586845	28.9059	22.6145	41.7857	6.41862	5.45593	7.2069	12.6725
Niben101Scf07545g00004	141.847	1.57616	0.37426	4.2114	2.53792e-05	0.000590265	72.2647	64.8283	62.6786	268.78	143.673	287.246	93.4597
Niben101Scf22370g00003	5.10018	5.75981	1.36765	4.21145	2.53731e-05	0.000590265	0	0	0	15.2442	10.0025	4.11823	6.33625
Niben101Scf04407g02005	329.069	0.962983	0.228669	4.21126	2.53952e-05	0.000590275	219.308	206.546	215.357	539.966	384.643	409.764	327.901
Niben101Scf09467g02011	121.936	1.01335	0.24068	4.21036	2.54961e-05	0.000592255	79.177	76.8894	75.5357	186.14	135.489	168.847	131.477
Niben101Scf00573g04004	328.211	1.33102	0.316267	4.20854	2.57029e-05	0.00059669	157.097	214.838	155.893	593.722	428.291	514.779	232.857
Niben101Scf01084g01008	12.2684	2.75897	0.655655	4.20795	2.57697e-05	0.000597873	1.25678	4.5229	3.21428	20.0582	23.6424	23.6798	9.50437
Niben101Scf13558g01003	55.7574	-1.96921	0.468022	-4.20751	2.58195e-05	0.00059866	62.8389	75.3817	152.679	8.02327	35.4636	22.6503	33.2653
Niben101Scf00035g01012	188.394	0.969493	0.230468	4.20662	2.59215e-05	0.000600655	130.705	127.395	106.071	284.024	207.325	260.478	202.76
Niben101Scf08804g01011	61.281	-1.70369	0.405049	-4.20613	2.59784e-05	0.000601604	72.8931	112.319	117.321	12.8372	34.5542	26.7685	52.274
Niben101Scf00352g00001	12.0617	2.95267	0.70203	4.2059	2.60049e-05	0.000601848	1.88517	3.76909	1.60714	31.2908	10.0025	21.6207	14.2566
Niben101Scf04989g01024	271.531	1.10638	0.263209	4.20345	2.6288e-05	0.000608026	179.719	149.256	160.714	290.443	252.791	421.089	446.705
Niben101Scf10169g03009	66.0391	1.16761	0.277806	4.20298	2.63424e-05	0.000608911	36.4465	37.6909	41.7857	74.6164	73.6551	99.8671	98.2118
Niben101Scf07019g02006	38.4926	1.56009	0.371224	4.20256	2.6391e-05	0.000609661	16.9665	26.3836	9.64285	61.7792	49.1034	62.803	42.7697
Niben101Scf08984g03005	55.6531	-1.52697	0.363374	-4.20219	2.6434e-05	0.000610281	86.0892	88.1966	91.6071	24.8721	46.3754	14.4138	38.0175
Niben101Scf01463g08009	5.31527	5.83375	1.38843	4.20169	2.64926e-05	0.000611259	0	0	0	12.8372	14.5492	8.23646	1.58406
Niben101Scf16254g00013	89.7734	1.69734	0.404031	4.20102	2.65713e-05	0.0006127	47.7575	23.3683	48.2143	212.617	89.1135	129.724	77.619
Niben101Scf04410g03001	286.162	-0.892228	0.212427	-4.20016	2.66727e-05	0.000614513	395.885	323.388	446.786	182.931	199.141	231.65	223.353
Niben101Scf06901g00010	10.1546	3.78651	0.901534	4.20008	2.66825e-05	0.000614513	0.628389	0.753817	3.21428	10.4303	10.9119	30.8867	14.2566
Niben101Scf03375g02030	273.687	1.08867	0.259267	4.19901	2.6808e-05	0.000617027	208.625	164.332	123.75	401.966	411.013	268.714	337.405
Niben101Scf01372g11012	630.112	-1.02974	0.24529	-4.19806	2.6921e-05	0.000619207	952.637	920.411	793.928	399.559	320.991	597.143	426.113
Niben101Scf17561g00009	4.8432	5.68012	1.35307	4.19794	2.69356e-05	0.000619207	0	0	0	10.4303	6.36525	12.3547	4.75219
Niben101Scf07391g04028	43.7941	1.34268	0.319929	4.1968	2.7071e-05	0.00062194	24.5072	21.8607	24.1071	67.3955	52.7407	70.0099	45.9378
Niben101Scf01135g02006	50.4259	-1.55452	0.370666	-4.19386	2.74246e-05	0.00062968	59.6969	55.7825	128.571	24.0698	25.461	30.8867	28.5131
Niben101Scf01063g07014	105.667	1.24068	0.295863	4.19341	2.74791e-05	0.000629782	57.8118	60.3054	61.0714	176.512	115.484	175.025	93.4597
Niben101Scf02286g01005	163.987	1.08148	0.257897	4.19345	2.74743e-05	0.000629782	86.7176	137.195	73.9286	214.221	200.96	213.118	221.769
Niben101Scf06133g00014	77.4973	-1.1143	0.265716	-4.19359	2.7457e-05	0.000629782	121.907	108.55	102.857	40.1164	50.0127	52.5074	66.5306
Niben101Scf05956g01009	13.3914	3.72916	0.889338	4.19318	2.75068e-05	0.000630034	1.25678	2.26145	1.60714	50.5466	16.3678	18.532	3.16812
Niben101Scf02167g00009	121.918	1.39776	0.333386	4.19262	2.75748e-05	0.000631207	55.2982	66.3359	69.1071	227.059	178.227	175.025	82.3712
Niben101Scf00870g00001	4.91773	5.69718	1.35896	4.1923	2.76145e-05	0.000631468	0	0	0	5.61629	12.7305	11.3251	4.75219
Niben101Scf03934g05002	48.6526	1.35597	0.323446	4.19225	2.76197e-05	0.000631468	18.2233	32.4141	27.3214	59.3722	66.3805	78.2464	58.6103
Niben101Ctg14168g00004	5.94752	5.99108	1.42925	4.19176	2.76795e-05	0.00063245	0	0	0	23.2675	5.45593	11.3251	1.58406
Niben101Scf05453g00017	9.65304	4.35409	1.03877	4.19156	2.77039e-05	0.000632625	1.25678	0.753817	0	22.4652	17.2771	22.6503	3.16812
Niben101Scf03710g06002	9.6777	-2.57481	0.614349	-4.19113	2.77572e-05	0.000633459	16.3381	18.0916	20.8929	2.40698	2.72797	4.11823	3.16812
Niben101Scf06249g03003	25.8734	-2.10861	0.503241	-4.19006	2.78886e-05	0.000636073	32.6762	26.3836	80.3571	13.6396	11.8212	5.14779	11.0884
Niben101Scf09253g00007	71.7055	1.16781	0.278757	4.18934	2.79761e-05	0.000637683	45.244	42.9676	35.3571	89.0583	77.2924	91.6306	120.389
Niben101Scf08564g04005	85.6138	-1.4013	0.334524	-4.18893	2.8027e-05	0.000638457	106.826	113.826	176.786	29.6861	54.5593	46.3301	71.2828
Niben101Scf00831g02022	348.403	0.981795	0.23442	4.18818	2.81196e-05	0.00064018	226.22	275.143	167.143	523.117	441.021	394.32	411.856
Niben101Scf00381g06004	55.8906	1.96025	0.468139	4.18732	2.82264e-05	0.000642223	14.4529	33.9218	14.4643	132.384	77.2924	85.4533	33.2653
Niben101Scf11126g10008	5.12228	5.77888	1.38069	4.18551	2.84532e-05	0.000646993	0	0	0	12.0349	10.9119	11.3251	1.58406
Niben101Scf05166g01022	30.2023	1.97017	0.470921	4.18365	2.86864e-05	0.000651903	10.6826	17.3378	4.82143	63.3839	51.8313	41.1823	22.1769
Niben101Scf06512g00006	114.04	1.29415	0.309515	4.18122	2.89945e-05	0.000658507	47.1291	62.5668	80.3571	208.605	135.489	159.581	104.548
Niben101Scf02725g06001	500.901	-1.2016	0.287406	-4.18083	2.90442e-05	0.00065924	618.334	754.571	845.357	189.349	295.53	408.734	394.431
Niben101Scf00683g03019	86.906	-1.4248	0.340922	-4.17926	2.92455e-05	0.000663409	114.367	154.533	135	26.4768	47.2847	51.4779	79.2031
Niben101Scf01771g01021	128.622	1.12767	0.269889	4.17827	2.93732e-05	0.000665504	67.866	63.3207	101.25	162.07	150.947	141.049	213.848
Niben101Scf02115g04001	18.7092	7.61257	1.82188	4.17841	2.93557e-05	0.000665504	0	0	0	86.6514	23.6424	17.5025	3.16812
Niben101Scf04592g00020	9.87503	3.87943	0.928616	4.17765	2.94538e-05	0.00066693	1.25678	0.753817	1.60714	28.0815	21.8237	9.26602	6.33625
Niben101Scf01084g06002	75.8912	7.19919	1.72376	4.17645	2.96088e-05	0.000670036	1.25678	0	1.60714	252.733	251.882	20.5911	3.16812
Niben101Scf02408g02001	5.4374	5.85712	1.40261	4.17588	2.96834e-05	0.000671323	0	0	0	13.6396	6.36525	16.4729	1.58406
Niben101Scf02289g07017	139.961	0.957118	0.229265	4.17472	2.98353e-05	0.000674354	93.6299	106.288	70.7143	189.349	172.771	182.232	164.742
Niben101Scf07061g00004	50.8344	1.44456	0.346105	4.17377	2.99601e-05	0.000676767	21.3652	30.1527	25.7143	61.7792	60.0152	102.956	53.8581
Niben101Scf08195g07014	205.023	-0.960773	0.230209	-4.17348	2.99982e-05	0.000676818	267.694	272.128	311.786	118.744	130.033	184.291	150.486
Niben101Scf10354g00004	99.2167	-1.19477	0.286274	-4.17351	2.99949e-05	0.000676818	121.907	114.58	204.107	65.7908	53.65	67.9508	66.5306
Niben101Scf00167g03003	72.5505	1.31816	0.315907	4.17263	3.01108e-05	0.000678951	35.8182	42.2138	40.1786	127.57	71.8364	117.37	72.8668
Niben101Scf03376g05022	75.2442	-1.18828	0.284817	-4.17208	3.01831e-05	0.000680176	101.799	114.58	114.107	43.3257	48.1941	35.0049	69.6987
Niben101Scf00732g03001	28.1443	1.9077	0.45731	4.17158	3.02497e-05	0.000680863	11.9394	11.3073	9.64285	53.7559	48.1941	46.3301	15.8406
Niben101Scf04640g03007	10.1487	-2.71905	0.651791	-4.17165	3.02395e-05	0.000680863	22.622	17.3378	17.6786	1.60465	1.81864	2.05911	7.92031
Niben101Scf22883g00002	463.379	-1.03499	0.248128	-4.17118	3.03024e-05	0.000681641	573.09	689.743	705.536	371.478	328.265	369.611	205.928
Niben101Scf04296g00029	72.1821	-1.23378	0.295865	-4.17007	3.04502e-05	0.000684557	84.8325	90.4581	149.464	44.9303	49.1034	45.3005	41.1856
Niben101Scf10545g00007	59.0417	1.31397	0.315186	4.16888	3.06097e-05	0.000687732	25.1355	40.7061	30.5357	90.663	86.3856	84.4237	55.4422
Niben101Scf04040g07020	73.7422	-1.28762	0.308999	-4.16707	3.08546e-05	0.000692823	103.684	131.164	96.4285	29.6861	49.1034	41.1823	64.9465
Niben101Scf07673g01012	344.565	-0.843857	0.202589	-4.16537	3.10842e-05	0.000697563	482.602	496.766	403.393	297.663	220.056	253.271	258.202
Niben101Scf08965g00003	8.7621	5.55869	1.33465	4.16491	3.1147e-05	0.000698556	0.628389	0	0	16.0465	30.0076	5.14779	9.50437
Niben101Scf03208g01009	121.594	1.10497	0.265325	4.16459	3.11906e-05	0.000699119	89.8596	64.8283	64.2857	172.5	190.958	124.576	144.15
Niben101Scf03403g01018	23.5068	3.01259	0.723831	4.16201	3.15464e-05	0.000706673	1.25678	8.29199	4.82143	80.2327	41.8288	15.4434	12.6725
Niben101Scf06966g01011	192.427	0.913713	0.219552	4.16171	3.15867e-05	0.000707156	133.847	134.933	112.5	195.768	244.608	268.714	256.618
Niben101Scf13703g01006	8.65836	3.73533	0.897882	4.16016	3.18026e-05	0.000711566	1.88517	0.753817	0	14.4419	20.0051	9.26602	14.2566
Niben101Scf04738g02001	492.629	-1.08061	0.2599	-4.15777	3.21367e-05	0.000718617	821.932	518.626	773.036	247.919	299.167	393.291	394.431
Niben101Scf01664g03006	11.9284	-2.33829	0.562433	-4.15745	3.21818e-05	0.000719197	15.0813	22.6145	28.9286	4.01164	4.54661	5.14779	3.16812
Niben101Scf01982g01012	233.028	0.865834	0.20833	4.15607	3.23774e-05	0.00072314	143.901	151.517	183.214	332.966	269.159	277.98	272.459
Niben101Scf00944g01001	72.8162	9.56814	2.30234	4.15583	3.24108e-05	0.000723458	0	0	0	304.884	183.683	19.5616	1.58406
Niben101Scf05749g02030	115.192	1.38806	0.334067	4.15505	3.2522e-05	0.000725511	65.9808	58.7978	54.6428	193.361	104.572	224.443	104.548
Niben101Scf00468g01007	60.2756	-1.12842	0.271599	-4.15475	3.25647e-05	0.000725604	86.0892	93.4734	81.9643	32.0931	45.4661	43.2414	39.6015
Niben101Scf02375g01012	99.455	1.15242	0.277372	4.1548	3.25572e-05	0.000725604	67.866	47.4905	61.0714	148.431	121.849	154.434	95.0437
Niben101Scf04554g04002	36.1587	1.71664	0.413344	4.15305	3.2807e-05	0.000730571	17.5949	21.1069	6.42857	43.3257	73.6551	54.5665	36.4334
Niben101Scf03021g03028	83.0207	1.22169	0.294199	4.15259	3.28738e-05	0.000731626	50.8995	36.1832	54.6428	83.442	114.575	98.8375	142.566
Niben101Ctg07284g00001	20.2407	2.10014	0.505775	4.15233	3.29102e-05	0.000732003	4.39872	8.29199	9.64285	46.535	29.0983	24.7094	19.0087
Niben101Scf14922g00048	57.4317	1.59209	0.383452	4.15199	3.29591e-05	0.000732661	29.5343	33.168	16.0714	109.919	69.1085	99.8671	44.3537
Niben101Scf02164g04001	677.637	0.966469	0.232843	4.15073	3.31421e-05	0.000736295	497.055	483.197	332.678	953.165	1006.62	730.986	739.757
Niben101Scf12076g00018	119.198	1.3943	0.336038	4.14922	3.33614e-05	0.000740728	47.1291	56.5363	83.5714	133.186	100.935	221.355	191.671
Niben101Scf10409g02009	236.921	-1.63242	0.393554	-4.1479	3.35543e-05	0.000744573	337.445	238.206	583.393	57.7676	110.028	163.7	167.911
Niben101Scf03251g00016	57.8578	-1.25395	0.302401	-4.14664	3.37394e-05	0.00074824	62.8389	89.7043	107.679	35.3024	32.7356	33.9754	42.7697
Niben101Scf10388g02006	280.195	0.936877	0.225982	4.14581	3.38615e-05	0.000750506	196.686	201.269	152.679	401.164	336.449	394.32	278.795
Niben101Scf06123g04002	545.446	-1.3384	0.322963	-4.14412	3.41119e-05	0.000755613	711.336	754.571	1031.79	202.989	241.88	365.493	510.068
Niben101Scf14262g01005	37.0279	1.99105	0.480471	4.14396	3.41361e-05	0.000755705	9.42583	16.584	16.0714	77.0234	31.8263	81.335	26.9291
Niben101Scf09788g00010	27.5954	2.01324	0.485842	4.14381	3.4158e-05	0.000755745	11.9394	11.3073	6.42857	62.5815	41.8288	43.2414	15.8406
Niben101Scf05551g00003	110.697	-1.11562	0.269363	-4.14169	3.44749e-05	0.00076231	184.746	144.733	149.464	63.3839	60.9246	101.926	69.6987
Niben101Scf01481g02020	162.717	1.26884	0.306519	4.13951	3.48046e-05	0.000769035	111.225	56.5363	102.857	187.745	160.95	261.508	258.202
Niben101Scf03135g00011	124.034	0.936923	0.226342	4.13941	3.48199e-05	0.000769035	75.4066	85.1814	85.1785	178.919	151.857	155.463	136.229
Niben101Scf02188g02013	18.4162	-1.99713	0.482513	-4.13902	3.48795e-05	0.000769451	30.1627	23.3683	43.3928	4.01164	11.8212	8.23646	7.92031
Niben101Scf05319g04005	17.6447	-2.82336	0.682115	-4.13912	3.48638e-05	0.000769451	11.9394	18.8454	73.9286	3.20931	7.27458	5.14779	3.16812
Niben101Scf09387g00007	62.8435	-2.34718	0.567136	-4.13865	3.49354e-05	0.000770234	92.3731	97.9963	157.5	2.40698	40.9195	15.4434	33.2653
Niben101Scf01369g00018	4.77644	5.67234	1.37083	4.13788	3.50529e-05	0.000772372	0	0	0	14.4419	9.09322	5.14779	4.75219
Niben101Scf01521g02013	96.1113	-1.46895	0.355069	-4.13709	3.51742e-05	0.000774593	130.705	113.826	208.929	31.2908	43.6475	73.0986	71.2828
Niben101Scf02911g04010	137.536	0.945106	0.228513	4.1359	3.53568e-05	0.000778158	88.6028	95.7348	85.1785	192.559	186.411	140.02	174.247
Niben101Scf09345g00003	141.02	1.42988	0.346015	4.13241	3.58978e-05	0.000789144	73.5215	85.9352	54.6428	264.768	137.308	255.33	115.637
Niben101Scf15187g04003	38.6295	1.41528	0.34248	4.13246	3.58899e-05	0.000789144	19.48	24.1222	14.4643	64.1862	42.7381	48.3892	57.0262
Niben101Scf00126g04003	10.9919	3.92177	0.949333	4.13108	3.61058e-05	0.000793256	0.628389	0.753817	3.21428	38.5117	13.6398	15.4434	4.75219
Niben101Scf16939g00010	137.922	1.09666	0.265529	4.13009	3.62624e-05	0.000796231	87.9744	85.9352	75.5357	167.686	130.942	236.798	180.583
Niben101Scf04894g00006	10.1578	4.38137	1.06095	4.12967	3.63282e-05	0.000797211	0	2.26145	0	34.5001	18.1864	8.23646	7.92031
Niben101Scf16132g00001	81.9343	1.458	0.353081	4.12936	3.63771e-05	0.000797821	50.8995	52.7672	16.0714	144.419	104.572	105.015	99.7959
Niben101Scf06852g02001	104.816	-1.18167	0.28623	-4.12839	3.65316e-05	0.000800743	165.266	158.302	136.607	45.7327	59.1059	92.6602	76.035
Niben101Scf03855g00003	274.965	-1.23422	0.298972	-4.12823	3.65566e-05	0.000800825	361.323	367.863	498.214	109.919	138.217	230.621	218.601
Niben101Scf03944g03006	42.2029	1.39631	0.338334	4.127	3.67522e-05	0.000804643	24.5072	26.3836	12.8571	67.3955	62.7432	55.5961	45.9378
Niben101Scf22589g00001	372.298	-1.15568	0.280473	-4.12047	3.78106e-05	0.000827335	551.097	502.042	578.571	246.315	180.955	366.522	180.583
Niben101Scf00611g08002	102.597	0.964351	0.234208	4.11749	3.83022e-05	0.000837606	67.866	60.3054	72.3214	146.826	120.03	122.517	128.309
Niben101Scf05304g01010	11.5687	2.60368	0.632392	4.1172	3.8351e-05	0.000838187	1.88517	3.01527	4.82143	18.4535	12.7305	22.6503	17.4247
Niben101Scf02026g02001	34.6946	1.41827	0.344532	4.11651	3.84655e-05	0.0008402	14.4529	20.3531	19.2857	55.3606	50.0127	42.2118	41.1856
Niben101Scf02572g03009	244.202	-1.21213	0.294514	-4.1157	3.86005e-05	0.000842661	351.269	400.277	332.678	194.163	159.131	83.3941	188.503
Niben101Scf06949g00004	46.3679	1.45624	0.35388	4.11507	3.87063e-05	0.000844483	21.9936	24.876	22.5	55.3606	83.6576	40.1527	76.035
Niben101Scf05307g01006	7.52873	5.3401	1.2982	4.11347	3.89755e-05	0.000849374	0	0.753817	0	19.2559	10.9119	15.4434	6.33625
Niben101Scf09665g00001	28.792	1.98174	0.481755	4.1136	3.89545e-05	0.000849374	8.79744	9.04581	16.0714	60.1746	35.4636	54.5665	17.4247
Niben101Scf04287g04013	62.8951	1.17319	0.285296	4.1122	3.91904e-05	0.000853562	32.0478	41.46	36.9643	92.2677	94.5695	66.9212	76.035
Niben101Scf07109g00007	26.1518	-1.54473	0.37571	-4.1115	3.93098e-05	0.000855669	40.8453	34.6756	49.8214	12.8372	14.5492	11.3251	19.0087
Niben101Scf04418g07001	4.49745	5.56828	1.35442	4.11119	3.93624e-05	0.00085632	0	0	0	7.22095	8.1839	11.3251	4.75219
Niben101Scf01560g01005	99.2865	-1.1084	0.269647	-4.11057	3.94684e-05	0.000858129	145.158	125.134	157.5	47.3373	62.7432	70.0099	87.1234
Niben101Scf00074g00009	31.1408	1.55748	0.37892	4.11031	3.95133e-05	0.000858612	17.5949	13.5687	12.8571	47.3373	56.378	40.1527	30.0972
Niben101Scf08762g00001	20.4392	-2.04152	0.49674	-4.10983	3.95952e-05	0.000859895	26.3923	24.876	57.8571	5.61629	12.7305	9.26602	6.33625
Niben101Scf02145g05022	13.4885	2.72202	0.662587	4.10817	3.98813e-05	0.00086561	0.628389	3.01527	8.03571	23.2675	28.189	15.4434	15.8406
Niben101Scf00530g10007	39.3781	1.56738	0.381636	4.107	4.00838e-05	0.000869505	15.0813	20.3531	20.8929	72.2095	51.8313	31.9163	63.3625
Niben101Scf06113g00012	44.0856	-1.68399	0.410171	-4.10558	4.03307e-05	0.000874359	39.5885	61.813	117.321	22.4652	17.2771	21.6207	28.5131
Niben101Scf05326g00012	13.1239	2.6023	0.634135	4.10371	4.06579e-05	0.000880945	1.25678	3.76909	6.42857	20.8605	28.189	12.3547	19.0087
Niben101Scf04944g01005	51.162	1.2281	0.299297	4.10329	4.07318e-05	0.000882039	24.5072	30.1527	33.75	64.9885	70.0178	79.2759	55.4422
Niben101Scf00803g01018	29.7898	-1.54449	0.376448	-4.10279	4.0819e-05	0.000883421	44.6156	43.7214	54.6428	14.4419	10.0025	23.6798	17.4247
Niben101Scf03600g00019	100.462	-0.927286	0.226049	-4.10214	4.09338e-05	0.000885002	130.076	131.918	152.679	70.6048	73.6551	76.1872	68.1147
Niben101Scf04910g00001	21.6222	1.99451	0.486216	4.10212	4.09391e-05	0.000885002	5.6555	6.03054	14.4643	45.7327	27.2797	23.6798	28.5131
Niben101Scf00168g10008	10.2044	3.49188	0.851349	4.10158	4.10334e-05	0.000886533	1.25678	0.753817	3.21428	16.0465	8.1839	30.8867	11.0884
Niben101Scf08637g00009	280.361	-1.39029	0.339079	-4.10019	4.12815e-05	0.000891383	480.089	502.042	315	87.4537	159.131	160.611	258.202
Niben101Scf06650g00006	7.90641	5.3622	1.30792	4.0998	4.13515e-05	0.000892382	0	0.753817	0	8.8256	7.27458	22.6503	15.8406
Niben101Scf04283g03002	14.2664	2.91152	0.710514	4.09777	4.17148e-05	0.000899709	0.628389	2.26145	8.03571	11.2326	17.2771	31.9163	28.5131
Niben101Scf01594g00001	33.949	-1.56777	0.382605	-4.09763	4.17404e-05	0.000899746	37.7033	53.521	73.9286	13.6396	20.9144	23.6798	14.2566
Niben101Scf01506g03003	8.38674	5.50157	1.34273	4.09731	4.17978e-05	0.000900468	0	0.753817	0	20.0582	25.461	9.26602	3.16812
Niben101Scf36703g00012	36.1255	1.6344	0.398997	4.09629	4.19832e-05	0.000903945	15.7097	20.3531	12.8571	56.9652	73.6551	43.2414	30.0972
Niben101Scf02705g01020	187.313	1.45212	0.354559	4.09557	4.21138e-05	0.000906241	85.4609	58.0439	141.429	202.989	175.499	373.729	274.043
Niben101Scf03223g00003	4.69723	5.65527	1.38127	4.09426	4.23513e-05	0.00091083	0	0	0	14.4419	9.09322	6.17734	3.16812
Niben101Scf05233g00012	202.837	-1.54371	0.377276	-4.09172	4.28187e-05	0.000919833	228.733	217.853	528.75	119.547	60.9246	142.079	121.973
Niben101Scf05430g00004	130.178	1.02884	0.25144	4.09181	4.28025e-05	0.000919833	93.0015	85.9352	64.2857	198.977	153.675	179.143	136.229
Niben101Scf00428g12019	136.695	1.40806	0.344159	4.09132	4.28928e-05	0.000920901	70.3795	88.1966	51.4286	287.233	172.771	179.143	107.716
Niben101Scf07194g00014	43.5874	1.42544	0.348431	4.09101	4.295e-05	0.000921079	21.9936	22.6145	22.5	80.2327	45.4661	67.9508	44.3537
Niben101Scf12711g00001	78.6499	-1.33651	0.326694	-4.09102	4.29476e-05	0.000921079	110.596	91.9657	157.5	50.5466	28.189	48.3892	63.3625
Niben101Scf00326g01023	12.2432	2.71513	0.663754	4.09057	4.30315e-05	0.000922303	1.88517	6.03054	0	19.2559	22.733	24.7094	11.0884
Niben101Scf00576g02001	112.357	-1.32676	0.324412	-4.08974	4.31858e-05	0.000925083	191.659	160.563	162.321	69.8025	51.8313	109.133	41.1856
Niben101Scf00493g00020	1808.73	-1.64128	0.401421	-4.08868	4.33839e-05	0.000928799	2315.61	2347.39	4205.89	396.35	697.45	1428	1270.42
Niben101Scf06249g00005	114.236	-1.17212	0.286883	-4.08571	4.39423e-05	0.00094022	164.638	116.842	221.786	57.7676	79.111	80.3055	79.2031
Niben101Scf16132g00002	104.929	1.14626	0.280691	4.08369	4.43259e-05	0.000947891	71.6363	71.6127	40.1786	150.838	146.401	149.286	104.548
Niben101Scf05437g04015	129.456	3.25612	0.797419	4.08332	4.43965e-05	0.000948863	3.77033	38.4447	24.1071	312.105	133.67	280.04	114.052
Niben101Scf05552g08006	50.2596	1.55724	0.381414	4.08281	4.4494e-05	0.000950407	21.3652	25.6298	24.1071	59.3722	37.2822	90.601	93.4597
Niben101Scf06357g00013	140.521	1.12517	0.275661	4.08172	4.47034e-05	0.00095434	87.9744	89.7043	73.9286	229.466	184.592	200.764	117.221
Niben101Scf09225g04003	7.24608	5.28632	1.29548	4.08059	4.4921e-05	0.000958442	0	0.753817	0	16.8489	15.4585	11.3251	6.33625
Niben101Scf13920g00005	4.38079	5.50796	1.35	4.07997	4.50411e-05	0.000960462	0	0	0	8.02327	5.45593	9.26602	7.92031
Niben101Scf04944g03001	24.1157	1.72242	0.422224	4.0794	4.51525e-05	0.000961998	11.9394	6.03054	14.4643	40.1164	29.0983	37.0641	30.0972
Niben101Scf06267g03024	96.0741	-1.67463	0.410515	-4.07934	4.51642e-05	0.000961998	138.874	143.979	189.643	16.0465	52.7407	50.4483	80.7872
Niben101Scf04738g04002	10.3382	5.79794	1.42182	4.07784	4.54558e-05	0.000967662	0	0.753817	0	38.5117	26.3703	5.14779	1.58406
Niben101Scf04398g06011	7.95184	-2.9312	0.718892	-4.07739	4.55448e-05	0.000969008	18.8517	15.0763	12.8571	0.802327	1.81864	3.08867	3.16812
Niben101Scf02015g07021	113.964	1.12171	0.275275	4.07489	4.60365e-05	0.000978527	70.3795	68.5974	65.8928	174.907	125.486	186.35	106.132
Niben101Scf04641g00012	870.69	-0.899459	0.220734	-4.07485	4.60441e-05	0.000978527	1000.39	1092.28	1464.11	756.595	557.414	571.404	652.634
Niben101Scf01577g01019	32.898	-1.9388	0.475846	-4.07442	4.613e-05	0.000979801	52.1563	42.9676	73.9286	8.8256	14.5492	6.17734	31.6812
Niben101Scf00905g06006	132.033	-0.992083	0.243545	-4.07351	4.63109e-05	0.000983089	186.003	151.517	215.357	82.6397	80.0203	97.8079	110.884
Niben101Scf09082g00016	407.203	0.798533	0.196073	4.07262	4.64869e-05	0.00098627	245.072	323.388	290.893	501.455	446.477	542.577	500.564
Niben101Scf10333g00018	10.7596	3.69596	0.90771	4.07174	4.66639e-05	0.000989469	1.88517	0.753817	1.60714	35.3024	18.1864	14.4138	3.16812
Niben101Scf02939g02005	70.2987	-1.31916	0.323995	-4.07156	4.67002e-05	0.000989682	118.765	94.2272	106.071	22.4652	47.2847	49.4188	53.8581
Niben101Ctg16484g00001	5.09555	5.77314	1.41814	4.07092	4.68285e-05	0.000991844	0	0	0	18.4535	6.36525	9.26602	1.58406
Niben101Scf01076g00005	134.852	-1.14976	0.282457	-4.07057	4.68984e-05	0.000992767	184.118	231.422	171.964	67.3955	109.119	65.8917	114.052
Niben101Scf03856g06015	7.16482	5.26533	1.29387	4.06944	4.71272e-05	0.000997049	0	0.753817	0	18.4535	12.7305	10.2956	7.92031
Niben101Scf03064g05001	11.9171	2.36021	0.580095	4.06866	4.72838e-05	0.000999803	3.77033	4.5229	1.60714	19.2559	17.2771	19.5616	17.4247
Niben101Scf17473g00002	117.476	0.943519	0.231916	4.06837	4.73436e-05	0.00100051	89.2312	75.3817	64.2857	157.256	157.313	141.049	137.813
Niben101Scf11361g00005	251.266	-0.948227	0.233135	-4.06729	4.75623e-05	0.00100456	373.263	367.863	295.714	153.245	146.401	206.941	215.432
Niben101Scf02437g02021	370.763	0.745178	0.183283	4.06571	4.78855e-05	0.00101082	245.7	291.727	265.178	483.803	415.56	453.005	440.369
Niben101Scf08869g00002	79.6018	1.24838	0.307115	4.06486	4.80608e-05	0.00101396	46.5008	56.5363	28.9286	124.361	117.303	109.133	74.4509
Niben101Scf02111g19003	4.52913	5.59809	1.37758	4.0637	4.83009e-05	0.00101845	0	0	0	9.62793	12.7305	6.17734	3.16812
Niben101Scf04939g01005	7.27885	5.30422	1.3057	4.06236	4.85799e-05	0.00102376	0.628389	0	0	16.8489	16.3678	12.3547	4.75219
Niben101Scf00220g03001	10.7611	3.90935	0.96261	4.0612	4.88203e-05	0.00102787	1.25678	0	3.21428	33.6978	15.4585	18.532	3.16812
Niben101Scf20564g00002	213.371	0.93233	0.229572	4.06116	4.88293e-05	0.00102787	135.104	123.626	165.536	316.117	227.33	288.276	237.609
Niben101Scf10041g00013	276.821	-1.06932	0.263362	-4.06027	4.90161e-05	0.00103122	465.636	387.462	329.464	186.14	124.577	230.621	213.848
Niben101Scf00503g01003	75.8023	1.89171	0.466032	4.05918	4.92444e-05	0.00103545	38.9601	15.8302	35.3571	176.512	105.481	120.458	38.0175
Niben101Scf01856g02005	23.0127	1.69364	0.417361	4.05797	4.95017e-05	0.00104028	8.79744	12.0611	9.64285	42.5234	28.189	32.9458	26.9291
Niben101Scf05761g01038	32.5423	-1.5373	0.378954	-4.05669	4.97727e-05	0.00104539	46.5008	35.4294	75.5357	17.6512	17.2771	19.5616	15.8406
Niben101Scf00823g00002	60.5302	-2.3115	0.569999	-4.05528	5.0075e-05	0.00105116	47.7575	64.0745	221.786	13.6396	8.1839	35.0049	33.2653
Niben101Scf00879g10002	35.1732	-1.45448	0.358677	-4.05511	5.01106e-05	0.00105132	67.2376	39.1985	59.4643	21.6628	23.6424	14.4138	20.5928
Niben101Scf08873g01009	38.5888	1.54585	0.381281	4.05435	5.02735e-05	0.00105415	15.0813	24.1222	16.0714	76.2211	57.2873	40.1527	41.1856
Niben101Scf04838g02010	425.833	-1.0851	0.267683	-4.05369	5.04154e-05	0.00105654	682.43	500.535	646.071	237.489	202.779	378.877	332.653
Niben101Scf00207g03002	24.1638	1.79148	0.442013	4.053	5.05651e-05	0.00105909	10.6826	7.53817	12.8571	44.9303	24.5517	43.2414	25.345
Niben101Scf07462g00005	200.161	1.29496	0.319527	4.05274	5.06205e-05	0.00105966	121.907	78.397	128.571	217.431	181.864	400.498	272.459
Niben101Scf13221g00005	115.577	1.13454	0.280052	4.05118	5.09589e-05	0.00106615	69.1227	76.8894	59.4643	205.396	151.857	113.251	133.061
Niben101Ctg15717g00003	25.2646	-1.7863	0.44099	-4.05066	5.10728e-05	0.00106794	37.7033	32.4141	56.25	7.22095	11.8212	9.26602	22.1769
Niben101Scf22566g00021	38.4908	1.40129	0.345969	4.05035	5.11411e-05	0.00106877	19.48	18.0916	22.5	42.5234	44.5568	70.0099	52.274
Niben101Scf00704g04002	64.9648	1.24153	0.306706	4.04796	5.16658e-05	0.0010785	43.9872	39.1985	24.1071	101.896	69.1085	98.8375	77.619
Niben101Scf01237g05004	9.13586	5.63414	1.39188	4.04786	5.16875e-05	0.0010785	0.628389	0	0	36.1047	16.3678	9.26602	1.58406
Niben101Scf02262g01021	26.8471	-1.99548	0.492974	-4.04784	5.16922e-05	0.0010785	34.5614	52.0134	53.0357	2.40698	14.5492	12.3547	19.0087
Niben101Scf00282g02006	44.2822	2.54112	0.627806	4.04762	5.17419e-05	0.00107894	8.16905	12.0611	16.0714	89.0583	20.9144	143.108	20.5928
Niben101Scf03194g01005	113.779	1.39414	0.344465	4.04726	5.18212e-05	0.00107999	71.0079	54.2749	49.8214	106.71	100.025	221.355	193.256
Niben101Scf05453g00018	8.45065	5.5091	1.3613	4.04694	5.18915e-05	0.00108086	0.628389	0	0	19.2559	7.27458	28.8276	3.16812
Niben101Scf01276g05011	219.196	-1.45888	0.360527	-4.04651	5.19877e-05	0.00108227	420.392	407.061	204.107	144.419	141.854	59.7143	156.822
Niben101Scf01204g00002	61.8982	1.15407	0.285212	4.04636	5.20195e-05	0.00108233	43.3588	31.6603	33.75	96.2793	82.7483	71.0395	74.4509
Niben101Scf04981g00001	5.38688	5.84935	1.44589	4.04551	5.22091e-05	0.00108568	0	0	0	23.2675	8.1839	3.08867	3.16812
Niben101Scf09516g00022	38.6304	1.48837	0.367946	4.04507	5.2308e-05	0.00108714	18.8517	19.5993	19.2857	70.6048	56.378	55.5961	30.0972
Niben101Scf00279g01014	44.9082	-1.54599	0.382212	-4.04485	5.23565e-05	0.00108754	74.1499	64.8283	75.5357	14.4419	34.5542	14.4138	36.4334
Niben101Scf04360g00001	79.5845	1.05668	0.26132	4.04363	5.26299e-05	0.00109262	49.6427	51.2596	46.6071	115.535	86.3856	117.37	90.2915
Niben101Scf02650g01013	59.8747	1.32133	0.326853	4.04256	5.28702e-05	0.001097	32.6762	42.9676	19.2857	101.896	82.7483	76.1872	63.3625
Niben101Scf02160g02015	12.9449	2.40493	0.595138	4.04096	5.32333e-05	0.00110393	3.77033	5.27672	1.60714	28.0815	22.733	16.4729	12.6725
Niben101Scf01494g15009	18.5145	2.33409	0.577794	4.03966	5.35295e-05	0.00110946	6.28389	4.5229	6.42857	53.7559	22.733	21.6207	14.2566
Niben101Scf07475g00009	31.3427	1.666	0.412709	4.03676	5.41949e-05	0.00112264	11.9394	12.0611	19.2857	39.314	60.9246	26.7685	49.1059
Niben101Scf23592g00002	27.4071	1.67285	0.414427	4.03654	5.42441e-05	0.00112304	11.311	10.5534	16.0714	55.3606	30.9169	39.1232	28.5131
Niben101Scf01742g05006	65.7867	1.19276	0.295506	4.03633	5.42933e-05	0.00112344	39.5885	30.9065	45	100.291	101.844	70.0099	72.8668
Niben101Scf01249g03027	143.613	-1.55771	0.386016	-4.03535	5.45201e-05	0.00112752	146.415	181.67	363.214	44.128	80.0203	71.0395	118.805
Niben101Scf02537g03005	36.4748	1.45743	0.361216	4.0348	5.46485e-05	0.00112955	15.7097	14.3225	27.3214	61.7792	44.5568	50.4483	41.1856
Niben101Scf09582g01008	68.304	1.21049	0.300166	4.03275	5.51289e-05	0.00113886	34.5614	37.6909	46.6071	121.954	78.2017	75.1577	83.9553
Niben101Scf04911g00004	53.362	-1.23244	0.305636	-4.03237	5.52175e-05	0.00114006	63.4673	91.2119	85.1785	36.9071	31.8263	41.1823	23.7609
Niben101Scf06684g05005	156.122	1.9117	0.474135	4.03198	5.53086e-05	0.00114132	62.8389	65.5821	53.0357	284.826	99.1161	432.414	95.0437
Niben101Scf09860g00012	648.038	1.0863	0.269503	4.03076	5.55968e-05	0.00114664	420.392	423.645	339.107	954.77	1113.01	548.754	736.589
Niben101Scf02044g08008	7.79275	5.40495	1.341	4.03054	5.56484e-05	0.00114707	0.628389	0	0	28.0815	11.8212	9.26602	4.75219
Niben101Scf03888g00002	175.397	-0.99621	0.247279	-4.02869	5.60876e-05	0.0011555	233.761	189.962	313.393	128.372	104.572	121.488	136.229
Niben101Scf05584g00005	7.33143	5.31687	1.31984	4.02843	5.6151e-05	0.00115617	0.628389	0	0	17.6512	15.4585	14.4138	3.16812
Niben101Scf02280g01006	54.8816	-1.27667	0.316991	-4.02748	5.63767e-05	0.00115958	74.7782	67.0897	106.071	37.7094	26.3703	27.798	44.3537
Niben101Scf03021g02009	36.354	-1.42547	0.353937	-4.02748	5.63783e-05	0.00115958	50.8995	72.3665	45	17.6512	16.3678	23.6798	28.5131
Niben101Scf01230g02007	17.407	2.62038	0.650747	4.02672	5.65593e-05	0.00116267	5.6555	3.01527	4.82143	53.7559	29.0983	14.4138	11.0884
Niben101Scf00420g01013	73.4298	1.06022	0.263334	4.02615	5.66985e-05	0.0011649	49.6427	46.7367	38.5714	105.907	103.663	82.3646	87.1234
Niben101Scf04782g01007	7.49075	5.33807	1.32604	4.02558	5.68355e-05	0.00116644	0	0.753817	0	15.2442	20.9144	12.3547	3.16812
Niben101Scf19133g01003	128.228	0.969948	0.240944	4.02562	5.68256e-05	0.00116644	82.9473	101.765	61.0714	168.489	167.315	154.434	161.574
Niben101Scf04393g00002	176.359	1.02895	0.255701	4.02404	5.72092e-05	0.00117347	115.624	126.641	88.3928	267.977	228.24	246.064	161.574
Niben101Scf09459g02029	13.4602	2.38995	0.593952	4.0238	5.72658e-05	0.001174	5.6555	3.76909	1.60714	29.6861	21.8237	20.5911	11.0884
Niben101Scf04292g13001	82.691	-1.49298	0.371078	-4.02337	5.73717e-05	0.00117489	89.8596	171.117	131.786	23.2675	65.4712	54.5665	42.7697
Niben101Scf08293g00013	83.5382	1.09799	0.272895	4.02348	5.7345e-05	0.00117489	55.2982	40.7061	56.25	97.8839	90.9322	132.813	110.884
Niben101Scf10940g02001	374.057	-0.97334	0.242002	-4.02203	5.76984e-05	0.00118094	526.59	599.285	432.321	221.442	242.789	355.197	240.777
Niben101Ctg15311g00001	41.9635	-1.52032	0.378179	-4.02011	5.81701e-05	0.00118995	47.7575	52.0134	101.25	19.2559	18.1864	26.7685	28.5131
Niben101Scf12469g00011	38.1608	1.64094	0.408229	4.01965	5.82836e-05	0.00119162	20.1084	18.0916	12.8571	73.0118	34.5542	72.069	36.4334
Niben101Scf00199g05008	11.5856	3.81253	0.948921	4.01775	5.87564e-05	0.00120047	2.51355	0	1.60714	14.4419	18.1864	41.1823	3.16812
Niben101Scf03422g01002	275.7	-1.1481	0.285764	-4.01766	5.87801e-05	0.00120047	361.323	331.68	511.071	114.733	180.955	192.527	237.609
Niben101Scf02015g01007	254.452	1.11522	0.277619	4.01707	5.89252e-05	0.00120213	169.037	168.855	118.929	443.687	371.003	262.537	247.114
Niben101Scf07223g02010	17.2384	1.97475	0.491579	4.01716	5.89037e-05	0.00120213	9.42583	5.27672	3.21428	26.4768	20.9144	23.6798	31.6812
Niben101Scf05955g00002	63.6494	1.61969	0.403359	4.0155	5.93201e-05	0.00120953	25.1355	42.2138	19.2857	125.163	78.2017	111.192	44.3537
Niben101Scf02910g01032	104.755	1.09481	0.27269	4.01485	5.94835e-05	0.00121221	80.4337	64.8283	41.7857	140.407	115.484	146.197	144.15
Niben101Ctg16285g00004	79.5901	-1.15303	0.287454	-4.0112	6.04112e-05	0.00123045	104.941	102.519	141.429	44.128	66.3805	39.1232	58.6103
Niben101Scf11416g00017	7.50284	4.51685	1.1262	4.01069	6.05408e-05	0.00123242	0.628389	0.753817	0	17.6512	9.09322	16.4729	7.92031
Niben101Scf02217g07009	172.705	1.83118	0.456736	4.00928	6.09052e-05	0.0012388	86.0892	72.3665	51.4286	465.35	233.696	222.384	77.619
Niben101Scf02358g03018	18.4963	7.59535	1.89447	4.00922	6.09197e-05	0.0012388	0	0	0	71.4071	40.0102	16.4729	1.58406
Niben101Scf00133g08004	17.6746	-1.74647	0.435722	-4.00823	6.11749e-05	0.00124198	24.5072	31.6603	32.1428	8.02327	9.09322	7.2069	11.0884
Niben101Scf07322g00013	9.81231	3.36342	0.839123	4.00826	6.11688e-05	0.00124198	2.51355	1.50763	0	21.6628	26.3703	10.2956	6.33625
Niben101Scf07868g00002	25.1658	2.08837	0.52101	4.0083	6.11574e-05	0.00124198	6.28389	7.53817	14.4643	51.349	35.4636	48.3892	12.6725
Niben101Scf06726g00034	722.572	-0.849759	0.212017	-4.00798	6.124e-05	0.00124263	790.513	903.073	1216.61	545.583	578.329	490.069	533.829
Niben101Ctg15555g00001	157.314	0.990976	0.247274	4.00761	6.13373e-05	0.00124394	108.711	101.765	90	231.873	146.401	224.443	198.008
Niben101Scf17819g01010	103.806	-1.08875	0.271702	-4.00716	6.14528e-05	0.00124561	126.306	139.456	180	62.5815	60.9246	60.7439	96.6278
Niben101Scf13776g01007	47.636	1.21709	0.303815	4.00603	6.1748e-05	0.00125092	24.5072	28.6451	28.9286	77.0234	55.4686	58.6848	60.1944
Niben101Scf12414g01006	51.2621	-1.28064	0.319723	-4.00548	6.18925e-05	0.00125317	70.3795	74.6279	86.7857	27.2791	42.7381	20.5911	36.4334
Niben101Scf03628g01009	25.118	-1.56512	0.390809	-4.00482	6.20637e-05	0.00125597	35.8182	32.4141	53.0357	12.8372	10.9119	13.3842	17.4247
Niben101Scf05048g00008	554.002	-0.786152	0.196434	-4.00213	6.27755e-05	0.00126969	662.322	780.955	742.5	345.803	416.469	467.419	462.546
Niben101Scf04313g01002	22.1864	1.95139	0.48776	4.00072	6.31496e-05	0.00127657	8.16905	4.5229	14.4643	46.535	25.461	33.9754	22.1769
Niben101Scf04216g02005	4.61612	5.63426	1.40853	4.00009	6.33193e-05	0.00127931	0	0	0	13.6396	10.9119	6.17734	1.58406
Niben101Ctg15035g00004	4.26932	5.51334	1.37864	3.99913	6.3577e-05	0.00128383	0	0	0	9.62793	10.9119	6.17734	3.16812
Niben101Scf06423g01011	174.717	-1.15497	0.288911	-3.99765	6.39736e-05	0.00129115	257.011	218.607	287.678	72.2095	131.852	98.8375	156.822
Niben101Scf00492g04001	69.3351	1.3817	0.345831	3.99529	6.46152e-05	0.0013034	40.2169	35.4294	32.1428	72.2095	76.383	151.345	77.619
Niben101Scf06374g00021	202.535	1.11047	0.277958	3.99509	6.46701e-05	0.00130381	125.049	160.563	77.1428	298.466	262.794	286.217	207.512
Niben101Scf03080g02004	58.7496	-1.44242	0.361059	-3.99496	6.47048e-05	0.00130381	72.8931	104.781	96.4285	16.8489	30.0076	41.1823	49.1059
Niben101Scf13666g00001	106.66	1.00143	0.250695	3.99464	6.47927e-05	0.00130489	61.5821	85.1814	54.6428	135.593	122.758	137.961	148.902
Niben101Ctg15916g00003	9.61558	2.71169	0.679021	3.99353	6.50977e-05	0.00130963	1.88517	2.26145	3.21428	16.8489	15.4585	13.3842	14.2566
Niben101Scf04184g06002	14.0816	2.37669	0.595127	3.99359	6.50813e-05	0.00130963	1.88517	3.01527	9.64285	23.2675	15.4585	24.7094	20.5928
Niben101Scf01102g00009	277.912	-1.27994	0.320569	-3.99272	6.53204e-05	0.00131341	439.244	406.308	408.214	85.0467	156.403	234.739	215.432
Niben101Scf16939g00004	46.7697	1.57095	0.393584	3.99139	6.56876e-05	0.00132009	27.0207	23.3683	14.4643	88.256	48.1941	86.4828	39.6015
Niben101Scf14360g00001	60.138	-1.48171	0.371613	-3.98723	6.68485e-05	0.0013427	74.7782	65.5821	144.643	23.2675	28.189	40.1527	44.3537
Niben101Scf20268g00001	64.3852	-1.30791	0.328061	-3.9868	6.69695e-05	0.00134442	108.083	100.258	83.5714	24.8721	58.1966	32.9458	42.7697
Niben101Scf03428g00001	495.215	0.844094	0.211785	3.98562	6.7304e-05	0.0013497	365.722	354.294	300.536	692.409	566.508	695.981	491.059
Niben101Scf35412g00009	691.871	-1.20307	0.301853	-3.98563	6.73025e-05	0.0013497	772.918	712.357	1583.04	441.28	383.734	415.941	533.829
Niben101Scf05566g03004	36.6369	1.37874	0.345985	3.98497	6.74886e-05	0.00135268	16.9665	18.8454	22.5	52.9536	36.3729	59.7143	49.1059
Niben101Scf00369g09017	238.791	0.859131	0.215712	3.98277	6.81168e-05	0.00136411	152.698	179.409	155.893	292.849	238.242	335.636	316.812
Niben101Scf01064g06002	137.489	-0.976614	0.245213	-3.98272	6.81316e-05	0.00136411	180.976	150.01	244.286	90.663	97.2974	97.8079	101.38
Niben101Scf01687g04016	110.195	1.17854	0.295987	3.98172	6.84194e-05	0.00136915	81.6905	64.8283	43.3928	164.477	175.499	136.931	104.548
Niben101Scf12404g00002	178.149	-1.13509	0.285137	-3.98085	6.86696e-05	0.00137343	202.341	223.13	350.357	89.0583	113.665	113.251	155.238
Niben101Scf03766g01009	100.477	-1.20571	0.302933	-3.98012	6.88794e-05	0.00137689	142.016	120.611	183.214	61.7792	40.0102	84.4237	71.2828
Niben101Scf07231g04010	90.4257	1.39429	0.350434	3.97876	6.92757e-05	0.00138408	29.5343	52.0134	61.0714	143.617	143.673	70.0099	133.061
Niben101Scf08195g04009	61.4612	-1.27109	0.319488	-3.97853	6.93435e-05	0.0013847	71.6363	94.2272	110.893	38.5117	23.6424	42.2118	49.1059
Niben101Scf20124g00012	7.7024	4.54492	1.14248	3.97812	6.94629e-05	0.00138635	0	1.50763	0	18.4535	12.7305	16.4729	4.75219
Niben101Scf05105g00001	5.40758	-5.1797	1.30244	-3.97692	6.9815e-05	0.00139264	3.77033	6.78436	25.7143	0	0	0	1.58406
Niben101Scf03702g03009	47.0961	2.08008	0.523374	3.97437	7.05653e-05	0.00140686	27.6491	11.3073	9.64285	93.8723	63.6525	102.956	20.5928
Niben101Scf02145g06005	97.7546	1.05361	0.265165	3.97342	7.0847e-05	0.00141173	71.6363	65.5821	41.7857	146.024	119.121	127.665	112.468
Niben101Scf03045g16009	93.4953	1.26387	0.318105	3.97311	7.09411e-05	0.00141286	39.5885	51.2596	67.5	138.803	91.8415	168.847	96.6278
Niben101Scf01606g02002	49.7725	1.28278	0.322934	3.97225	7.11961e-05	0.00141719	36.4465	23.3683	20.8929	69.0002	80.9296	60.7439	57.0262
Niben101Scf00270g15010	104.514	1.2311	0.309958	3.97183	7.1324e-05	0.00141899	56.555	66.3359	54.6428	161.268	139.126	176.054	77.619
Niben101Scf04331g09018	204.531	1.02807	0.258942	3.97029	7.17852e-05	0.00142741	145.158	88.1966	152.679	233.477	262.794	235.769	313.644
Niben101Scf18061g00011	46.0419	2.0661	0.520672	3.96815	7.24335e-05	0.00143954	16.3381	16.584	16.0714	46.535	36.3729	152.374	38.0175
Niben101Scf03595g19031	7.15625	4.4537	1.12268	3.96703	7.27738e-05	0.00144555	0.628389	0.753817	0	14.4419	14.5492	13.3842	6.33625
Niben101Scf01249g04006	113.184	1.49892	0.377928	3.96614	7.30444e-05	0.00145016	49.0143	63.3207	54.6428	241.501	190.958	118.399	74.4509
Niben101Scf01623g06026	40.09	1.28761	0.324704	3.96548	7.32476e-05	0.00145315	25.1355	19.5993	20.8929	50.5466	50.0127	66.9212	47.5219
Niben101Scf13180g02001	107.642	1.37888	0.347727	3.9654	7.32721e-05	0.00145315	57.1834	58.7978	53.0357	186.14	120.03	203.852	74.4509
Niben101Scf14069g00002	148.805	1.3647	0.344201	3.96482	7.34508e-05	0.00145592	84.2041	64.8283	86.7857	193.361	140.036	334.606	137.813
Niben101Scf00234g02013	210.11	0.909439	0.229431	3.96388	7.37406e-05	0.0014609	136.36	160.563	122.143	272.791	275.525	300.631	202.76
Niben101Scf08817g01015	112.983	0.980267	0.247431	3.96177	7.4395e-05	0.00147309	76.6634	59.5516	83.5714	169.291	130.942	144.138	126.725
Niben101Scf02738g07005	53.5149	1.25872	0.317816	3.96053	7.4784e-05	0.00148002	29.5343	37.6909	20.8929	88.256	77.2924	60.7439	60.1944
Niben101Scf01076g05001	104.421	-1.22641	0.309909	-3.95734	7.57878e-05	0.00149909	137.617	172.624	152.679	43.3257	68.1991	53.537	102.964
Niben101Scf23495g00002	70.3407	-1.25905	0.318228	-3.95644	7.60761e-05	0.00150401	136.36	103.273	75.5357	57.7676	40.0102	31.9163	47.5219
Niben101Scf09445g02005	8.70122	4.78171	1.20908	3.95484	7.6586e-05	0.0015133	1.25678	0	0	20.0582	28.189	8.23646	3.16812
Niben101Scf10840g01010	62.0023	1.34723	0.340716	3.95412	7.68183e-05	0.00151709	34.5614	35.4294	28.9286	116.337	90.9322	80.3055	47.5219
Niben101Scf05617g01021	91.9038	1.26303	0.319477	3.95342	7.70433e-05	0.00152074	58.4401	61.813	30.5357	135.593	101.844	161.64	93.4597
Niben101Scf02398g00005	6.72488	5.1898	1.31301	3.9526	7.73071e-05	0.00152515	0.628389	0	0	16.8489	14.5492	10.2956	4.75219
Niben101Scf00055g00003	52.1709	1.2278	0.310729	3.95137	7.77062e-05	0.00153222	37.0749	30.1527	19.2857	78.6281	75.4737	62.803	61.7784
Niben101Scf08447g04002	4804.99	-1.82446	0.461778	-3.95095	7.78406e-05	0.00153407	4788.32	6358.45	13287.9	726.909	2323.32	2372.1	3777.99
Niben101Scf01155g03005	153.293	-1.26449	0.320158	-3.94959	7.82861e-05	0.00154204	269.579	211.823	205.714	50.5466	90.0229	109.133	136.229
Niben101Scf03600g02024	67.1159	-1.21449	0.307531	-3.94915	7.84286e-05	0.00154208	84.8325	108.55	102.857	29.6861	37.2822	43.2414	63.3625
Niben101Scf06162g01008	7.16248	4.38793	1.11113	3.94908	7.84516e-05	0.00154208	0.628389	0	1.60714	12.8372	12.7305	14.4138	7.92031
Niben101Scf09372g01008	96.7681	1.13795	0.288145	3.94922	7.84071e-05	0.00154208	57.1834	67.8436	46.6071	154.849	146.401	117.37	87.1234
Niben101Scf11743g00002	3.99318	5.4034	1.36819	3.94931	7.83762e-05	0.00154208	0	0	0	9.62793	6.36525	7.2069	4.75219
Niben101Scf04639g06007	1822.62	1.00103	0.253518	3.94855	7.86266e-05	0.00154438	1023.02	1426.22	1028.57	2551.4	2654.31	2543.01	1531.79
Niben101Scf07790g02006	170.582	-1.53126	0.38781	-3.94848	7.86505e-05	0.00154438	356.296	232.176	225	48.942	70.9271	86.4828	174.247
Niben101Scf10336g03011	4.49961	5.59609	1.41826	3.94573	7.95566e-05	0.00156135	0	0	0	12.0349	12.7305	5.14779	1.58406
Niben101Scf00788g03017	142.774	-1.22526	0.310545	-3.94552	7.96282e-05	0.00156195	207.997	217.853	207.321	73.8141	59.1059	84.4237	148.902
Niben101Scf02566g02013	55.519	1.30761	0.331506	3.94445	7.99818e-05	0.00156725	33.3046	30.9065	25.7143	93.8723	57.2873	93.6897	53.8581
Niben101Scf04240g03001	81.3102	1.51256	0.383461	3.94451	7.99649e-05	0.00156725	22.622	64.8283	30.5357	98.6863	158.222	103.985	90.2915
Niben101Scf03461g04011	62.6632	1.65999	0.421103	3.94199	8.0807e-05	0.0015826	30.1627	35.4294	17.6786	141.21	92.7508	83.3941	38.0175
Niben101Scf18955g00001	110.323	1.23426	0.313152	3.9414	8.10063e-05	0.00158568	61.5821	78.397	45	150.035	107.3	207.971	121.973
Niben101Scf07494g00004	24.6663	2.38749	0.605951	3.94008	8.14549e-05	0.00159363	5.02711	12.8149	3.21428	43.3257	62.7432	36.0345	9.50437
Niben101Scf01326g11012	193.225	0.827344	0.210023	3.93931	8.17165e-05	0.00159792	138.874	131.164	131.786	274.396	203.688	242.976	229.689
Niben101Scf09260g01011	100.626	1.61921	0.411095	3.93876	8.19029e-05	0.00160074	28.9059	33.9218	78.75	179.721	150.947	68.9803	163.158
Niben101Scf00715g01003	93.0964	-1.25612	0.318961	-3.93817	8.21053e-05	0.00160267	142.644	111.565	163.929	40.9187	45.4661	88.5419	58.6103
Niben101Scf01795g10003	333.42	0.976435	0.247933	3.9383	8.20626e-05	0.00160267	245.072	223.884	173.571	491.827	371.003	508.601	319.981
Niben101Scf24482g00010	40.1784	1.4054	0.356874	3.9381	8.21296e-05	0.00160267	19.48	15.8302	28.9286	73.8141	47.2847	48.3892	47.5219
Niben101Scf09230g02002	10.7869	3.09178	0.785233	3.9374	8.23695e-05	0.00160652	1.25678	2.26145	3.21428	22.4652	12.7305	28.8276	4.75219
Niben101Scf03860g03001	104.761	-1.08838	0.276455	-3.93689	8.25431e-05	0.00160908	131.962	134.933	186.429	93.07	57.2873	71.0395	58.6103
Niben101Scf08566g02009	159.572	0.848554	0.215563	3.93645	8.2696e-05	0.00161123	98.657	102.519	130.179	203.791	182.774	209	190.087
Niben101Scf02792g02012	113.012	1.78895	0.454566	3.93552	8.30176e-05	0.00161666	41.4736	64.8283	33.75	259.152	128.214	54.5665	209.096
Niben101Scf04382g00015	43.5911	1.99268	0.506357	3.93532	8.30847e-05	0.00161713	8.79744	12.0611	30.5357	103.5	71.8364	51.4779	26.9291
Niben101Scf03307g00020	270.135	0.876612	0.222777	3.93493	8.32226e-05	0.00161898	204.855	195.239	146.25	391.536	331.902	340.783	280.379
Niben101Scf02298g02003	4.9304	5.72567	1.4553	3.93435	8.34205e-05	0.00162199	0	0	0	15.2442	10.0025	9.26602	0
Niben101Scf10556g00029	28.0539	1.50425	0.382363	3.9341	8.35104e-05	0.0016229	14.4529	12.0611	14.4643	29.6861	34.5542	48.3892	42.7697
Niben101Scf08564g00001	46.1671	1.65176	0.42004	3.93239	8.41052e-05	0.00163362	27.6491	18.0916	16.0714	95.477	74.5644	62.803	28.5131
Niben101Scf04411g03013	193.714	1.12297	0.285644	3.93137	8.4463e-05	0.00163972	106.198	146.994	93.2143	337.78	193.686	276.951	201.176
Niben101Scf18731g00005	7.38406	5.32943	1.35571	3.93111	8.45541e-05	0.00164065	0.628389	0	0	21.6628	15.4585	12.3547	1.58406
Niben101Scf02133g00003	131.449	1.39587	0.355159	3.93025	8.48578e-05	0.00164569	93.0015	71.6127	36.9643	243.105	130.942	216.207	128.309
Niben101Scf00338g06003	4.27416	5.52327	1.40538	3.93008	8.49176e-05	0.00164572	0	0	0	12.0349	9.09322	7.2069	1.58406
Niben101Scf00635g00004	244.927	-1.31254	0.333979	-3.93	8.49465e-05	0.00164572	281.518	370.124	462.857	73.0118	160.041	165.759	201.176
Niben101Scf05982g00007	20.2896	2.20521	0.561626	3.92647	8.62013e-05	0.00166917	6.28389	10.5534	1.60714	40.9187	12.7305	31.9163	38.0175
Niben101Scf01061g01003	52.3705	1.29226	0.329162	3.92591	8.64039e-05	0.00167224	38.3317	28.6451	16.0714	64.1862	63.6525	84.4237	71.2828
Niben101Scf00090g01010	98.9072	1.3606	0.346651	3.92498	8.67356e-05	0.00167742	30.791	56.5363	72.3214	180.524	110.937	146.197	95.0437
Niben101Scf10015g02003	14.9526	7.28992	1.85735	3.92491	8.67608e-05	0.00167742	0	0	0	64.1862	17.2771	21.6207	1.58406
Niben101Scf02399g05001	23.484	-1.45721	0.371302	-3.9246	8.68723e-05	0.00167785	38.3317	33.9218	38.5714	12.8372	13.6398	14.4138	12.6725
Niben101Scf04182g04009	51.6029	-1.14799	0.292504	-3.9247	8.68364e-05	0.00167785	86.0892	78.397	59.4643	36.1047	32.7356	28.8276	39.6015
Niben101Scf06113g01002	154.43	1.38904	0.353953	3.92435	8.69635e-05	0.00167876	76.035	88.1966	77.1428	329.757	200.051	210.03	99.7959
Niben101Scf01371g01008	239.537	0.770505	0.19635	3.92415	8.70361e-05	0.0016793	175.949	187.701	146.25	284.826	303.714	302.69	275.627
Niben101Scf00602g00010	11.3389	2.96323	0.755184	3.92385	8.71445e-05	0.00168053	3.14194	3.01527	0	23.2675	16.3678	28.8276	4.75219
Niben101Scf03850g01005	50.8065	-1.29229	0.329384	-3.92334	8.73283e-05	0.00168321	55.2982	93.4734	80.3571	27.2791	24.5517	31.9163	42.7697
Niben101Scf03489g00006	47.5464	-1.15512	0.294447	-3.92303	8.74429e-05	0.0016837	60.3253	66.3359	81.9643	32.0931	26.3703	30.8867	34.8494
Niben101Scf10157g04004	173.549	1.1794	0.300629	3.9231	8.74166e-05	0.0016837	111.225	105.534	85.1785	303.28	274.615	195.616	139.397
Niben101Scf00109g02013	79.7326	1.10707	0.282318	3.92138	8.8045e-05	0.00169356	50.8995	51.2596	41.7857	125.965	115.484	99.8671	72.8668
Niben101Scf12609g01006	63.3187	-1.18511	0.302215	-3.9214	8.80347e-05	0.00169356	74.1499	91.9657	114.107	36.1047	32.7356	54.5665	39.6015
Niben101Scf04392g04008	106.339	2.1535	0.549199	3.92117	8.812e-05	0.00169414	32.0478	62.5668	11.25	243.105	95.4788	246.064	53.8581
Niben101Scf03534g01005	52.7978	4.30913	1.099	3.92097	8.81946e-05	0.00169471	6.28389	3.76909	3.21428	196.57	120.94	30.8867	7.92031
Niben101Scf05665g00012	525.299	-0.880072	0.224601	-3.91838	8.91462e-05	0.00171212	691.227	670.144	769.821	379.501	278.253	430.355	457.794
Niben101Scf07428g00010	48.7102	1.19801	0.305786	3.91779	8.93651e-05	0.00171545	26.3923	33.168	24.1071	77.8258	66.3805	57.6552	55.4422
Niben101Scf00927g08010	3.98934	5.38922	1.37608	3.91636	8.98978e-05	0.00172098	0	0	0	4.81396	9.09322	9.26602	4.75219
Niben101Scf01166g16008	7.15099	5.27987	1.34798	3.91688	8.97039e-05	0.00172098	0.628389	0	0	15.2442	18.1864	14.4138	1.58406
Niben101Scf06280g01016	7.19978	4.39958	1.12327	3.91675	8.97509e-05	0.00172098	0.628389	0	1.60714	14.4419	10.9119	16.4729	6.33625
Niben101Scf06553g00007	102.36	1.3192	0.336824	3.91658	8.9815e-05	0.00172098	48.3859	66.3359	51.4286	180.524	180.955	108.104	80.7872
Niben101Scf06668g03003	229.239	0.799885	0.204253	3.91615	8.99726e-05	0.00172098	161.496	176.393	143.036	291.245	272.797	246.064	313.644
Niben101Scf07244g00001	9.44403	3.53604	0.902936	3.91616	8.99708e-05	0.00172098	1.25678	2.26145	0	15.2442	9.09322	31.9163	6.33625
Niben101Scf10124g01002	81.1733	-1.95548	0.499321	-3.91627	8.99284e-05	0.00172098	58.4401	96.4886	270	56.1629	22.733	42.2118	22.1769
Niben101Scf05601g00001	200.443	0.868165	0.221698	3.91598	9.00385e-05	0.00172137	142.644	146.241	117.321	224.652	216.419	294.453	261.37
Niben101Scf00683g00010	8.16328	4.68694	1.197	3.91558	9.01855e-05	0.00172331	1.25678	0	0	29.6861	9.09322	12.3547	4.75219
Niben101Scf03471g02003	40.9957	-1.42934	0.365071	-3.91525	9.03099e-05	0.00172481	54.6698	45.9829	91.6071	17.6512	26.3703	20.5911	30.0972
Niben101Scf03015g03009	73.0484	-1.19518	0.30542	-3.91325	9.10628e-05	0.00173831	91.1163	105.534	126.964	34.5001	40.9195	67.9508	44.3537
Niben101Scf10559g01042	10.0966	3.88251	0.992321	3.91255	9.13265e-05	0.00174246	0.628389	1.50763	1.60714	31.2908	22.733	11.3251	1.58406
Niben101Scf09414g00010	185.036	-1.04085	0.266127	-3.91111	9.18737e-05	0.00175201	239.416	202.777	343.928	105.907	110.028	137.961	155.238
Niben101Scf00307g01028	7.15666	5.28009	1.35014	3.91076	9.20051e-05	0.00175275	0.628389	0	0	17.6512	12.7305	17.5025	1.58406
Niben101Scf02840g04009	4.04829	5.36041	1.37066	3.91083	9.19793e-05	0.00175275	0	0	0	5.61629	5.45593	6.17734	11.0884
Niben101Scf05137g01011	141.779	0.884062	0.226152	3.90914	9.26242e-05	0.00176365	91.7447	101.012	94.8214	199.78	195.504	157.522	152.07
Niben101Scf06395g00002	71.0467	1.365	0.349283	3.90802	9.3057e-05	0.001771	43.3588	29.3989	40.1786	122.756	72.7458	128.695	60.1944
Niben101Scf00837g05005	7.32075	-3.59843	0.920842	-3.90776	9.31549e-05	0.00177149	13.8245	27.1374	4.82143	0	1.81864	2.05911	1.58406
Niben101Scf04903g01014	23.2494	1.84304	0.471643	3.9077	9.31771e-05	0.00177149	10.0542	14.3225	1.60714	27.2791	30.9169	45.3005	33.2653
Niben101Scf05307g04003	69.9956	-1.01541	0.259871	-3.90738	9.33027e-05	0.00177299	109.968	82.9199	102.857	48.1396	48.1941	53.537	44.3537
Niben101Scf08500g01018	139.509	0.998334	0.255524	3.907	9.34498e-05	0.00177489	77.9202	107.042	81.9643	217.431	180.955	175.025	136.229
Niben101Scf04886g00001	3.90724	5.36718	1.37379	3.90684	9.35091e-05	0.00177512	0	0	0	6.41862	10.0025	6.17734	4.75219
Niben101Scf07035g08003	31.1297	1.59047	0.407139	3.90644	9.3664e-05	0.00177716	14.4529	11.3073	19.2857	64.1862	40.0102	40.1527	28.5131
Niben101Ctg16222g00005	23.8386	2.22469	0.569764	3.90459	9.43871e-05	0.00178998	11.311	7.53817	3.21428	49.7443	59.1059	18.532	17.4247
Niben101Scf01494g05019	79.8193	-1.25352	0.321114	-3.90365	9.47533e-05	0.00179512	80.4337	122.118	155.893	33.6978	51.8313	54.5665	60.1944
Niben101Scf07541g00015	1114.08	-1.10189	0.282267	-3.90371	9.47289e-05	0.00179512	1452.83	1319.18	2037.86	531.943	581.057	979.109	896.579
Niben101Ctg14008g00002	72.1364	1.05136	0.26947	3.9016	9.55601e-05	0.0018095	49.0143	45.9829	38.5714	101.093	107.3	88.5419	74.4509
Niben101Scf08979g00003	23.4489	-2.31587	0.593703	-3.90072	9.59059e-05	0.00181513	25.7639	15.8302	88.3928	8.8256	9.09322	5.14779	11.0884
Niben101Scf01061g01028	10.0085	3.69607	0.947905	3.8992	9.65095e-05	0.00182564	2.51355	0.753817	0	29.6861	23.6424	10.2956	3.16812
Niben101Scf03817g14005	115.34	-0.920689	0.236155	-3.89866	9.67248e-05	0.00182788	164.009	153.779	154.286	64.1862	85.4763	90.601	95.0437
Niben101Scf06671g03021	249.332	0.979455	0.251221	3.89878	9.66772e-05	0.00182788	166.523	174.132	139.821	388.326	278.253	368.582	229.689
Niben101Scf01445g02008	4.17761	5.4845	1.40684	3.89844	9.68134e-05	0.00182864	0	0	0	14.4419	5.45593	6.17734	3.16812
Niben101Scf03326g05005	14.999	-2.02833	0.520451	-3.89726	9.72884e-05	0.00183669	33.933	18.8454	25.7143	4.81396	9.09322	3.08867	9.50437
Niben101Scf00161g05002	883.839	-0.732766	0.188129	-3.89502	9.81915e-05	0.00185216	1209.02	1241.54	981.964	726.909	750.191	678.478	598.775
Niben101Scf05494g00011	7.37272	4.4634	1.14594	3.89498	9.82061e-05	0.00185216	0	1.50763	0	11.2326	10.9119	21.6207	6.33625
Niben101Scf04093g00020	87.6085	-0.959242	0.246319	-3.89431	9.84792e-05	0.00185638	117.509	119.103	126.964	53.7559	56.378	76.1872	63.3625
Niben101Scf01440g02013	335.164	-0.763273	0.196057	-3.89312	9.89632e-05	0.00186457	415.365	447.768	451.607	296.861	216.419	261.508	256.618
Niben101Scf12205g01018	227.017	-1.0134	0.260337	-3.89263	9.91651e-05	0.00186744	301.627	335.449	318.214	121.954	119.121	209	183.751
Niben101Scf37405g00002	9.78553	4.32672	1.11176	3.89177	9.95168e-05	0.00187313	0	2.26145	0	21.6628	33.6449	6.17734	4.75219
Niben101Scf00457g02015	144.251	1.05625	0.271417	3.8916	9.95868e-05	0.00187351	106.198	86.689	73.9286	216.628	200.96	201.793	123.557
Niben101Scf01509g02017	106.246	1.17646	0.302335	3.89124	9.97346e-05	0.00187536	69.7511	76.1356	36.9643	154.849	144.582	161.64	99.7959
Niben101Scf02435g00002	109.55	-1.19082	0.306087	-3.89047	0.000100051	0.00188038	125.049	154.533	204.107	45.7327	82.7483	62.803	91.8756
[truncated: 57,816 more rows]

## Sheet: ∆SR1f.vs.Mock.Deseq.Host
SUPPLEMENTARY FILE 2
Gene	baseMean	log2FoldChange	lfcSE	stat	pvalue	padj	Mock-A	Mock-B	Mock-C	RCNMV∆SR1f-A	RCNMV∆SR1f-B	RCNMV∆SR1f-C	RCNMV∆SR1f-D
Niben101Scf03766g09001	2197.15	-3.29944	0.35496	-9.29524	1.4688e-20	7.39295e-17	6327.51	5222.75	1994.79	404.003	478.161	435.401	517.469
Niben101Scf02572g03009	239.519	-2.3704	0.281146	-8.43121	3.42098e-17	1.14793e-13	436.887	493.027	402.066	77.6573	121.438	89.0371	56.5235
Niben101Scf04893g01007	187.495	-2.65327	0.395811	-6.70337	2.03671e-11	6.15088e-08	238.161	214.481	631.262	62.8654	63.5651	56.7489	45.378
Niben101Scf07497g00004	90.665	-7.53501	1.1747	-6.41442	1.41358e-10	3.88092e-07	279.144	350.969	0	1.84898	1.89747	0	0.796105
Niben101Scf03839g12008	4366.3	-1.30109	0.203259	-6.40115	1.54211e-10	3.88098e-07	6085.49	5933.04	7816	2218.78	2940.12	3022.37	2548.33
Niben101Scf05818g00018	26.7115	-4.25383	0.679341	-6.26169	3.80816e-10	8.84665e-07	57.9938	97.4913	19.4235	1.84898	1.89747	1.95686	6.36884
Niben101Scf00750g02005	9577.51	-2.51356	0.402572	-6.24375	4.27206e-10	9.21543e-07	26909.1	20422.1	7019.64	3269.93	3344.28	2191.68	3885.79
Niben101Scf30418g00013	206.071	-1.51512	0.2452	-6.17911	6.44657e-10	1.29791e-06	339.457	321.257	322.429	86.9022	151.797	120.347	100.309
Niben101Scf00318g09010	53.4833	-2.91463	0.489533	-5.9539	2.61833e-09	4.9421e-06	115.214	165.271	36.9046	15.7164	18.0259	13.698	9.55327
Niben101Scf09238g00004	545.802	-1.90348	0.326276	-5.83395	5.41299e-09	9.61601e-06	1019.14	1087.26	708.956	209.86	362.416	285.702	147.28
Niben101Scf00682g04013	629.361	-2.45368	0.42174	-5.818	5.95562e-09	9.9922e-06	1619.19	1458.65	464.221	129.429	259.953	279.831	194.25
Niben101Scf05193g01006	102.297	-2.35186	0.405866	-5.79468	6.84534e-09	1.08805e-05	173.208	283.189	110.714	43.4511	53.129	20.547	31.8442
Niben101Scf05821g02010	118.926	2.95541	0.517679	5.70896	1.13669e-08	1.7164e-05	23.1975	33.4256	15.5388	148.843	397.519	92.9509	121.008
Niben101Scf02389g00013	438.805	-1.43091	0.255012	-5.61113	2.01006e-08	2.89066e-05	661.13	852.352	539.972	226.5	301.697	292.551	197.434
Niben101Scf01181g01007	1045.24	-1.40484	0.250965	-5.59775	2.17151e-08	2.98089e-05	1152.92	1933.11	1781.13	553.77	516.111	747.521	632.108
Niben101Scf16542g01003	170.381	1.33851	0.240925	5.55573	2.76453e-08	3.62994e-05	90.4704	86.3494	97.1173	206.162	205.875	211.341	295.355
Niben101Scf09993g00001	25624.7	-2.44391	0.444715	-5.49546	3.897e-08	4.90373e-05	67331.6	51533.9	25203.9	11370.3	4402.12	5500.73	14030.6
Niben101Scf01683g05014	453.298	-1.99353	0.363713	-5.48107	4.22767e-08	5.04363e-05	502.613	530.167	1346.05	161.786	214.414	226.996	191.065
Niben101Scf12321g01024	368.583	-0.930181	0.169855	-5.47634	4.3422e-08	5.04363e-05	486.375	511.597	520.549	253.311	295.056	250.478	262.715
Niben101Scf05375g00003	24892.8	-2.42854	0.447259	-5.42983	5.64065e-08	6.30917e-05	66805.8	48116.1	24737.7	11080	4309.14	5323.64	13876.9
Niben101Scf00090g02002	49.0961	2.87769	0.534424	5.38465	7.25855e-08	7.82887e-05	8.50576	12.0703	11.6541	133.127	49.3341	34.2451	94.7365
Niben101Scf07767g02011	36.5284	3.91123	0.729298	5.363	8.18519e-08	8.52388e-05	3.093	6.49942	1.94235	52.696	133.771	36.2019	21.4948
Niben101Scf06081g02020	62.6496	-3.13933	0.587714	-5.3416	9.21314e-08	9.27456e-05	132.999	198.696	48.5586	13.8674	26.5645	14.6765	3.18442
Niben101Scf00219g07015	69.0687	-1.48368	0.278741	-5.32279	1.02188e-07	9.95504e-05	100.523	114.204	112.656	28.6592	42.693	48.9215	35.8247
Niben101Scf00254g05006	157.464	-1.68689	0.319276	-5.2835	1.26738e-07	0.000119609	237.388	385.323	155.388	74.8838	83.4885	82.1881	83.5911
Niben101Scf13926g01003	59.7726	-1.55911	0.295849	-5.26995	1.36464e-07	0.000124885	100.523	99.3482	87.4056	24.9613	36.0518	43.0509	27.0676
Niben101Scf00949g02006	81.9575	-2.06932	0.395095	-5.23753	1.62744e-07	0.000144555	112.121	206.124	116.541	21.2633	55.9752	36.2019	25.4754
Niben101Scf00618g05002	64.7291	-1.86453	0.35746	-5.21604	1.82786e-07	0.000156443	102.069	87.2779	143.734	29.5837	23.7183	20.547	46.1741
Niben101Scf02840g04002	303.694	-0.966251	0.185627	-5.20534	1.93638e-07	0.000156443	411.37	443.817	407.893	223.727	185.003	240.694	213.356
Niben101Scf02929g06009	1746.52	-8.55612	1.64326	-5.2068	1.92127e-07	0.000156443	3.86626	1285.96	10892.7	4.62246	11.3848	17.6117	9.55327
Niben101Scf05972g02008	656.071	-1.27302	0.244704	-5.20229	1.96849e-07	0.000156443	1129.72	911.775	916.787	360.552	492.392	484.323	296.947
Niben101Scf05245g01007	298.315	1.53879	0.298033	5.16315	2.42826e-07	0.00018405	157.743	142.987	126.252	445.605	595.804	335.602	284.21
Niben101Scf07695g01020	63.3066	2.98464	0.578147	5.16242	2.43775e-07	0.00018405	13.1453	14.8558	9.71173	99.8451	212.516	50.8784	42.1936
Niben101Scf06769g01009	106.882	-1.57583	0.305982	-5.15008	2.60382e-07	0.000191794	127.586	241.407	147.618	65.6389	62.6164	45.9862	57.3196
Niben101Scf00568g04023	519.056	1.35948	0.264754	5.13487	2.82338e-07	0.000203014	316.26	318.471	182.58	855.154	647.984	573.36	739.582
Niben101Scf05189g00002	426.303	-2.57712	0.51041	-5.04913	4.43836e-07	0.000311718	845.937	1298.95	293.294	102.619	208.721	178.074	56.5235
Niben101Scf00841g02021	1662.51	-1.01788	0.201833	-5.04318	4.57868e-07	0.000314264	2115.61	2156.88	2746.48	1037.28	1149.86	1389.37	1042.1
Niben101Scf03927g01003	55.9017	7.9197	1.57853	5.01714	5.24457e-07	0.000351969	0	0	1.94235	60.0919	238.132	70.447	20.6987
Niben101Ctg09170g00001	3243.6	-4.20583	0.843508	-4.98611	6.16066e-07	0.000404461	13149.9	7063.94	961.461	282.894	358.621	247.543	640.865
Niben101Scf07001g01011	398.835	-1.07373	0.216656	-4.95591	7.19939e-07	0.000462599	546.688	505.098	658.455	257.009	286.517	319.947	218.133
Niben101Scf00173g09006	35064.3	1.23551	0.249798	4.94604	7.57386e-07	0.000476522	21997.4	21813	15480.5	52173.7	44932	32979.9	56073.7
Niben101Scf03392g09004	42.7989	-3.23691	0.655775	-4.936	7.97392e-07	0.000491454	102.069	148.558	11.6541	9.24491	10.4361	4.89215	12.7377
Niben101Scf05458g00003	219.142	-0.956075	0.194308	-4.92041	8.63623e-07	0.000521628	277.597	304.544	328.256	167.333	135.669	165.355	155.241
Niben101Scf14803g00004	310.8	-1.55816	0.318141	-4.89771	9.69612e-07	0.000574163	606.229	454.959	435.085	162.71	187.849	234.823	93.9404
Niben101Scf14012g00006	9002.59	1.22855	0.251819	4.87868	1.068e-06	0.000620263	5162.22	5309.1	4807.31	11397.1	14624.7	7749.17	13968.5
Niben101Scf01837g00011	22.623	-2.7194	0.559987	-4.85618	1.19671e-06	0.000681901	51.8078	50.1384	29.1352	2.77347	12.3335	9.7843	2.38832
Niben101Scf01752g08008	45.9982	-2.34143	0.48367	-4.84096	1.29212e-06	0.000710992	55.6741	152.272	46.6163	10.1694	19.9234	16.6333	20.6987
Niben101Scf01752g08011	29.2586	-2.5818	0.534094	-4.83398	1.33829e-06	0.000710992	30.1568	94.7058	42.7316	4.62246	10.4361	7.82744	14.3299
Niben101Scf06444g02003	831.034	1.17215	0.242683	4.82998	1.36548e-06	0.000710992	515.758	517.168	417.604	1039.13	1340.56	772.96	1214.06
Niben101Scf09741g00010	12686	-4.28374	0.885219	-4.83919	1.30371e-06	0.000710992	49727.8	30269.6	3115.52	1123.26	1366.17	792.528	2407.42
Niben101Scf27793g02008	55.9205	2.34701	0.485638	4.83284	1.34596e-06	0.000710992	23.1975	11.1419	15.5388	87.8267	56.924	47.9431	148.872
Niben101Scf23495g00002	71.369	-2.20007	0.456022	-4.82448	1.40372e-06	0.000718514	167.795	127.203	91.2902	21.2633	47.4366	34.2451	10.3494
Niben101Scf00750g00005	15200.8	-3.76591	0.783771	-4.80486	1.54863e-06	0.000779476	54895.4	36736.6	5275.41	2099.52	2348.11	1346.32	3704.28
Niben101Scf05290g00011	128.22	1.87528	0.390742	4.79929	1.59225e-06	0.000788295	47.1683	52.9238	52.4433	257.933	262.799	118.39	105.882
Niben101Scf03489g00006	53.1465	-1.52242	0.317825	-4.79014	1.66667e-06	0.000795246	74.2321	81.707	99.0596	19.4143	26.5645	35.2235	35.8247
Niben101Scf13741g01013	88.9721	1.28298	0.267962	4.78791	1.68529e-06	0.000795246	54.1276	45.4959	46.6163	109.09	117.643	101.757	148.076
Niben101Scf29144g00011	4127.18	-1.19578	0.249726	-4.78837	1.6814e-06	0.000795246	5506.32	4568.16	8188.93	2425.87	2792.12	3081.08	2327.81
Niben101Scf00662g01002	141.941	1.67779	0.350893	4.7815	1.73995e-06	0.000796157	61.0868	72.4221	54.3857	170.106	264.696	110.563	260.326
Niben101Scf06542g00010	41.1975	-3.20629	0.67025	-4.78373	1.72074e-06	0.000796157	85.0576	155.058	11.6541	10.1694	11.3848	3.91372	11.1455
Niben101Scf03753g00007	20.6908	5.66139	1.1884	4.76388	1.89904e-06	0.000855984	0	1.85698	0	24.0368	82.5397	24.4608	11.9416
Niben101Scf02044g01001	44.7653	1.82093	0.385555	4.72286	2.32545e-06	0.00103277	20.1045	18.5698	15.5388	65.6389	44.5904	55.7705	93.1443
Niben101Scf01062g01001	160.787	-1.16992	0.247938	-4.71859	2.37488e-06	0.00103944	252.853	271.119	180.638	89.6757	114.797	123.282	93.1443
Niben101Scf02730g00019	95.2554	-1.40959	0.300136	-4.6965	2.64654e-06	0.00114179	196.406	152.272	93.2326	57.3185	56.924	59.6842	50.9507
Niben101Scf03110g02006	736.129	-1.56202	0.333103	-4.6893	2.74137e-06	0.00116605	1761.47	1058.48	728.38	500.15	449.699	283.745	370.985
Niben101Scf05750g00006	5215.15	1.18808	0.253604	4.68477	2.80271e-06	0.00117558	3399.98	3302.63	2334.7	7995	6770.16	4785.5	7918.06
Niben101Scf00383g03001	86.8964	2.5495	0.546401	4.66599	3.07132e-06	0.00120339	31.7033	22.2837	13.5964	125.731	272.286	94.9077	47.7663
Niben101Scf00568g04065	565.703	1.3048	0.279064	4.67561	2.93081e-06	0.00120339	374.253	332.399	211.716	853.306	740.96	538.137	909.152
Niben101Scf00761g02006	1069.07	-0.749659	0.16104	-4.65512	3.23793e-06	0.00120339	1424.33	1398.3	1349.93	785.818	862.398	916.789	745.951
Niben101Scf02992g01001	21.3404	3.12233	0.669294	4.66511	3.08456e-06	0.00120339	5.41276	3.71395	1.94235	30.5082	28.462	15.6549	63.6884
Niben101Scf04388g00011	4190.29	1.2316	0.264676	4.65325	3.26749e-06	0.00120339	2793.76	2350	1954	7258.18	5990.3	3781.63	5204.14
Niben101Scf05643g05001	297.797	-1.18428	0.253364	-4.67424	2.95038e-06	0.00120339	542.049	379.752	390.411	210.784	212.516	211.341	137.726
Niben101Scf09186g00006	19415.3	-2.28293	0.489581	-4.66304	3.11576e-06	0.00120339	52121.8	42948.1	11609.4	9200.54	6241.71	3350.14	10435.4
Niben101Scf09284g02006	126.054	1.12127	0.240384	4.66447	3.09417e-06	0.00120339	88.9239	74.2791	60.2127	179.351	152.746	147.743	179.124
Niben101Scf09825g01009	438.727	-2.18776	0.470048	-4.65434	3.25024e-06	0.00120339	496.427	378.823	1501.43	145.145	200.183	245.586	103.494
Niben101Scf19358g00014	34.619	1.66784	0.357926	4.65972	3.1664e-06	0.00120339	16.2383	18.5698	9.71173	50.847	44.5904	53.8137	48.5624
Niben101Scf02821g04003	517.227	-0.998339	0.214868	-4.6463	3.37945e-06	0.00122963	620.921	844.924	705.071	405.852	399.416	352.235	292.171
Niben101Scf02688g02014	106.831	-2.17904	0.469951	-4.63675	3.53931e-06	0.0012575	192.54	259.977	124.31	36.9797	25.6158	86.1018	22.291
Niben101Scf08294g03012	23.5095	-2.78159	0.599831	-4.63729	3.53008e-06	0.0012575	81.9646	43.6389	11.6541	6.47144	6.64113	7.82744	6.36884
Niben101Scf00046g08005	57.1542	3.57117	0.771847	4.62678	3.71392e-06	0.00130419	6.95926	7.42791	9.71173	58.243	239.081	67.5117	11.1455
Niben101Scf07549g02001	102.343	1.96555	0.425802	4.61611	3.91e-06	0.00135726	30.93	40.8535	44.6739	206.162	79.6935	91.9724	222.113
Niben101Scf01395g03005	183.974	2.44567	0.530153	4.61315	3.96615e-06	0.00136111	62.6333	37.1395	56.328	368.872	114.797	115.455	532.595
Niben101Scf15631g00004	405.637	0.957678	0.208438	4.59455	4.33685e-06	0.00147161	254.4	283.189	252.505	546.374	578.727	525.417	398.849
Niben101Scf07214g00015	3112.14	1.09664	0.239149	4.58558	4.52737e-06	0.00150341	2092.42	2041.75	1518.91	4971.91	4345.2	2987.15	3827.68
Niben101Scf13703g00003	163.415	2.47291	0.539294	4.58545	4.53014e-06	0.00150341	41.7556	35.2825	60.2127	195.992	570.188	136.98	103.494
Niben101Scf00757g05005	105.401	-1.2158	0.265455	-4.58005	4.64864e-06	0.00152597	119.081	166.199	184.523	63.7899	75.8986	73.3823	54.9313
Niben101Scf00436g03005	2973.53	0.872363	0.191158	4.56356	5.02925e-06	0.00162735	2281.09	2018.53	1746.17	4042.8	3667.8	3076.18	3982.12
Niben101Scf01436g03011	16.5468	3.3063	0.724737	4.56207	5.06527e-06	0.00162735	3.093	2.78546	1.94235	36.0552	38.898	10.7627	22.291
Niben101Ctg13721g00007	133.753	-1.17949	0.259008	-4.55387	5.26675e-06	0.00167427	212.644	185.698	190.35	66.5634	113.848	93.9293	73.2417
Niben101Scf01212g01009	98.2786	1.2962	0.285582	4.53882	5.65708e-06	0.00177962	58.7671	57.5663	42.7316	146.07	145.156	91.9724	145.687
Niben101Scf00108g01009	359.552	-1.06504	0.234801	-4.53592	5.73516e-06	0.00178559	506.479	405.749	627.378	224.651	216.311	237.759	298.54
Niben101Scf00688g02001	30.9426	-1.90783	0.421179	-4.52974	5.90557e-06	0.00181988	45.6218	51.9953	62.1551	10.1694	19.9234	19.5686	7.16495
Niben101Scf00662g01005	223.886	1.38414	0.306318	4.51864	6.22367e-06	0.00188672	106.709	116.061	128.195	316.176	374.749	170.247	355.063
Niben101Scf01448g02005	165.559	1.02569	0.22719	4.51469	6.34083e-06	0.00188672	100.523	125.346	83.5209	229.274	203.978	191.772	224.502
Niben101Scf03170g01019	579.645	-0.749724	0.165956	-4.5176	6.2544e-06	0.00188672	780.21	738.148	743.918	416.021	489.546	476.495	413.179
Niben101Scf07073g01002	90.6183	-1.07925	0.239109	-4.51364	6.37235e-06	0.00188672	128.36	112.347	149.561	63.7899	63.5651	53.8137	62.8923
Niben101Scf03029g00004	61.8898	1.27761	0.283715	4.50315	6.69542e-06	0.00195697	34.7963	34.3541	33.0199	85.9777	67.36	82.1881	95.5327
Niben101Scf07305g00002	132.28	-1.1335	0.25179	-4.50176	6.73923e-06	0.00195697	157.743	195.911	223.37	87.8267	75.8986	109.584	75.63
Niben101Scf04871g08010	821.419	-1.16982	0.260054	-4.49839	6.847e-06	0.00196933	1603.72	1103.04	901.248	647.144	534.136	528.352	432.285
Niben101Scf06078g00001	1508.34	1.37938	0.308861	4.46603	7.96835e-06	0.00227023	819.646	909.918	631.262	1689.05	2693.45	1239.67	2575.4
Niben101Ctg13781g00001	23.1317	-3.15172	0.7064	-4.46166	8.13266e-06	0.00229539	37.116	91.9203	11.6541	7.39593	5.6924	0.97843	7.16495
Niben101Scf00131g00008	32.0078	3.37199	0.759049	4.44238	8.89675e-06	0.00245945	8.50576	3.71395	1.94235	67.4879	15.1797	20.547	106.678
Niben101Scf00662g01003	4069.57	1.20454	0.271239	4.4409	8.95825e-06	0.00245945	2526.21	2473.49	1992.85	5000.57	6452.33	3389.28	6652.26
Niben101Scf01017g03006	1253.38	-1.18582	0.26681	-4.44442	8.81275e-06	0.00245945	2288.05	1994.39	1246.99	963.32	831.09	624.238	825.561
Niben101Scf19295g00012	401.447	1.26163	0.284468	4.43506	9.20464e-06	0.00250433	218.83	253.477	196.177	544.525	600.548	323.86	672.709
Niben101Scf18430g00009	130.649	-1.17782	0.265924	-4.42915	9.46038e-06	0.00255092	237.388	177.341	159.272	72.1103	73.0524	108.606	86.7755
Niben101Scf04796g00027	62.6288	-1.26525	0.287311	-4.40376	1.06388e-05	0.00284325	80.4181	80.7785	122.368	39.7531	42.693	38.1588	34.2325
Niben101Scf12662g00013	189.149	-1.22236	0.277691	-4.40186	1.07328e-05	0.00284325	215.737	240.478	388.469	114.637	123.335	141.872	99.5132
Niben101Scf02437g00010	65.9739	1.64046	0.372876	4.39949	1.08507e-05	0.00284949	28.6103	33.4256	27.1928	75.8083	118.592	54.7921	123.396
Niben101Scf14115g01013	117.53	1.27132	0.289708	4.3883	1.1424e-05	0.00297418	54.9008	86.3494	52.4433	146.07	166.028	124.261	192.658
Niben101Scf00916g01018	178.756	-1.73046	0.395079	-4.38004	1.18656e-05	0.00306274	182.487	191.269	520.549	108.165	89.1809	91.9724	67.669
Niben101Scf01777g02001	207.357	0.844337	0.193152	4.37137	1.23469e-05	0.00315997	148.464	152.272	124.31	276.423	251.414	253.413	245.2
Niben101Scf00309g05012	208.412	-1.15484	0.264312	-4.36922	1.24692e-05	0.00316445	264.452	297.116	351.565	110.014	169.823	162.419	103.494
Niben101Scf03326g05005	37.1754	-1.64895	0.378099	-4.36117	1.2937e-05	0.00323208	69.5926	62.2087	50.501	18.4898	26.5645	9.7843	23.0871
Niben101Scf05848g04014	2761.78	1.29665	0.297331	4.36095	1.29497e-05	0.00323208	1652.44	1836.55	1029.44	3569.46	3952.42	2447.05	4845.1
Niben101Scf03895g01008	47.4876	2.47395	0.568315	4.35314	1.34204e-05	0.00332209	11.5988	12.9988	15.5388	73.9593	43.6417	27.396	147.28
Niben101Scf00568g04008	1453.71	1.4555	0.334681	4.34892	1.36809e-05	0.00335906	737.681	872.779	572.992	1590.13	3078.64	1187.81	2135.95
Niben101Ctg14963g00002	138.214	-1.20168	0.276447	-4.34687	1.38093e-05	0.00336323	159.29	207.981	246.678	71.1858	72.1037	111.541	98.7171
Niben101Scf03969g01008	39.3734	3.01362	0.696102	4.32928	1.49597e-05	0.00358559	8.50576	10.2134	3.88469	69.3369	20.8721	23.4823	139.318
Niben101Scf09108g00005	91.3385	-1.1287	0.260684	-4.32976	1.49271e-05	0.00358559	118.307	128.131	151.503	48.998	69.2575	71.4254	51.7469
Niben101Scf00173g09007	684.13	1.04129	0.240787	4.32454	1.5285e-05	0.0036347	474.776	485.599	314.66	970.716	907.937	675.117	960.103
Niben101Scf08390g07004	803.736	-1.53818	0.357924	-4.29749	1.72742e-05	0.00407562	1539.54	1704.7	609.897	391.06	605.291	381.588	394.072
Niben101Scf02618g04010	288.199	-1.55181	0.361893	-4.28804	1.80256e-05	0.00421994	341.777	350.969	695.36	93.3736	194.49	204.492	136.93
Niben101Scf04641g01003	1377.04	-1.03104	0.240743	-4.28274	1.84603e-05	0.00425574	1750.64	1818.91	2264.77	720.179	1082.5	1183.9	818.396
Niben101Scf09186g00005	74.017	-1.90721	0.445187	-4.28406	1.83515e-05	0.00425574	174.755	152.272	54.3857	38.8286	39.8468	16.6333	41.3975
Niben101Scf03156g00002	128.019	0.999724	0.23369	4.27799	1.88589e-05	0.00431468	83.5111	82.6354	77.6938	135.9	188.798	151.657	175.939
Niben101Scf01492g01005	54.1047	-1.53828	0.35989	-4.27432	1.91722e-05	0.00435338	83.5111	71.4936	104.887	18.4898	32.2569	45.0078	23.0871
Niben101Scf00313g08016	454.157	-1.04291	0.244267	-4.26956	1.9586e-05	0.00437259	719.123	671.297	538.03	299.535	420.289	255.37	275.452
Niben101Scf02972g08002	82.6333	-1.43796	0.336887	-4.26836	1.96911e-05	0.00437259	109.028	104.919	174.811	30.5082	56.924	61.6411	40.6014
Niben101Scf14294g01005	716.715	1.08954	0.255251	4.26849	1.96797e-05	0.00437259	489.468	433.604	382.642	1006.77	972.451	609.562	1122.51
Niben101Scf03374g00001	139.771	1.30289	0.306068	4.25686	2.07317e-05	0.00454697	90.4704	78.9215	56.328	208.011	200.183	118.39	226.094
Niben101Scf05222g01002	78.996	-1.33168	0.312986	-4.25475	2.09281e-05	0.00454697	109.028	154.129	97.1173	51.7715	53.129	56.7489	31.0481
Niben101Scf10032g00002	215.825	-1.52927	0.359306	-4.25618	2.07946e-05	0.00454697	280.69	510.668	240.851	85.9777	156.541	151.657	84.3872
Niben101Scf16015g00003	118.066	-1.23381	0.290292	-4.25023	2.13551e-05	0.00460659	225.016	143.916	157.33	65.6389	94.8733	83.1666	56.5235
Niben101Scf05346g03004	185.457	-0.868337	0.205153	-4.23264	2.30965e-05	0.00494691	230.429	239.55	281.64	132.202	155.592	136.98	121.804
Niben101Scf05552g06006	413.347	1.21951	0.288759	4.22328	2.40777e-05	0.00512076	263.679	261.834	176.753	658.238	441.161	390.394	701.369
Niben101Scf03534g01011	404.448	-0.993928	0.235677	-4.21732	2.4722e-05	0.005221	430.701	649.013	617.666	246.839	264.696	275.917	346.306
Niben101Scf02080g03010	1391.5	-1.37417	0.326207	-4.21256	2.52493e-05	0.00529535	2657.66	2657.33	1114.91	639.748	899.398	983.322	788.144
Niben101Scf07740g00002	219.42	0.868073	0.206648	4.20072	2.66065e-05	0.0055415	139.958	169.913	135.964	262.556	304.543	281.788	241.22
Niben101Scf05889g00002	553.188	1.47813	0.352016	4.19906	2.6803e-05	0.00554418	310.847	295.259	213.658	821.873	552.162	458.884	1219.63
Niben101Scf30168g00001	218.541	1.27729	0.30515	4.1858	2.84166e-05	0.00583797	134.546	128.131	97.1173	282.894	283.671	187.859	415.567
Niben101Scf17336g00010	52.2789	2.38497	0.570519	4.18035	2.91065e-05	0.0059393	26.2905	10.2134	7.76938	41.6021	138.515	101.757	39.8053
Niben101Scf05640g00003	275.632	1.38676	0.332322	4.17295	3.00683e-05	0.00609439	147.691	169.913	110.714	327.27	480.059	211.341	482.44
Niben101Scf00537g00005	54.6245	-1.26898	0.304852	-4.16261	3.14632e-05	0.00625124	69.5926	82.6354	95.1749	27.7347	36.0518	27.396	43.7858
Niben101Scf03885g03008	185.286	0.895227	0.215029	4.16329	3.137e-05	0.00625124	132.226	122.56	116.541	250.537	226.747	257.327	191.065
Niben101Scf08333g02006	23.3904	-3.25825	0.78243	-4.16427	3.12348e-05	0.00625124	36.3428	101.205	5.82704	5.54695	9.48733	2.93529	2.38832
Niben101Scf00341g03009	440.685	0.802508	0.192889	4.16047	3.17597e-05	0.0062689	286.876	353.754	285.525	501.999	621.42	531.288	503.935
Niben101Scf00734g00002	488.117	0.82578	0.198841	4.15296	3.28205e-05	0.00635371	319.353	393.679	301.064	628.654	570.188	526.395	677.486
Niben101Scf02793g08001	53.081	-1.70217	0.409666	-4.15501	3.25271e-05	0.00635371	111.348	96.5628	54.3857	18.4898	40.7955	33.2666	16.7182
Niben101Scf07223g00003	48.5246	-2.1728	0.523123	-4.15351	3.27413e-05	0.00635371	87.3774	96.5628	77.6938	7.39593	35.1031	28.3745	7.16495
Niben101Scf03563g00015	274.987	-0.929572	0.223961	-4.15059	3.31617e-05	0.00637887	392.812	416.891	320.487	195.068	218.208	226.996	154.444
Niben101Scf01837g03007	144.109	-1.36968	0.330365	-4.14598	3.38365e-05	0.00646748	131.453	220.98	314.66	70.2613	102.463	94.9077	74.0378
Niben101Scf04632g10007	168.823	-0.900433	0.217437	-4.14112	3.45608e-05	0.00653634	198.726	219.123	273.871	110.014	131.874	118.39	129.765
Niben101Scf06444g02007	419.905	1.31177	0.316801	4.14067	3.46296e-05	0.00653634	216.51	279.475	184.523	494.603	733.37	332.666	698.184
Niben101Scf07103g01015	645.14	1.17721	0.284493	4.13792	3.50469e-05	0.00657402	403.637	481.885	235.024	1065.94	729.575	737.736	862.182
Niben101Scf04892g00009	627.583	1.17238	0.283722	4.13213	3.5941e-05	0.0067001	362.655	389.965	343.795	722.952	1016.09	510.74	1046.88
Niben101Ctg15041g00004	140.498	-0.908608	0.220047	-4.12915	3.64101e-05	0.00670478	172.435	199.625	203.946	89.6757	91.0783	114.476	112.251
Niben101Scf00163g08008	88.3662	1.32939	0.321896	4.12987	3.62967e-05	0.00670478	62.6333	32.4971	46.6163	114.637	97.7195	107.627	156.833
Niben101Scf08272g00021	234.065	1.14038	0.276701	4.12134	3.76682e-05	0.00689441	153.104	129.988	132.079	353.156	400.365	218.19	251.569
Niben101Scf01240g01008	74.0067	-1.5629	0.37973	-4.11583	3.85796e-05	0.00701869	127.586	152.272	75.7515	25.8858	54.0778	53.8137	28.6598
Niben101Scf05134g03007	92.9482	-2.04587	0.497606	-4.11143	3.93221e-05	0.00711095	160.063	166.199	165.099	18.4898	60.7189	66.5332	13.5338
Niben101Scf09248g07003	236.064	0.846092	0.205926	4.10872	3.97863e-05	0.00715206	171.662	170.842	141.791	267.178	303.594	262.219	335.16
Niben101Scf05142g00026	836.344	-1.07745	0.263131	-4.09474	4.22639e-05	0.00755249	1002.13	925.703	1662.65	571.336	466.776	652.613	573.196
Niben101Scf09822g00004	414.644	-2.23499	0.546694	-4.08819	4.34749e-05	0.00772318	1225.6	901.562	134.022	192.294	155.592	100.778	192.658
Niben101Scf17640g00003	22.8683	-1.64984	0.40406	-4.08315	4.44297e-05	0.00784665	29.3835	35.2825	48.5586	9.24491	12.3335	11.7412	13.5338
Niben101Scf02074g01060	199.585	0.948048	0.232605	4.07578	4.58595e-05	0.00805208	131.453	150.415	106.829	271.8	259.953	199.6	277.045
Niben101Scf05438g03003	113.372	1.01716	0.249771	4.07238	4.65347e-05	0.0081234	68.8193	70.5651	75.7515	151.617	170.772	143.829	112.251
Niben101Scf05749g00011	17.49	2.92735	0.719358	4.06939	4.71358e-05	0.00813429	3.86626	4.64244	1.94235	33.2817	14.231	12.7196	51.7469
Niben101Scf06078g02033	110.866	-1.1077	0.272147	-4.07023	4.69675e-05	0.00813429	146.918	159.7	172.869	64.7144	85.3859	93.9293	52.543
Niben101Scf06444g02004	110.886	1.56019	0.383844	4.06463	4.81081e-05	0.00825491	40.9823	67.7796	48.5586	133.127	185.003	80.2313	220.521
Niben101Ctg14368g00003	26.344	2.38921	0.588138	4.06233	4.85853e-05	0.00826031	6.18601	9.28488	7.76938	71.1858	20.8721	20.547	48.5624
Niben101Scf01143g02025	20.0797	-1.72532	0.424762	-4.06184	4.86866e-05	0.00826031	30.1568	29.7116	40.7893	12.9429	6.64113	10.7627	9.55327
Niben101Scf03341g04008	70.4638	2.55443	0.63062	4.05067	5.10716e-05	0.00861655	22.4243	15.7843	17.4811	136.825	30.3594	41.0941	229.278
Niben101Scf07578g00012	118.279	1.75552	0.433553	4.04914	5.14054e-05	0.00862469	64.1798	26.9262	60.2127	183.974	144.207	84.145	264.307
Niben101Scf06831g00001	49.4208	3.012	0.744158	4.04753	5.17612e-05	0.0086364	13.1453	6.49942	9.71173	85.0532	19.9234	20.547	191.065
Niben101Scf02497g08013	158.429	0.998907	0.247005	4.04407	5.25307e-05	0.008669	89.6971	91.9203	124.31	218.18	171.721	175.139	238.036
Niben101Scf02757g03009	66.9734	-1.33087	0.329064	-4.04442	5.24532e-05	0.008669	106.709	128.131	69.9244	41.6021	47.4366	47.9431	27.0676
Niben101Scf06466g00002	250.445	1.06982	0.265127	4.0351	5.4578e-05	0.0089579	183.26	156.914	118.483	341.137	248.568	291.572	413.179
Niben101Scf01580g05004	147.505	-1.82698	0.45332	-4.03022	5.57237e-05	0.00909652	233.522	416.891	99.0596	96.1471	85.3859	45.0078	56.5235
Niben101Scf15817g00016	1831.32	0.943505	0.234854	4.01741	5.88404e-05	0.00955366	1308.34	1273.89	1011.96	2411.07	2337.68	1656.48	2819.81
Niben101Scf01606g00003	27.0613	1.71569	0.427604	4.01235	6.01181e-05	0.00960618	12.372	13.9273	7.76938	42.5266	48.3854	25.4392	39.0092
Niben101Scf02563g03002	726.442	0.677058	0.168738	4.01249	6.00818e-05	0.00960618	565.246	566.378	489.471	829.269	875.68	801.334	957.715
Niben101Scf05952g02011	36.8202	-1.80541	0.4499	-4.01291	5.9975e-05	0.00960618	40.9823	41.782	104.887	16.6408	18.0259	23.4823	11.9416
Niben101Scf07527g03002	381.508	-0.77354	0.193066	-4.00661	6.15953e-05	0.00973916	445.393	582.162	471.99	271.8	308.338	317.011	273.86
Niben101Scf22665g00001	877.523	1.12724	0.281336	4.00672	6.15672e-05	0.00973916	622.467	563.592	380.7	1280.42	1202.04	741.65	1351.79
Niben101Scf03621g00003	75.1517	1.59276	0.397785	4.00406	6.22639e-05	0.00979359	38.6626	36.211	29.1352	102.619	67.36	75.3391	176.735
Niben101Scf06840g00013	1074.83	0.884752	0.221129	4.00107	6.3058e-05	0.00986711	743.867	691.724	738.091	1373.79	1601.46	961.797	1413.09
Niben101Ctg13946g00001	4658.46	-0.780603	0.195163	-3.99975	6.34088e-05	0.00987086	5048.56	6189.3	7124.52	3814.45	3368.95	3150.54	3912.86
Niben101Scf00430g01013	463.747	-1.07064	0.268248	-3.99122	6.57332e-05	0.0101802	500.293	563.592	924.556	265.329	362.416	330.709	299.336
Niben101Scf00854g10052	525.516	0.818008	0.205309	3.98428	6.76854e-05	0.0104214	391.265	409.463	293.294	705.387	646.087	550.856	682.262
Niben101Scf05231g02020	51.6151	2.83635	0.712202	3.98251	6.819e-05	0.0104214	13.9185	12.0703	7.76938	89.6757	24.667	20.547	192.658
Niben101Scf09432g00008	354.675	-0.738226	0.185389	-3.98204	6.83257e-05	0.0104214	402.864	511.597	466.163	285.668	269.44	252.435	294.559
Niben101Scf00964g05014	66.7003	1.28286	0.322431	3.97871	6.92898e-05	0.0105153	37.116	36.211	36.9046	94.2981	78.7448	62.6195	121.008
Niben101Scf05449g02001	298.549	-1.12998	0.284116	-3.97718	6.97366e-05	0.0105302	335.591	363.039	602.127	175.653	205.875	247.543	160.017
Niben101Scf01189g04013	25.3456	3.55365	0.894488	3.97283	7.10225e-05	0.010671	5.41276	2.78546	1.94235	51.7715	6.64113	11.7412	97.1249
Niben101Scf02427g02013	42.9675	-1.373	0.345833	-3.97013	7.18334e-05	0.0106865	90.4704	52.9238	54.3857	29.5837	19.9234	26.4176	27.0676
Niben101Scf09631g00003	4695.42	-0.778175	0.19595	-3.97129	7.14838e-05	0.0106865	5078.71	6232.94	7182.79	3855.13	3403.1	3168.16	3947.09
Niben101Scf06840g00012	435.428	1.12776	0.284189	3.96835	7.23717e-05	0.0107138	297.702	276.689	202.004	647.144	553.111	362.019	709.33
Niben101Scf05250g00012	1061.77	0.75816	0.19117	3.96589	7.31223e-05	0.0107722	842.07	802.214	635.147	1339.59	1152.71	1209.34	1451.3
Niben101Scf04641g00012	1009.27	-1.13272	0.285738	-3.96417	7.36512e-05	0.0107974	1240.29	1359.31	1794.73	472.415	775.115	899.177	523.837
Niben101Scf01001g00003	78.4875	5.01814	1.26783	3.95805	7.55655e-05	0.0110245	1.5465	3.71395	7.76938	36.0552	331.108	160.463	8.75716
Niben101Scf07987g01009	538.23	1.41627	0.358129	3.95463	7.66542e-05	0.0110764	335.591	285.046	203.946	755.309	569.24	431.488	1186.99
Niben101Scf11546g00009	304.048	-1.30504	0.32996	-3.95513	7.64921e-05	0.0110764	353.376	431.747	598.242	112.788	222.003	257.327	152.852
Niben101Scf00367g10003	300.314	-1.05708	0.267819	-3.94702	7.91312e-05	0.0113798	332.498	412.249	538.03	181.2	263.748	215.255	159.221
Niben101Scf01001g00004	75.488	4.96133	1.25996	3.9377	8.22647e-05	0.0116278	1.5465	3.71395	7.76938	35.1307	315.928	155.57	8.75716
Niben101Scf01777g00016	172.76	-0.998891	0.253563	-3.93942	8.16795e-05	0.0116278	222.696	205.196	299.121	93.3736	137.566	139.915	111.455
Niben101Scf07303g01004	28.8968	-1.79134	0.454964	-3.93732	8.23957e-05	0.0116278	39.4358	44.5674	62.1551	10.1694	17.0772	22.5039	6.36884
Niben101Scf12367g00001	102.016	-1.29267	0.328139	-3.93939	8.16895e-05	0.0116278	145.371	125.346	192.292	48.998	62.6164	94.9077	44.5819
Niben101Scf06955g01002	431.443	0.913401	0.232065	3.93598	8.28575e-05	0.0116386	312.393	302.687	242.793	512.168	510.418	442.25	697.388
Niben101Scf19423g00008	237751	-1.64004	0.417185	-3.93122	8.45152e-05	0.0118165	265364	268543	631709	123791	95323.9	206971	72556.3
Niben101Scf05952g02012	32.9687	-1.74826	0.444992	-3.92875	8.53902e-05	0.0118838	37.8893	37.1395	91.2902	16.6408	16.1285	20.547	11.1455
Niben101Scf03000g00011	494.161	0.826782	0.210743	3.92318	8.73896e-05	0.0121063	409.05	357.468	256.39	612.938	582.522	604.67	636.088
Niben101Scf01369g04017	28.2387	-1.7266	0.440313	-3.9213	8.80735e-05	0.01211	40.2091	35.2825	66.0397	20.3388	17.0772	10.7627	7.96105
Niben101Scf02074g07077	370.39	1.12379	0.286614	3.9209	8.82184e-05	0.01211	244.347	273.904	141.791	584.279	445.904	365.933	536.575
Niben101Scf00182g01003	34.4377	3.07249	0.784917	3.91442	9.06229e-05	0.0123838	10.8255	7.42791	0	68.4124	11.3848	28.3745	114.639
Niben101Scf00426g01004	337.193	-1.2228	0.312642	-3.91119	9.18412e-05	0.0124377	536.636	448.46	516.664	146.07	282.722	285.702	144.095
Niben101Scf10228g01024	614.622	-0.937484	0.239627	-3.91227	9.14342e-05	0.0124377	775.571	692.652	1070.23	431.737	493.341	494.107	344.714
Niben101Scf00797g17012	90.6308	2.33409	0.597151	3.90871	9.27885e-05	0.0124585	40.9823	27.8546	11.6541	133.127	37.9493	97.843	285.006
Niben101Scf03403g03032	63.2829	-1.10281	0.282148	-3.90863	9.28196e-05	0.0124585	79.6449	107.705	85.4632	44.3756	50.2828	42.0725	33.4364
Niben101Scf01852g02002	77.413	-1.0203	0.26136	-3.90382	9.46877e-05	0.012653	103.616	109.562	114.598	60.0919	46.4879	43.0509	64.4845
Niben101Scf01412g00018	291.537	-1.34642	0.345307	-3.8992	9.65123e-05	0.01284	352.602	421.534	565.223	114.637	233.388	238.737	114.639
Niben101Scf02816g07009	862.592	-1.12425	0.288677	-3.89448	9.84081e-05	0.0129439	981.256	903.419	1864.65	523.262	631.856	615.432	518.265
Niben101Scf03538g02003	693.161	0.900468	0.231185	3.89501	9.81954e-05	0.0129439	472.456	452.174	466.163	912.473	1092.94	627.174	828.746
Niben101Scf36713g00001	159.313	1.48357	0.380983	3.89406	9.85797e-05	0.0129439	97.4296	92.8488	42.7316	262.556	148.002	155.57	316.054
Niben101Scf02414g02013	131.349	-1.38388	0.355529	-3.89245	9.92375e-05	0.0129739	214.964	156.914	236.966	129.429	59.7702	70.447	50.9507
Niben101Scf04664g00021	248.272	0.893213	0.229879	3.88558	0.000102085	0.0132886	187.127	177.341	132.079	345.76	350.082	257.327	288.19
Niben101Scf07103g01009	1485.32	1.08196	0.278645	3.88294	0.000103202	0.0133765	1163.74	982.34	569.107	2229.87	2090.06	1551.79	1810.34
Niben101Scf10409g00013	332.095	1.1432	0.29459	3.88064	0.000104183	0.0134458	202.592	214.481	170.926	361.476	624.266	291.572	459.353
Niben101Scf01954g01024	368.31	1.18837	0.306997	3.87095	0.000108411	0.013873	223.47	231.194	182.58	563.94	364.313	324.839	687.835
Niben101Scf10627g01006	24.2465	-1.55872	0.402613	-3.87152	0.000108158	0.013873	31.7033	35.2825	50.501	13.8674	17.0772	11.7412	9.55327
Niben101Scf00028g03009	1595.52	1.1102	0.286882	3.86988	0.000108887	0.013875	1111.16	1025.98	740.034	2438.81	1959.13	1297.4	2596.1
Niben101Scf02466g04004	36.0525	-1.36489	0.352921	-3.8674	0.000110003	0.013912	53.3543	43.6389	69.9244	24.9613	19.9234	25.4392	15.126
Niben101Scf10254g01014	15.8048	4.3072	1.11378	3.86719	0.000110098	0.013912	0	0	5.82704	24.0368	47.4366	29.3529	3.98053
Niben101Scf00519g00014	533.474	1.0551	0.27305	3.86412	0.000111492	0.0140294	361.881	362.11	264.159	770.101	662.215	450.078	863.774
Niben101Scf01998g10004	417.137	-0.84986	0.220003	-3.86295	0.000112024	0.0140379	642.572	502.312	532.203	271.8	342.492	369.847	258.734
Niben101Scf02669g00006	194.915	1.43183	0.370858	3.86087	0.000112985	0.0140983	105.162	123.489	66.0397	214.482	375.698	146.765	332.772
Niben101Scf20914g00001	181.518	1.25701	0.325659	3.85989	0.00011344	0.0140983	86.6041	89.1349	130.137	297.686	323.518	173.182	170.367
Niben101Scf02844g03014	179.687	-0.947442	0.245561	-3.85827	0.000114191	0.0141334	276.824	210.767	256.39	151.617	93.9245	128.174	140.115
Niben101Scf09071g01004	130.388	0.909876	0.23608	3.8541	0.000116156	0.014318	95.1099	84.4924	79.6362	191.37	141.361	144.808	175.939
Niben101Scf07442g00008	188.102	1.81164	0.47095	3.84678	0.000119682	0.0146927	90.4704	89.1349	50.501	250.537	484.802	257.327	93.9404
Niben101Scf14494g00002	222.871	1.126	0.292812	3.84547	0.00012032	0.0147112	168.569	144.844	81.5785	314.327	243.824	249.5	357.451
Niben101Scf39473g00005	148.637	-1.52185	0.396193	-3.84119	0.000122438	0.0149098	177.074	155.986	378.757	60.0919	114.797	98.8214	54.9313
Niben101Scf00914g03002	2659.92	0.983186	0.256098	3.83911	0.000123482	0.0149766	2081.59	1648.07	1388.78	4055.74	2743.73	2639.8	4061.73
Niben101Scf00504g02001	243.28	-1.08632	0.283135	-3.83676	0.000124667	0.0150598	267.545	365.824	413.72	113.712	192.593	205.47	144.095
Niben101Scf07663g00007	219.905	-1.55666	0.406219	-3.83207	0.000127068	0.0152887	218.057	415.963	425.374	126.655	167.926	136.002	49.3585
Niben101Scf02541g03003	44.7193	-1.58816	0.414648	-3.83015	0.000128066	0.0153476	107.482	73.3506	34.9622	24.0368	22.7696	18.5902	31.8442
Niben101Scf00551g02008	124.714	-1.05622	0.275856	-3.82889	0.000128724	0.0153655	200.272	137.416	194.235	79.5063	92.0271	106.649	62.8923
Niben101Scf08341g05018	268.198	1.04688	0.273796	3.82358	0.000131525	0.0155767	201.045	151.344	145.676	272.725	460.135	371.803	274.656
Niben101Scf09235g00011	621.53	1.33726	0.349664	3.82441	0.000131087	0.0155767	416.009	393.679	182.58	1015.09	553.111	699.577	1090.66
Niben101Scf01305g02005	239.828	0.81086	0.212471	3.81633	0.000135454	0.0159472	166.249	195.911	137.907	292.139	292.21	263.198	331.18
Niben101Scf05044g00017	355.792	0.733085	0.192115	3.81586	0.00013571	0.0159472	278.37	280.403	211.716	427.115	393.724	442.25	456.965
Niben101Scf09409g02015	1126.1	-1.36476	0.357777	-3.81456	0.000136427	0.0159694	2376.2	1900.62	914.845	499.225	804.525	882.544	504.731
Niben101Scf00161g00006	409.681	1.33396	0.350193	3.80922	0.000139406	0.016255	255.946	266.476	132.079	460.397	763.73	339.515	649.622
Niben101Scf04528g11009	118.343	-1.08484	0.285028	-3.80609	0.000141179	0.0163985	129.906	213.552	165.099	61.0164	80.6423	101.757	76.4261
Niben101Scf03194g01013	60.6174	1.78771	0.4707	3.79797	0.000145884	0.01688	20.8778	21.3552	34.9622	91.5246	152.746	60.6627	42.1936
Niben101Scf01124g03003	56.3638	-1.36079	0.358971	-3.7908	0.000150161	0.0172525	91.2436	95.6343	71.8668	29.5837	26.5645	55.7705	23.8832
Niben101Scf01971g01005	616.822	-3.93269	1.03747	-3.79066	0.000150246	0.0172525	2310.47	1586.79	73.8091	78.5818	80.6423	36.2019	151.26
Niben101Scf01958g02007	517.13	-1.31293	0.346499	-3.78914	0.000151171	0.017293	696.699	659.227	1000.31	210.784	433.571	422.682	196.638
Niben101Scf03929g06006	69.6498	1.18324	0.31269	3.78406	0.000154291	0.0175833	34.023	48.2814	38.8469	94.2981	99.6169	62.6195	109.863
Niben101Scf01971g01006	6280.01	-3.89561	1.02996	-3.78228	0.000155396	0.0176427	22881.3	16693.3	771.111	982.734	873.783	333.645	1424.23
Niben101Ctg13736g00004	49.6221	4.85227	1.28459	3.77729	0.000158544	0.0178658	2.31975	2.78546	3.88469	31.4327	204.926	98.8214	3.18442
Niben101Scf02459g07003	136.114	-0.986311	0.261089	-3.77767	0.000158299	0.0178658	171.662	196.839	202.004	83.2042	111.002	69.4685	118.62
Niben101Scf01634g07023	71.2112	-1.6253	0.430579	-3.77468	0.000160215	0.0179538	136.865	147.63	62.1551	28.6592	45.5392	57.7274	19.9026
Niben101Scf02439g00023	43.5557	-1.26914	0.336267	-3.77421	0.000160514	0.0179538	64.1798	75.2075	56.328	37.9041	29.4107	19.5686	22.291
Niben101Scf01586g01010	447.066	1.2744	0.337792	3.77274	0.000161466	0.0179887	280.69	263.691	194.235	417.87	875.68	719.146	378.15
Niben101Scf13164g01002	24.228	3.19981	0.848332	3.77189	0.000162017	0.0179887	7.73251	0.928488	3.88469	47.1491	11.3848	11.7412	86.7755
Niben101Scf06218g07011	91.0155	1.05525	0.279931	3.76966	0.00016347	0.0180835	61.8601	53.8523	52.4433	142.372	132.823	87.0803	106.678
Niben101Scf01640g02004	69.078	-0.927199	0.246267	-3.76501	0.00016654	0.0183559	98.9761	93.7773	91.2902	54.545	48.3854	44.0294	52.543
Niben101Scf02907g07020	74.0128	-1.37483	0.365353	-3.76301	0.000167882	0.0183933	92.7901	79.85	170.926	35.1307	41.7442	62.6195	35.0286
Niben101Scf10877g00001	72.924	-5.82022	1.54683	-3.76269	0.000168098	0.0183933	235.842	260.905	1.94235	3.69797	5.6924	0	2.38832
Niben101Scf00568g04005	751.838	1.08349	0.28821	3.75936	0.000170348	0.0184391	438.433	520.882	415.662	854.23	1229.56	598.799	1205.3
Niben101Scf02869g02011	104.101	-1.2686	0.337414	-3.75978	0.000170061	0.0184391	166.249	194.983	106.829	83.2042	70.2062	37.1803	70.0573
Niben101Scf05217g01002	1052.16	1.34067	0.356533	3.76029	0.000169716	0.0184391	677.368	708.436	293.294	1808.31	993.323	1111.5	1772.93
Niben101Scf00526g01006	136496	-1.54836	0.412388	-3.75461	0.000173612	0.0185679	148211	138207	369875	81428.3	49944.1	114532	53274.6
Niben101Scf00687g00011	695.723	0.809065	0.215485	3.75463	0.0001736	0.0185679	501.84	498.598	458.394	942.057	953.476	623.26	892.434
Niben101Scf01574g00002	105.86	-1.22146	0.325369	-3.75408	0.000173979	0.0185679	119.081	119.775	235.024	51.7715	70.2062	65.5548	79.6105
Niben101Scf02772g07004	97.8323	0.927462	0.247164	3.75242	0.000175137	0.0185679	77.3251	61.2802	52.4433	122.033	129.976	131.11	110.659
Niben101Scf10015g08009	138.54	-1.1132	0.296587	-3.75335	0.000174489	0.0185679	211.871	193.126	194.235	84.1287	126.181	103.714	56.5235
Niben101Scf22792g00002	509.236	1.01163	0.269603	3.75229	0.000175227	0.0185679	333.271	329.613	303.006	787.667	684.985	395.286	730.825
Niben101Scf09523g02006	598.266	2.09864	0.559524	3.75075	0.000176305	0.0186168	289.196	201.482	132.079	1212.01	303.594	330.709	1718.79
Niben101Scf01314g00017	1286.55	-0.861759	0.230106	-3.74504	0.000180362	0.0189453	1329.99	1691.71	2175.43	893.059	1099.58	992.128	823.969
Niben101Scf02626g00011	418.495	-0.819999	0.218981	-3.74461	0.000180671	0.0189453	436.887	623.944	609.897	284.743	289.363	316.033	368.597
Niben101Scf04410g05002	96.6102	-1.0743	0.287154	-3.74119	0.000183151	0.019139	118.307	113.276	184.523	54.545	56.924	80.2313	68.4651
Niben101Scf10225g00011	45.242	-2.69904	0.721982	-3.73837	0.000185214	0.0192878	26.2905	19.4983	217.543	17.5653	11.3848	15.6549	8.75716
Niben101Scf01289g03001	643.599	1.4451	0.386787	3.73616	0.000186854	0.0193253	327.858	408.535	235.024	999.375	615.727	474.539	1444.14
Niben101Scf27913g00004	183.868	1.14145	0.305474	3.73666	0.000186483	0.0193253	118.307	128.131	77.6938	253.311	226.747	160.463	322.423
Niben101Scf17473g00002	136.858	0.837476	0.224247	3.73461	0.000188006	0.0193781	109.802	92.8488	77.6938	158.088	161.285	183.945	174.347
Niben101Scf00713g02004	6505.01	0.979221	0.262369	3.73223	0.000189795	0.0194298	4492.59	4550.52	3503.99	8705.01	9598.33	5184.7	9499.93
Niben101Scf05375g00004	4369.66	-2.89147	0.774601	-3.73285	0.000189325	0.0194298	12570.7	9560.64	3797.29	1297.99	267.543	840.471	2252.98
Niben101Scf04783g11001	165.506	-1.66603	0.446661	-3.72997	0.000191504	0.0194728	187.127	184.769	444.797	55.4695	134.72	104.692	46.9702
Niben101Scf05304g02001	416.138	1.33038	0.356598	3.73074	0.000190919	0.0194728	275.277	213.552	178.696	785.818	688.78	278.853	491.993
Niben101Scf00421g01025	216.967	-0.720779	0.193429	-3.72633	0.000194286	0.0196193	303.888	286.903	246.678	161.786	185.952	175.139	158.425
Niben101Scf00568g04024	365.49	0.924479	0.24839	3.72188	0.000197748	0.0196193	260.586	248.835	213.658	501.074	522.752	309.184	502.343
Niben101Scf01015g00011	175.437	-0.810267	0.217695	-3.72203	0.000197629	0.0196193	189.446	247.906	262.217	132.202	132.823	119.368	144.095
Niben101Scf01671g04007	141.885	-0.889915	0.239136	-3.72137	0.000198142	0.0196193	166.249	204.267	207.831	104.468	129.976	88.0587	92.3482
Niben101Scf03823g01006	130.412	0.958867	0.257475	3.72412	0.000195996	0.0196193	87.3774	67.7796	101.002	183.974	190.695	137.959	144.095
Niben101Scf04445g04012	140.085	1.10492	0.296627	3.72494	0.000195361	0.0196193	100.523	62.2087	91.2902	240.368	149.9	142.851	193.454
Niben101Scf04991g00004	154.738	-0.947222	0.254534	-3.72139	0.000198127	0.0196193	208.778	206.124	225.312	109.09	115.745	140.894	77.2222
Niben101Scf10490g00007	93.9767	-0.919153	0.246883	-3.72304	0.000196839	0.0196193	119.854	141.13	124.31	61.0164	80.6423	74.3607	56.5235
Niben101Scf00509g00030	19776.5	-1.7594	0.473059	-3.7192	0.000199851	0.0197239	20515.1	19659.8	59146.4	11007.9	5064.33	16268.4	6773.27
Niben101Ctg13092g00001	649.623	-1.14046	0.306919	-3.71584	0.000202526	0.0199228	750.827	748.361	1336.33	295.837	504.726	528.352	382.927
Niben101Scf01587g01006	63.9681	2.0553	0.553297	3.71465	0.000203485	0.0199342	20.8778	25.9977	21.3658	77.6573	191.644	83.1666	27.0676
Niben101Scf02232g03006	967.43	-0.981755	0.264393	-3.71324	0.000204622	0.0199342	1123.53	1118.83	1802.5	603.693	862.398	709.362	551.701
Niben101Scf04430g03012	8742.52	-1.2235	0.329487	-3.71334	0.000204544	0.0199342	9937.82	8329.47	20689.9	5484.08	6418.18	5968.42	4369.82
Niben101Scf00481g04007	239.022	-0.834284	0.224756	-3.71196	0.00020566	0.0199709	291.516	277.618	390.411	148.843	192.593	198.621	173.551
Niben101Scf03104g03017	65.9541	2.42932	0.655292	3.70723	0.000209535	0.0202819	32.4765	12.9988	9.71173	119.259	35.1031	37.1803	214.948
Niben101Scf03320g03004	1045.75	0.730358	0.197114	3.70526	0.000211176	0.0203106	800.315	809.642	666.225	1369.17	1451.56	1058.66	1164.7
Niben101Scf11649g01020	25.4656	2.52754	0.682002	3.70606	0.000210512	0.0203106	6.18601	8.35639	5.82704	55.4695	11.3848	18.5902	72.4456
Niben101Scf02246g01012	1000.79	0.90288	0.243739	3.70428	0.000211988	0.0203239	746.96	757.646	497.24	1345.13	1077.76	1049.86	1530.91
Niben101Scf02104g00001	154100	-1.5806	0.427368	-3.69845	0.000216924	0.0206848	172459	166848	406789	80269.9	60742.6	142803	48786.1
Niben101Scf03917g00017	21.9541	2.86425	0.774877	3.69639	0.000218683	0.0206848	6.95926	4.64244	1.94235	45.3001	9.48733	13.698	71.6495
Niben101Scf06860g00001	72.7256	-1.02295	0.276786	-3.69582	0.000219176	0.0206848	112.121	88.2064	106.829	52.696	59.7702	52.8352	36.6209
Niben101Scf10440g01002	287.404	-0.7863	0.212731	-3.69622	0.000218836	0.0206848	325.539	423.391	386.527	211.709	181.208	231.888	251.569
Niben101Scf30621g00001	60.5095	-2.06387	0.558238	-3.69711	0.000218067	0.0206848	88.9239	169.913	62.1551	9.24491	11.3848	38.1588	43.7858
Niben101Scf00616g01009	196.588	-1.26871	0.343402	-3.69454	0.000220285	0.0207246	287.649	367.681	229.197	126.655	146.105	157.527	61.3001
Niben101Scf02408g04003	186.206	-1.09093	0.295611	-3.69043	0.000223871	0.0209966	184.034	294.331	324.372	103.543	161.285	137.959	97.921
Niben101Ctg13380g00001	307.035	-1.11521	0.302632	-3.68505	0.000228659	0.0210534	317.033	420.605	594.358	169.182	271.338	223.082	153.648
Niben101Scf00538g04001	117.211	-0.777818	0.211005	-3.68625	0.000227581	0.0210534	148.464	155.986	157.33	100.77	88.2321	86.1018	83.5911
Niben101Scf01817g02001	568.142	-0.99384	0.269669	-3.68541	0.000228334	0.0210534	823.512	728.863	829.382	343.911	499.033	491.172	261.123
Niben101Scf02002g01027	927.172	-0.727811	0.197494	-3.68523	0.000228496	0.0210534	1119.67	1031.55	1447.05	664.709	774.166	782.744	670.321
Niben101Scf02348g10009	33.4859	-2.25475	0.611304	-3.68843	0.000225645	0.0210534	68.0461	89.1349	25.2505	7.39593	21.8208	19.5686	3.18442
Niben101Scf20773g01013	108.708	2.37703	0.644981	3.68542	0.000228324	0.0210534	37.8893	28.7831	29.1352	187.672	42.693	51.8568	382.927
Niben101Scf00606g02002	142.179	0.908806	0.246744	3.68319	0.000230334	0.0211431	96.6564	116.061	67.9821	202.464	164.131	171.225	176.735
Niben101Scf01854g00028	239.715	-0.975327	0.264945	-3.68124	0.000232103	0.021241	410.596	321.257	266.101	165.484	225.798	152.635	136.134
Niben101Scf00428g11016	57.6371	-1.03227	0.280698	-3.67751	0.000235525	0.0214225	71.9123	90.9918	81.5785	48.998	34.1544	35.2235	40.6014
Niben101Scf01212g01017	20042.8	-1.85104	0.503328	-3.67759	0.000235444	0.0214225	18837.2	17417.5	66185.4	10357.1	4903.05	15521.8	7077.38
Niben101Scf02814g03006	952.361	-0.829215	0.225714	-3.67374	0.000239031	0.0214225	1460.67	1343.52	1002.25	804.307	684.036	568.468	803.27
Niben101Scf06026g01003	648.979	-1.96512	0.534914	-3.67371	0.000239052	0.0214225	1228.7	1092.83	1064.41	99.8451	516.111	442.25	98.7171
Niben101Scf07586g01001	507.888	-1.55075	0.422002	-3.67476	0.000238075	0.0214225	832.791	765.074	844.92	200.615	250.465	537.158	124.192
Niben101Scf08137g00015	212.415	1.03089	0.280391	3.67661	0.000236354	0.0214225	129.133	181.055	85.4632	256.084	318.774	237.759	278.637
Niben101Scf17380g00003	83.7712	-1.04784	0.285069	-3.67573	0.000237172	0.0214225	105.162	117.918	134.022	41.6021	75.8986	61.6411	50.1546
Niben101Scf03114g04011	120.657	-1.00384	0.273512	-3.67019	0.000242373	0.0216044	173.981	194.054	137.907	61.9409	111.002	86.1018	79.6105
Niben101Scf09729g00021	179.613	0.832226	0.226762	3.67004	0.000242513	0.0216044	133.772	142.059	93.2326	214.482	215.362	208.406	249.977
Niben101Scf00034g01015	450.332	1.43281	0.390709	3.66721	0.000245211	0.0217805	259.039	282.26	141.791	710.009	413.647	363.976	981.598
Niben101Scf06704g00002	1488.25	-2.00723	0.547576	-3.66567	0.000246693	0.0218479	1340.04	1169.9	5314.26	839.438	239.081	884.501	630.516
Niben101Scf01221g02001	308.342	-0.774046	0.211226	-3.66454	0.000247784	0.0218803	392.812	399.25	421.489	191.37	280.825	212.319	260.326
Niben101Scf03104g03003	177.447	-0.742667	0.202719	-3.66353	0.000248759	0.0219024	227.336	201.482	264.159	137.749	135.669	146.765	128.969
Niben101Scf03085g03003	49.6139	-1.46007	0.398671	-3.66235	0.000249913	0.02194	64.9531	87.2779	81.5785	14.7919	28.462	47.9431	22.291
Niben101Scf08271g00008	263.283	1.01207	0.276577	3.65928	0.000252926	0.0221402	201.819	157.843	137.907	348.533	233.388	324.839	438.654
Niben101Scf02655g01005	38.1495	-1.28821	0.352194	-3.65767	0.000254523	0.0222082	43.3021	54.7808	75.7515	27.7347	18.9747	27.396	19.1065
Niben101Scf24421g00002	1913.06	0.950888	0.260018	3.65701	0.000255174	0.0222082	1467.63	1232.1	1041.1	3128.48	2663.09	1706.38	2152.67
Niben101Scf01252g03001	48.9889	-1.46012	0.399941	-3.65085	0.000261373	0.0226823	53.3543	58.4948	120.425	23.1123	33.2056	35.2235	19.1065
Niben101Scf00109g07025	51.0694	-2.11264	0.57898	-3.64891	0.000263356	0.0227239	100.523	127.203	44.6739	10.1694	29.4107	39.1372	6.36884
Niben101Scf20325g00012	18.1886	-2.8283	0.77505	-3.64919	0.000263072	0.0227239	20.1045	28.7831	58.2704	0.924491	4.74366	13.698	0.796105
Niben101Scf04963g01001	152.971	-0.81271	0.222833	-3.64716	0.00026515	0.0228135	204.912	240.478	161.215	121.108	110.053	118.39	114.639
Niben101Scf03689g01006	8468.13	1.16418	0.319434	3.64451	0.0002679	0.0229846	5984.96	5821.62	3053.37	13393.1	8501.59	8217.83	14304.4
Niben101Scf29588g00002	34.8388	1.4676	0.402874	3.64282	0.000269667	0.0230707	20.1045	20.4267	9.71173	44.3756	38.898	41.0941	69.2612
Niben101Scf00739g04029	306.169	-1.47421	0.404977	-3.64024	0.000272389	0.0231723	565.246	690.795	190.35	167.333	216.311	193.729	119.416
Niben101Scf01970g02002	641.839	0.913794	0.251022	3.6403	0.000272324	0.0231723	488.695	430.818	357.392	817.25	999.964	559.662	839.095
Niben101Scf08899g00004	60.4627	-1.20538	0.331221	-3.63921	0.000273477	0.0231995	55.6741	103.062	110.714	38.8286	31.3082	43.0509	40.6014
Niben101Scf08326g00023	213.494	-0.930793	0.256156	-3.6337	0.000279384	0.0236341	310.074	337.041	231.139	148.843	125.233	139.915	202.211
Niben101Scf00457g02015	196.541	0.778446	0.214368	3.63136	0.000281929	0.0236507	165.476	128.131	122.368	228.349	230.542	270.047	230.871
Niben101Scf00662g01004	1451.92	0.813743	0.224076	3.63155	0.000281724	0.0236507	975.843	1048.26	1015.85	1599.37	2110.93	1325.77	2087.39
Niben101Scf04788g00023	517.468	-1.00833	0.277574	-3.63264	0.000280536	0.0236507	726.856	986.983	462.278	387.362	392.775	310.162	355.859
Niben101Scf02442g00003	120.475	-0.895105	0.246633	-3.6293	0.00028419	0.0237022	157.743	151.344	182.58	86.9022	97.7195	101.757	65.2806
Niben101Scf05378g01004	91.9413	-0.932984	0.257166	-3.62795	0.000285682	0.0237022	108.255	124.417	147.618	56.394	58.8214	81.2097	66.8729
Niben101Scf06869g02008	45.8645	1.63089	0.449533	3.62796	0.000285669	0.0237022	23.1975	21.3552	17.4811	84.1287	41.7442	35.2235	97.921
Niben101Scf09640g01004	41.5761	1.3287	0.366229	3.62806	0.000285558	0.0237022	21.651	22.2837	23.3081	50.847	73.0524	36.2019	63.6884
Niben101Scf08651g00010	503.183	-1.28941	0.355691	-3.62508	0.000288874	0.0239013	736.908	865.351	675.936	200.615	456.34	408.005	179.124
Niben101Scf03375g02030	359.096	1.20806	0.33342	3.62323	0.000290952	0.0240075	259.039	205.196	149.561	480.735	326.364	365.933	726.844
Niben101Scf00577g12010	395.624	-0.662498	0.182992	-3.62036	0.000294197	0.0240128	489.468	525.524	487.529	278.272	314.979	367.89	305.704
Niben101Scf00854g00045	34.0688	-1.87372	0.517473	-3.6209	0.000293581	0.0240128	26.2905	38.9965	110.714	17.5653	15.1797	18.5902	11.1455
Niben101Scf02585g00029	121.858	0.753204	0.208028	3.62069	0.000293822	0.0240128	88.9239	86.3494	87.4056	146.07	149.9	139.915	154.444
Niben101Scf11806g00009	1154.3	1.19429	0.329724	3.62209	0.000292235	0.0240128	757.786	699.152	536.087	1585.5	1104.32	997.02	2400.26
Niben101Scf33214g00010	539.722	-0.768412	0.212331	-3.61894	0.000295817	0.02408	538.956	768.788	813.843	439.133	375.698	410.941	430.693
Niben101Scf02354g06006	751.67	1.4148	0.391117	3.61733	0.000297657	0.0241646	398.224	496.741	258.332	1157.46	726.729	554.77	1669.43
Niben101Scf02772g02001	536.87	-1.52202	0.42098	-3.61543	0.000299849	0.0242773	759.332	1120.69	685.648	229.274	489.546	354.192	119.416
Niben101Scf01005g01002	322.143	-0.835959	0.231366	-3.61314	0.000302508	0.0244038	347.19	430.818	514.722	202.464	256.158	284.723	218.929
Niben101Scf05612g01003	159.835	1.00453	0.278056	3.6127	0.000303028	0.0244038	92.7901	86.3494	128.195	259.782	196.388	146.765	208.58
Niben101Scf02749g05033	36.0512	-2.25306	0.624549	-3.6075	0.000309156	0.0246559	48.7148	95.6343	52.4433	4.62246	31.3082	15.6549	3.98053
Niben101Scf04953g07003	62.079	-1.16288	0.322387	-3.60708	0.000309666	0.0246559	92.7901	97.4913	81.5785	59.1674	42.693	27.396	33.4364
Niben101Scf11991g00002	72.8888	1.36541	0.378475	3.60767	0.00030896	0.0246559	44.8486	46.4244	21.3658	115.561	73.0524	70.447	138.522
Niben101Scf16582g00005	182.027	-1.24819	0.345983	-3.60765	0.000308983	0.0246559	211.871	192.197	413.72	103.543	128.079	146.765	78.0183
Niben101Scf31633g00005	357.876	0.91745	0.254381	3.6066	0.00031024	0.0246559	231.975	250.692	229.197	532.507	425.032	302.335	533.391
Niben101Scf00069g00001	217.867	0.810642	0.225018	3.60257	0.000315085	0.0249176	142.278	126.274	192.292	297.686	271.338	243.629	251.569
Niben101Scf00338g04003	160.833	-1.35542	0.376245	-3.60249	0.000315182	0.0249176	202.592	179.198	359.334	86.9022	115.745	131.11	50.9507
Niben101Scf00138g03003	23.9394	1.71504	0.476347	3.6004	0.000317722	0.0249875	12.372	10.2134	7.76938	52.696	30.3594	21.5255	32.6403
Niben101Scf07242g01001	16.4727	-1.89063	0.525029	-3.601	0.000316994	0.0249875	19.3313	38.068	27.1928	8.32042	11.3848	7.82744	3.18442
Niben101Scf05307g01001	59.995	1.79161	0.497876	3.5985	0.000320056	0.0251057	32.4765	26.9262	13.5964	61.0164	166.028	75.3391	44.5819
Niben101Scf05492g00001	1678.08	0.700805	0.195076	3.59248	0.000327546	0.0256267	1374.07	1253.46	1078	2097.67	2367.09	1795.42	1780.89
Niben101Scf01301g03031	396.237	0.819939	0.228429	3.58947	0.000331353	0.0258575	345.643	265.548	211.716	510.319	418.391	498.999	523.041
Niben101Scf00702g00053	227.232	1.34619	0.375489	3.58515	0.000336886	0.0262216	138.412	153.201	67.9821	398.456	212.516	204.492	415.567
Niben101Scf01847g03004	1333.93	-1.11646	0.311573	-3.5833	0.000339283	0.0263402	1512.48	1790.13	2480.38	654.54	1235.25	1043.01	621.758
Niben101Scf04432g06003	340.339	1.41326	0.39453	3.58213	0.000340804	0.0263904	169.342	233.979	118.483	489.056	330.159	265.155	776.203
Niben101Scf00445g02005	206.753	-1.343	0.375029	-3.58106	0.000342201	0.0264309	221.15	322.185	405.95	72.1103	181.208	159.484	85.1833
Niben101Scf10158g01036	306.498	-1.67286	0.468028	-3.57428	0.000351194	0.0270563	463.177	586.804	462.278	84.1287	256.158	234.823	58.1157
Niben101Scf11124g01025	39.0715	-1.12688	0.315372	-3.57318	0.000352671	0.0271009	47.9416	60.3517	62.1551	20.3388	29.4107	25.4392	27.8637
Niben101Scf02031g08011	277.071	0.66571	0.186511	3.56927	0.000357973	0.0274385	186.353	223.766	213.658	331.892	330.159	299.4	354.267
Niben101Scf07953g00013	63.1327	2.51842	0.706317	3.56557	0.000363069	0.0276417	23.1975	13.9273	13.5964	119.259	27.5132	21.5255	222.91
Niben101Scf13540g04026	155.922	0.811084	0.227491	3.56535	0.00036337	0.0276417	102.069	109.562	116.541	163.635	205.875	169.268	224.502
Niben101Scf36578g00001	157.203	0.903857	0.253492	3.56562	0.000362992	0.0276417	110.575	125.346	75.7515	223.727	170.772	176.117	218.133
Niben101Scf13099g00014	84.3055	1.70753	0.479025	3.5646	0.000364407	0.027651	54.1276	39.925	13.5964	123.882	67.36	89.0371	202.211
Niben101Scf00167g03010	1817.52	1.13551	0.318675	3.56322	0.000366338	0.0277197	1295.2	1299.88	639.032	2968.54	1785.51	1888.37	2846.08
Niben101Scf04036g04007	47.9524	2.42859	0.681809	3.56198	0.000368067	0.0277197	6.95926	22.2837	11.6541	48.998	172.669	54.7921	18.3104
Niben101Scf15541g00008	72.0559	2.04735	0.574778	3.56199	0.000368049	0.0277197	38.6626	18.5698	19.4235	124.806	51.2316	39.1372	212.56
Niben101Scf02044g05002	15.3765	3.04891	0.856241	3.56081	0.000369709	0.0277742	3.86626	2.78546	1.94235	34.2062	5.6924	9.7843	49.3585
Niben101Scf02335g03005	178.455	-1.16603	0.327706	-3.55817	0.000373446	0.0279853	204.912	362.11	215.6	85.0532	143.259	150.678	87.5716
Niben101Scf10671g00001	2425.58	-0.984153	0.276687	-3.55692	0.000375223	0.0280489	3112.34	2847.67	4183.81	1236.97	1910.75	2298.33	1389.2
Niben101Scf01619g00017	236.153	0.770141	0.216684	3.55421	0.000379119	0.0282701	194.086	180.127	126.252	275.498	309.287	291.572	276.249
Niben101Scf15972g01018	320.925	0.679401	0.191204	3.55328	0.000380456	0.0282999	241.254	270.19	202.004	378.117	403.211	351.256	400.441
Niben101Scf00682g04003	160.263	0.714157	0.201276	3.54815	0.000387944	0.0285356	126.813	113.276	110.714	209.86	181.208	184.923	195.046
Niben101Scf02636g05003	44.7639	2.60011	0.73238	3.55021	0.000384917	0.0285356	7.73251	10.2134	17.4811	63.7899	159.387	45.9862	8.75716
Niben101Scf04407g00016	54.1792	1.72565	0.486348	3.54818	0.000387909	0.0285356	25.5173	21.3552	23.3081	88.7512	43.6417	38.1588	138.522
Niben101Scf05233g00008	103.378	-1.04672	0.295007	-3.54812	0.000387989	0.0285356	102.069	160.628	178.696	51.7715	75.8986	73.3823	81.2028
Niben101Scf08195g04009	78.252	-1.16011	0.327045	-3.54724	0.000389294	0.0285356	89.6971	116.061	137.907	41.6021	65.4625	63.598	33.4364
Niben101Scf18308g01001	655.136	-1.01229	0.28536	-3.54741	0.000389036	0.0285356	668.862	837.496	1256.7	367.948	543.624	537.158	374.17
Niben101Scf01574g09006	589.502	0.866343	0.244334	3.54573	0.000391528	0.0285608	460.858	352.825	388.469	716.481	906.988	521.503	779.387
Niben101Scf05811g00003	332.697	-0.835045	0.235489	-3.546	0.00039113	0.0285608	338.684	477.243	518.606	205.237	253.312	290.594	245.2
Niben101Scf05060g02002	33.7493	-1.32887	0.374874	-3.54486	0.000392825	0.0285863	41.7556	41.782	71.8668	17.5653	24.667	23.4823	15.126
Niben101Scf04218g00010	36.8455	2.08489	0.588431	3.54313	0.000395404	0.0286137	17.0115	12.9988	7.76938	67.4879	23.7183	25.4392	103.494
Niben101Scf10036g04008	577.253	-0.996798	0.28129	-3.54366	0.000394608	0.0286137	607.002	706.579	1111.02	327.27	412.699	519.546	356.655
Niben101Scf18102g00002	167.24	-0.661154	0.186624	-3.54271	0.000396044	0.0286137	218.057	210.767	205.889	127.58	136.617	134.045	137.726
Niben101Scf04328g00046	13738.6	1.16319	0.328599	3.53984	0.000400367	0.028857	9502.48	9912.54	4708.25	21138.5	13965.3	13307.6	23635.6
Niben101Scf12746g00014	377.814	0.854753	0.241749	3.5357	0.000406689	0.0291734	263.679	262.762	248.62	441.907	457.289	350.278	620.166
Niben101Scf12789g00027	122.654	-0.882261	0.249491	-3.53624	0.000405866	0.0291734	145.371	159.7	194.235	81.3552	99.6169	106.649	71.6495
Niben101Scf00202g04006	26.2256	-1.5924	0.450588	-3.53405	0.000409244	0.0291898	32.4765	29.7116	66.0397	12.9429	18.9747	14.6765	8.75716
Niben101Scf01658g01010	14.9243	3.29797	0.933297	3.53368	0.000409817	0.0291898	4.63951	1.85698	0	34.2062	8.53859	5.87058	49.3585
Niben101Scf10438g02005	245.762	-1.12084	0.317103	-3.53463	0.000408352	0.0291898	384.306	316.614	365.161	107.241	227.696	205.47	113.843
Niben101Scf04926g04019	60.3565	1.61331	0.456791	3.53183	0.000412689	0.0293252	38.6626	28.7831	13.5964	98.9206	40.7955	74.3607	127.377
Niben101Scf04370g00025	153.417	1.09115	0.309653	3.5238	0.000425408	0.030158	87.3774	99.3482	93.2326	186.747	210.619	120.347	276.249
Niben101Scf00825g03003	250.972	-1.00351	0.285076	-3.52014	0.000431322	0.0305057	269.091	293.402	495.298	145.145	154.643	211.341	187.881
Niben101Scf01834g04021	207.493	-0.710614	0.202093	-3.51627	0.00043765	0.0308809	242.028	290.617	268.044	144.221	185.952	153.614	167.978
Niben101Scf02207g11009	225.597	-1.30026	0.369915	-3.51502	0.000439725	0.030955	403.637	309.187	310.775	128.504	198.285	168.29	60.504
Niben101Scf01084g01010	33.4715	-2.77868	0.791291	-3.51157	0.000445462	0.0312859	26.2905	16.7128	153.445	6.47144	5.6924	22.5039	3.18442
Niben101Scf13856g00012	58.7283	2.54864	0.726082	3.51013	0.000447887	0.0313833	17.0115	17.6413	11.6541	96.1471	21.8208	21.5255	225.298
Niben101Scf14679g00002	260.042	-1.9973	0.569125	-3.50942	0.000449081	0.0313941	394.358	625.801	343.795	46.2246	185.952	194.708	29.4559
Niben101Scf26075g00003	202.682	-1.11232	0.317141	-3.50734	0.000452617	0.0315682	253.626	271.119	353.507	83.2042	158.438	189.815	109.066
Niben101Scf06840g00010	848.974	1.09867	0.313317	3.50656	0.000453932	0.031587	619.374	596.089	322.429	1306.31	1085.35	704.47	1308.8
Niben101Scf06565g00009	68.9494	1.79228	0.511513	3.50388	0.000458529	0.0318335	30.93	25.9977	29.1352	104.468	55.9752	41.0941	195.046
Niben101Scf00568g04025	5282.15	1.10614	0.315838	3.50222	0.000461394	0.0318858	3679.13	3880.15	1990.9	8741.07	5147.82	5202.31	8333.63
Niben101Scf22883g00002	643.781	-0.638777	0.182385	-3.50236	0.000461158	0.0318858	711.391	856.995	860.459	450.227	559.752	555.748	511.896
Niben101Scf07157g00004	69.3774	-1.06166	0.30354	-3.49758	0.000469496	0.0323717	87.3774	75.2075	135.964	48.0735	38.898	45.9862	54.1352
Niben101Scf00799g05006	59.5847	2.60297	0.744686	3.49539	0.000473366	0.0325641	22.4243	12.9988	9.71173	111.863	15.1797	28.3745	216.541
Niben101Scf02124g00007	109.959	1.2813	0.366645	3.49467	0.000474656	0.0325702	77.3251	57.5663	44.6739	160.861	223.901	93.9293	111.455
Niben101Scf02171g00001	335.547	-1.15016	0.32917	-3.49413	0.000475611	0.0325702	324.765	441.96	703.129	193.219	172.669	198.621	314.462
Niben101Scf04763g01014	228.518	-1.57216	0.450028	-3.49347	0.000476795	0.0325774	381.986	374.181	347.68	58.243	205.875	175.139	56.5235
Niben101Scf03906g01002	193.975	-0.831568	0.238209	-3.49092	0.000481354	0.0328146	226.563	291.545	258.332	110.014	176.464	142.851	152.056
Niben101Scf01463g05007	88.5425	-0.983098	0.281769	-3.48902	0.000484794	0.0329006	85.8309	138.345	147.618	67.4879	57.8727	55.7705	66.8729
Niben101Scf02564g09002	95.3137	0.988894	0.283399	3.4894	0.00048411	0.0329006	72.6856	69.6366	36.9046	124.806	104.361	124.261	134.542
Niben101Ctg08688g00001	1190.5	-1.21184	0.347479	-3.48752	0.000487515	0.0330111	1335.4	1294.31	2661.01	514.942	889.911	1031.27	606.632
Niben101Scf05761g01038	42.3852	-1.26598	0.363178	-3.48583	0.00049062	0.033147	57.2206	43.6389	91.2902	24.9613	31.3082	28.3745	19.9026
Niben101Scf09348g00004	196.913	-1.28805	0.369721	-3.48385	0.000494256	0.0333181	235.842	221.909	435.085	74.8838	163.182	157.527	89.9599
Niben101Scf07823g00002	5483.9	0.713761	0.204993	3.48189	0.000497894	0.0334887	4115.24	4306.33	3622.47	6499.17	7398.22	5030.11	7415.72
Niben101Scf09417g02001	871.235	-1.25592	0.36094	-3.47957	0.000502219	0.0337045	1503.97	1782.7	625.435	428.964	579.676	451.056	726.844
Niben101Scf00066g02006	102.195	1.06898	0.3074	3.4775	0.000506114	0.0338709	58.7671	82.6354	44.6739	135.9	170.772	122.304	100.309
Niben101Scf01023g07011	89.1784	0.920807	0.264823	3.47706	0.000506942	0.0338709	71.9123	59.4232	42.7316	99.8451	107.207	121.325	121.804
Niben101Scf08483g00016	39.3249	2.5236	0.725976	3.47615	0.00050866	0.0339107	16.2383	5.57093	9.71173	71.1858	18.0259	17.6117	136.93
Niben101Scf01046g03001	96.3022	1.94686	0.560655	3.47247	0.000515701	0.0342158	44.8486	33.4256	31.0775	150.692	48.3854	65.5548	300.132
Niben101Scf02430g08002	213.824	-1.81688	0.523606	-3.46995	0.000520564	0.0342158	248.214	255.334	582.704	73.9593	166.028	141.872	28.6598
Niben101Scf02564g09011	3640.06	1.07578	0.309766	3.47287	0.000514922	0.0342158	2703.29	2571.91	1408.2	4820.3	3776.9	3640.74	6559.11
Niben101Scf02725g06001	642.579	-1.07194	0.30895	-3.46963	0.000521168	0.0342158	777.891	943.344	1031.39	368.872	646.087	463.776	266.695
Niben101Scf02822g01003	28.4254	-1.4999	0.432095	-3.47122	0.0005181	0.0342158	30.1568	38.068	67.9821	15.7164	15.1797	21.5255	10.3494
Niben101Scf04400g04002	92.2805	1.39721	0.402666	3.4699	0.000520654	0.0342158	47.9416	39.925	56.328	191.37	77.7961	73.3823	159.221
Niben101Scf06444g02010	56.3817	1.35345	0.389945	3.47086	0.000518793	0.0342158	30.93	40.8535	15.5388	82.2797	77.7961	46.9646	100.309
Niben101Scf04995g14009	21.5759	1.60145	0.461747	3.46823	0.000523896	0.0343203	14.6918	9.28488	3.88469	32.3572	26.5645	37.1803	27.0676
Niben101Scf00276g02002	127.548	-1.00757	0.290686	-3.46618	0.000527906	0.0343594	159.29	213.552	163.157	67.4879	101.514	119.368	68.4651
Niben101Scf03006g06007	31.2117	2.00654	0.57887	3.46631	0.000527664	0.0343594	14.6918	11.1419	7.76938	54.545	20.8721	23.4823	85.9794
Niben101Scf04350g00020	119.54	0.767049	0.221246	3.46696	0.000526387	0.0343594	90.4704	88.2064	75.7515	149.768	144.207	129.153	159.221
Niben101Scf02354g02009	180.141	-0.725515	0.209393	-3.46484	0.000530544	0.0344569	212.644	245.121	240.851	138.674	118.592	163.398	141.707
Niben101Scf01571g05001	48.4715	-1.22471	0.353882	-3.4608	0.000538579	0.0349036	86.6041	83.5639	44.6739	22.1878	30.3594	31.3098	40.6014
Niben101Scf09698g01005	884.508	0.933778	0.269968	3.45885	0.00054249	0.0350818	659.583	657.37	425.374	1341.44	828.244	950.056	1329.5
Niben101Scf02359g00009	386.458	-0.917688	0.265427	-3.45741	0.0005454	0.0351946	613.188	618.373	351.565	316.176	317.825	252.435	235.647
Niben101Scf01988g00011	26.8506	2.54011	0.734935	3.45624	0.000547772	0.0352723	6.18601	9.28488	5.82704	50.847	12.3335	12.7196	90.756
Niben101Scf01849g03012	806.734	0.765274	0.221614	3.45318	0.000554011	0.0355981	651.077	591.447	483.644	1090.9	815.91	850.256	1163.91
Niben101Scf09127g01001	38.4061	2.41045	0.698379	3.4515	0.00055749	0.0357456	14.6918	10.2134	7.76938	73.0348	14.231	21.5255	127.377
Niben101Scf00687g03009	60.0994	0.984657	0.285386	3.45027	0.000560033	0.0358326	46.3951	31.5686	36.9046	85.0532	78.7448	74.3607	67.669
Niben101Scf01020g06001	848.13	0.800533	0.232416	3.44439	0.00057234	0.0364655	638.705	531.095	617.666	1053	1275.1	742.628	1078.72
Niben101Scf04655g02004	3127.8	0.970166	0.281661	3.44445	0.000572218	0.0364655	2465.12	2261.8	1330.51	4867.45	3214.31	3245.45	4509.94
Niben101Scf00393g02002	230.882	-0.795817	0.231564	-3.4367	0.000588857	0.0373819	248.987	285.046	382.642	157.164	195.439	186.88	160.017
Niben101Scf02767g04005	37.896	2.17274	0.632352	3.43597	0.000590436	0.0373819	16.2383	12.9988	7.76938	77.6573	22.7696	19.5686	108.27
Niben101Scf03985g04014	101.922	-0.932542	0.271396	-3.43609	0.000590171	0.0373819	119.081	113.276	190.35	67.4879	68.3087	75.3391	79.6105
Niben101Scf01664g01001	31.8091	3.0003	0.874308	3.43162	0.000599977	0.0378739	4.63951	10.2134	3.88469	70.2613	5.6924	11.7412	116.231
Niben101Scf04418g12013	211.59	1.02525	0.298794	3.43129	0.000600716	0.0378739	174.755	113.276	108.771	297.686	303.594	174.161	308.889
Niben101Scf00755g00004	137.484	-0.975951	0.284537	-3.42996	0.000603673	0.0379106	144.598	174.556	256.39	97.9961	113.848	101.757	73.2417
Niben101Scf04185g04011	378.42	0.710738	0.207218	3.4299	0.000603808	0.0379106	341.777	235.836	252.505	479.811	422.186	459.862	456.965
Niben101Scf03474g03010	111.805	1.91893	0.559991	3.4267	0.000610953	0.0380979	60.3136	40.8535	27.1928	171.955	79.6935	58.7058	343.918
Niben101Scf06840g00011	512.746	0.93096	0.271703	3.42639	0.000611657	0.0380979	392.038	367.681	250.563	702.613	654.625	438.337	783.368
Niben101Scf07327g01026	221.348	0.782425	0.228268	3.42766	0.000608809	0.0380979	168.569	176.413	122.368	252.386	249.517	255.37	324.811
Niben101Scf10464g00004	452.168	-0.68771	0.200714	-3.42631	0.000611837	0.0380979	560.607	519.953	652.628	390.135	404.16	337.558	300.132
Niben101Scf00347g00015	65.3011	2.54692	0.743584	3.42519	0.000614374	0.0381772	24.744	16.7128	9.71173	134.051	19.9234	23.4823	228.482
Niben101Scf00375g01013	101.783	1.16612	0.340635	3.42337	0.000618489	0.0383539	74.2321	71.4936	29.1352	150.692	104.361	119.368	163.202
Niben101Scf03494g01004	14.5773	-1.94083	0.567123	-3.42223	0.000621092	0.0384364	21.651	12.0703	42.7316	5.54695	6.64113	7.82744	5.57274
Niben101Scf04871g08015	40.8819	-1.41917	0.414767	-3.42161	0.000622515	0.0384457	73.4588	85.4209	31.0775	17.5653	24.667	20.547	33.4364
Niben101Scf01964g12005	116.989	-0.915827	0.267732	-3.42069	0.000624636	0.038498	153.104	128.131	200.062	100.77	82.5397	89.0371	65.2806
Niben101Scf00684g01001	21.5184	2.61407	0.764403	3.41976	0.000626765	0.0385451	6.95926	3.71395	5.82704	38.8286	14.231	7.82744	73.2417
Niben101Scf00698g00009	2808.8	0.919194	0.268873	3.41869	0.00062923	0.0385451	2106.34	2015.75	1458.7	4163.91	3451.49	2295.4	4170
Niben101Scf03515g00134	180.748	-1.23137	0.360172	-3.41885	0.000628866	0.0385451	177.848	190.34	440.912	107.241	122.387	138.937	87.5716
Niben101Scf04690g02025	288.716	0.923305	0.270149	3.41776	0.000631379	0.0385985	206.458	210.767	153.445	412.323	272.286	298.421	467.314
Niben101Scf02736g01008	85.1744	0.872818	0.25543	3.41705	0.000633031	0.0386213	58.7671	65.9227	46.6163	107.241	118.592	90.0156	109.066
Niben101Scf01063g08024	43.6072	2.40595	0.704643	3.41442	0.000639176	0.0387072	15.465	13.9273	7.76938	75.8083	16.1285	22.5039	153.648
Niben101Scf03949g00022	39.1727	-1.27202	0.372433	-3.41543	0.000636824	0.0387072	58.7671	81.707	34.9622	24.9613	30.3594	19.5686	23.8832
Niben101Scf04558g00001	395.881	1.11683	0.327014	3.41522	0.000637298	0.0387072	235.068	294.331	180.638	454.85	815.91	417.79	372.577
Niben101Scf07842g00010	124.417	-1.16478	0.341168	-3.41409	0.000639955	0.0387072	163.929	134.631	248.62	79.5063	76.8473	116.433	50.9507
Niben101Scf08991g00007	1010.99	-0.62587	0.18334	-3.41371	0.000640847	0.0387072	1205.5	1345.38	1245.04	872.72	758.986	947.12	702.165
Niben101Scf08341g07009	30.6712	2.98949	0.87588	3.41313	0.000642211	0.0387121	4.63951	6.49942	7.76938	61.0164	9.48733	5.87058	119.416
Niben101Scf04840g01004	61.8504	0.964578	0.282764	3.41125	0.00064665	0.0388247	42.5288	30.6401	48.5586	83.2042	74.0011	83.1666	70.8534
Niben101Scf07907g00033	193.599	0.792107	0.232184	3.41155	0.000645948	0.0388247	150.011	153.201	102.944	234.821	224.85	212.319	277.045
Niben101Scf02762g01002	5721.06	0.702086	0.205905	3.40976	0.000650202	0.0389067	4302.37	4498.52	3834.19	6739.54	7699.91	5205.25	7767.6
Niben101Scf05385g03007	107.627	-0.842062	0.246984	-3.40938	0.000651104	0.0389067	139.958	165.271	126.252	83.2042	77.7961	64.5764	96.3288
Niben101Scf05710g03007	107.135	2.21001	0.648275	3.40906	0.000651881	0.0389067	51.8078	21.3552	31.0775	253.311	47.4366	44.0294	300.928
Niben101Scf04309g02001	189.908	-1.27929	0.375394	-3.40786	0.000654752	0.0389242	196.406	210.767	452.567	81.3552	115.745	172.204	100.309
Niben101Scf05562g00006	25.364	-1.95302	0.573006	-3.40838	0.000653502	0.0389242	55.6741	58.4948	17.4811	8.32042	3.79493	14.6765	19.1065
Niben101Scf00327g00011	101.525	1.55702	0.457867	3.4006	0.000672372	0.0398932	64.1798	51.0668	27.1928	156.239	58.8214	122.304	230.871
Niben101Scf04827g04017	115.656	-0.901973	0.265387	-3.39871	0.00067704	0.0400914	146.918	125.346	202.004	87.8267	76.8473	99.7999	70.8534
Niben101Scf02227g02008	170.113	-0.932221	0.274386	-3.39747	0.000680108	0.0401943	231.975	250.692	217.543	85.9777	123.335	172.204	109.066
Niben101Scf03515g00048	369.3	1.21796	0.358577	3.39666	0.000682145	0.0402359	263.679	263.691	99.0596	607.391	371.903	398.221	581.157
Niben101Scf04903g01009	45.7457	-1.06926	0.314898	-3.39556	0.000684873	0.0402396	61.8601	77.0645	56.328	37.9041	35.1031	22.5039	29.4559
Niben101Scf07601g00006	198.363	0.71954	0.211887	3.39586	0.000684141	0.0402396	173.981	129.988	128.195	232.972	248.568	224.06	250.773
Niben101Scf05880g03004	180.86	-0.680911	0.20059	-3.39454	0.000687433	0.0403116	226.563	206.124	260.274	128.504	149.9	145.786	148.872
Niben101Scf07459g00035	83.4232	-0.89289	0.263197	-3.39248	0.000692627	0.0405374	86.6041	128.131	126.252	54.545	58.8214	67.5117	62.0962
Niben101Scf01655g01015	388.248	0.668706	0.197284	3.38956	0.000700053	0.0408669	311.62	297.116	260.274	509.395	496.187	380.609	462.537
Niben101Scf03039g01013	123.327	-0.939855	0.277309	-3.3892	0.000700962	0.0408669	137.639	152.272	221.427	65.6389	101.514	98.8214	85.9794
Niben101Scf01177g04007	149.938	0.886664	0.261767	3.38723	0.000706033	0.0410832	126.813	90.0633	83.5209	207.086	221.055	163.398	157.629
Niben101Scf06133g00014	169.239	-0.721843	0.213281	-3.38447	0.000713145	0.0414173	246.667	214.481	192.292	139.598	112.899	145.786	132.95
Niben101Scf03121g01001	202.63	-1.07753	0.318431	-3.38388	0.000714697	0.0414278	185.58	272.047	413.72	105.392	137.566	175.139	128.969
Niben101Scf02309g03020	84.212	0.811373	0.239922	3.38182	0.000720071	0.0416593	54.9008	60.3517	62.1551	100.77	105.309	92.9509	113.047
Niben101Scf00271g07012	39.8999	1.38955	0.410953	3.38128	0.000721486	0.0416613	22.4243	23.2122	15.5388	66.5634	53.129	28.3745	70.0573
Niben101Scf02235g04015	334.11	-0.666764	0.197363	-3.37836	0.000729189	0.041866	354.149	433.604	485.586	252.386	283.671	281.788	247.589
Niben101Scf04893g01006	42.4168	-1.29933	0.384549	-3.37883	0.000727941	0.041866	58.7671	45.4959	89.3479	19.4143	20.8721	39.1372	23.8832
Niben101Scf07223g02010	18.5093	1.76788	0.523172	3.37915	0.000727095	0.041866	11.5988	6.49942	3.88469	37.9041	29.4107	19.5686	20.6987
Niben101Scf00634g00003	124615	-1.42841	0.423621	-3.37191	0.000746484	0.0427776	152569	136082	294679	68115.6	51717.3	129859	39279.8
Niben101Ctg14074g00003	26.5814	1.80489	0.536153	3.36637	0.000761653	0.0431828	12.372	12.0703	7.76938	44.3756	19.9234	23.4823	66.0768
Niben101Ctg14291g00001	26.7319	-1.55146	0.460803	-3.36686	0.000760301	0.0431828	50.2613	48.2814	29.1352	8.32042	21.8208	20.547	8.75716
Niben101Scf00704g03002	332.625	0.634488	0.18848	3.36634	0.000761724	0.0431828	248.987	280.403	227.254	410.474	373.801	355.17	432.285
Niben101Scf02055g00001	97.7221	0.968375	0.287721	3.36568	0.000763564	0.0431828	64.1798	64.9942	60.2127	122.957	100.566	100.778	170.367
Niben101Scf04416g00008	23278.6	-1.33763	0.397097	-3.36853	0.000755691	0.0431828	22621.5	21928.1	62125.9	17525.6	15269.9	14570.8	8908.42
Niben101Scf07586g00013	51.9871	-1.05443	0.313203	-3.36661	0.000760986	0.0431828	57.9938	73.3506	91.2902	31.4327	37.9493	44.0294	27.8637
Niben101Scf09740g00003	71.0829	4.40493	1.3087	3.36588	0.000762996	0.0431828	1.5465	2.78546	13.5964	15.7164	337.749	104.692	21.4948
Niben101Scf02895g02004	20.9079	-1.79362	0.533273	-3.36341	0.000769852	0.0434571	17.7848	30.6401	58.2704	4.62246	12.3335	10.7627	11.9416
Niben101Scf04738g05019	551.507	0.687679	0.20451	3.36257	0.000772207	0.0434609	414.463	400.178	411.777	648.068	825.397	597.821	562.847
Niben101Scf06113g00012	52.3534	-1.82408	0.542501	-3.36236	0.000772797	0.0434609	48.7148	76.136	141.791	22.1878	36.0518	35.2235	6.36884
Niben101Scf05018g00001	161.513	-0.937801	0.278963	-3.36173	0.000774548	0.0434783	158.516	233.979	275.813	86.9022	127.13	136.002	112.251
Niben101Scf06763g00018	263.105	1.08733	0.323513	3.361	0.000776606	0.043513	163.156	150.415	167.042	340.213	509.469	317.99	193.454
Niben101Scf03515g00091	6461.93	1.01399	0.301823	3.35954	0.000780725	0.0436135	4790.29	4725.08	2730.94	10290.5	6195.22	6283.48	10218
Niben101Scf06560g02002	615.648	0.770208	0.229274	3.35934	0.000781288	0.0436135	511.119	448.46	353.507	831.118	606.24	680.987	878.104
Niben101Scf01497g00001	25.287	2.6691	0.794656	3.35881	0.000782784	0.0436164	9.27901	1.85698	7.76938	48.998	11.3848	11.7412	85.9794
Niben101Scf06186g07020	20.2144	2.46017	0.733195	3.35541	0.000792487	0.0440757	4.63951	3.71395	9.71173	37.9041	18.9747	6.84901	59.7079
Niben101Scf04077g07004	422.636	-1.01261	0.301939	-3.35371	0.000797369	0.0442657	409.05	485.599	889.594	234.821	315.928	308.205	315.258
Niben101Scf01964g02018	178.448	-1.27136	0.379189	-3.35283	0.0007999	0.0443247	133.772	289.688	382.642	79.5063	155.592	107.627	100.309
Niben101Scf12205g03024	73.2191	-1.28722	0.384128	-3.35101	0.000805163	0.0445195	95.8831	120.703	114.598	38.8286	72.1037	48.9215	21.4948
Niben101Scf14768g00003	57.5015	-0.942559	0.28131	-3.3506	0.000806362	0.0445195	74.2321	90.9918	71.8668	51.7715	39.8468	37.1803	36.6209
Niben101Scf00273g01001	54.8421	2.25832	0.674172	3.34977	0.00080878	0.0445279	19.3313	20.4267	11.6541	105.392	24.667	22.5039	179.92
Niben101Scf11349g00001	32.6867	-1.8849	0.562735	-3.34954	0.000809465	0.0445279	95.8831	57.5663	13.5964	11.0939	18.9747	20.547	11.1455
Niben101Scf28780g01004	738.881	0.872709	0.260779	3.34655	0.000818238	0.0449287	473.23	506.026	524.433	887.512	1207.74	598.799	974.433
Niben101Scf01184g17001	67.63	-1.2341	0.368872	-3.34561	0.000821007	0.0449989	79.6449	72.4221	151.503	38.8286	49.3341	53.8137	27.8637
Niben101Scf03590g01002	1500.18	-0.901795	0.269712	-3.34354	0.000827156	0.0452538	1866.63	1747.41	2515.34	797.836	1261.81	1415.79	896.415
Niben101Scf21714g00001	1202.23	-0.941213	0.281933	-3.33843	0.000842523	0.0460112	1385.67	1225.6	2358.01	790.44	846.269	1081.17	728.436
Niben101Scf08157g02007	22.2432	-1.34525	0.403109	-3.33718	0.000846329	0.0461356	30.1568	31.5686	40.7893	13.8674	18.0259	11.7412	9.55327
Niben101Scf00883g12009	24.5086	-1.76933	0.530467	-3.33542	0.000851701	0.0463448	26.2905	33.4256	64.0974	7.39593	14.231	20.547	5.57274
Niben101Scf02059g00009	33.2744	2.63862	0.791675	3.33296	0.000859282	0.0465894	14.6918	5.57093	3.88469	76.7328	19.9234	7.82744	104.29
Niben101Scf03971g02005	27.002	1.75154	0.525517	3.33298	0.000859207	0.0465894	12.372	7.42791	15.5388	63.7899	21.8208	23.4823	44.5819
Niben101Scf08415g01034	63.0187	1.28747	0.386465	3.3314	0.00086411	0.0467673	47.1683	36.211	17.4811	114.637	92.0271	54.7921	78.8144
Niben101Scf01035g06018	375.7	0.647639	0.19444	3.33079	0.00086599	0.0467852	326.312	268.333	254.447	447.454	415.545	413.876	503.935
Niben101Scf02790g05015	178.992	-0.766286	0.230212	-3.32861	0.00087282	0.04707	177.074	249.763	277.755	139.598	130.925	140.894	136.93
Niben101Scf23175g00004	27.026	-1.22908	0.369341	-3.32777	0.000875453	0.0471278	46.3951	33.4256	40.7893	12.9429	15.1797	20.547	19.9026
Niben101Scf02197g04006	26.3341	-1.82027	0.547294	-3.32595	0.000881182	0.0471838	34.023	51.0668	48.5586	7.39593	25.6158	13.698	3.98053
Niben101Scf06869g02014	81.71	-0.935742	0.281337	-3.32606	0.000880834	0.0471838	91.2436	96.5628	151.503	53.6205	67.36	56.7489	54.9313
Niben101Scf08137g02022	537.53	0.688036	0.206836	3.32647	0.000879525	0.0471838	428.381	400.178	365.161	737.744	553.111	548.899	729.233
Niben101Ctg14629g00001	160.567	-0.946729	0.284801	-3.32417	0.000886815	0.047283	213.417	181.984	269.986	91.5246	109.104	162.419	95.5327
Niben101Scf00428g08008	43.7317	2.25911	0.67976	3.32339	0.000889295	0.047283	17.7848	8.35639	15.5388	74.8838	24.667	17.6117	147.28
Niben101Scf02340g07012	1179.91	-3.03658	0.913656	-3.32354	0.000888816	0.047283	4237.42	2610.91	256.39	413.248	109.104	291.572	340.733
Niben101Scf03506g03001	82.5639	-0.950054	0.285862	-3.32346	0.00088907	0.047283	103.616	136.488	101.002	46.2246	58.8214	79.2528	52.543
Niben101Scf00165g05008	236.311	-0.997414	0.300265	-3.32178	0.000894466	0.0473545	361.108	366.753	262.217	132.202	190.695	228.953	112.251
Niben101Scf01341g03007	106.691	-0.880381	0.265055	-3.3215	0.000895344	0.0473545	114.441	156.914	163.157	63.7899	68.3087	87.0803	93.1443
Niben101Scf04845g00017	25.07	-1.46421	0.440746	-3.32213	0.000893335	0.0473545	57.9938	36.211	23.3081	11.0939	13.2823	13.698	19.9026
Niben101Scf05654g00023	1559.81	0.956323	0.288086	3.31957	0.000901561	0.0475999	1152.92	1192.18	695.36	2454.52	1435.43	1656.48	2331.79
Niben101Scf04171g01014	45.3848	1.43533	0.432524	3.31851	0.000904988	0.0476975	23.9708	23.2122	21.3658	53.6205	104.361	57.7274	33.4364
Niben101Scf01022g02008	89.3454	-1.51272	0.455986	-3.31748	0.000908337	0.0477074	94.3366	84.4924	248.62	45.3001	62.6164	64.5764	25.4754
Niben101Scf16608g00005	29.1906	1.27791	0.385169	3.31779	0.000907318	0.0477074	16.2383	14.8558	17.4811	35.1307	53.129	33.2666	34.2325
Niben101Scf01283g02004	64.2524	1.0337	0.311639	3.31699	0.000909936	0.0477084	53.3543	38.9965	25.2505	90.6002	72.1037	76.3175	93.1443
Niben101Scf08455g00002	46.2495	1.01237	0.305309	3.3159	0.00091348	0.0477285	30.1568	26.9262	31.0775	47.1491	60.7189	61.6411	66.0768
Niben101Scf22627g00001	49.2991	1.03704	0.31273	3.31609	0.000912879	0.0477285	29.3835	30.6401	33.0199	66.5634	65.4625	45.9862	74.0378
Niben101Scf03486g01001	7399.96	-1.35536	0.408874	-3.31486	0.000916896	0.0477418	7085.3	5868.97	21101.6	4292.41	4775.92	5030.11	3645.37
Niben101Scf14470g00003	5594.84	1.04839	0.316267	3.31489	0.000916802	0.0477418	4485.63	3796.59	2136.58	8607.94	5125.05	5997.78	9014.3
Niben101Scf04144g00001	327.562	0.616877	0.186191	3.31313	0.000922573	0.0479547	276.824	239.55	235.024	369.797	429.776	350.278	391.684
Niben101Scf00234g01024	70.8573	-1.00692	0.304208	-3.30997	0.000933069	0.0481687	79.6449	84.4924	135.964	40.6776	48.3854	60.6627	46.1741
Niben101Scf04233g00002	480.017	-1.29812	0.392137	-3.31038	0.000931692	0.0481687	483.282	421.534	1276.12	256.084	252.363	395.286	275.452
Niben101Scf05676g06014	16.0277	2.35139	0.710337	3.31024	0.000932144	0.0481687	4.63951	5.57093	3.88469	25.8858	47.4366	17.6117	7.16495
Niben101Scf06216g01014	27.8783	-1.2661	0.382377	-3.31114	0.000929177	0.0481687	36.3428	40.8535	48.5586	17.5653	18.9747	22.5039	10.3494
Niben101Scf02907g07021	43.3905	2.0335	0.614485	3.30927	0.000935394	0.0482063	20.1045	12.9988	13.5964	86.9022	18.9747	29.3529	121.804
Niben101Scf03203g02001	25.1567	3.01546	0.911589	3.30791	0.000939934	0.0483577	6.18601	4.64244	3.88469	52.696	5.6924	5.87058	97.1249
Niben101Scf00630g00004	144.456	-1.18939	0.360065	-3.30328	0.000955615	0.0489146	187.9	192.197	258.332	67.4879	127.13	127.196	50.9507
Niben101Scf03965g03003	41.6268	-1.33882	0.405265	-3.30358	0.000954599	0.0489146	48.7148	40.8535	102.944	22.1878	32.2569	20.547	23.8832
Niben101Scf08357g01012	76.0935	1.83313	0.554901	3.30352	0.000954794	0.0489146	37.8893	32.4971	21.3658	116.486	49.3341	45.0078	230.074
Niben101Scf07437g02002	17672.1	0.828473	0.250861	3.30252	0.000958206	0.0489642	14033	13378.6	9317.43	25228.4	17813.4	17572.6	26361.4
Niben101Scf04558g02003	403.749	-1.18364	0.358572	-3.30099	0.000963445	0.0491487	412.916	506.955	862.401	197.841	371.903	306.249	167.978
Niben101Ctg15394g00005	274.505	0.882233	0.267317	3.30033	0.000965725	0.0491819	193.313	216.338	143.734	390.135	280.825	268.09	429.101
Niben101Scf04624g00012	2049.28	-0.650637	0.197262	-3.29834	0.000972572	0.0494473	2295.01	2518.06	2946.54	1454.22	1703.92	1469.6	1957.62
Niben101Scf03038g17022	104.645	1.14325	0.34722	3.29258	0.000992743	0.050388	80.4181	72.4221	29.1352	162.71	128.079	103.714	156.037
Niben101Scf02023g01005	242.667	-1.41967	0.43135	-3.29122	0.000997522	0.0505456	255.946	303.616	574.934	89.6757	172.669	226.996	74.8339
Niben101Scf02605g07001	121.773	-1.62387	0.493857	-3.28813	0.00100855	0.051019	167.795	170.842	256.39	36.0552	86.3347	113.498	21.4948
Niben101Scf17594g00006	99.8329	-1.08791	0.331007	-3.28668	0.00101374	0.0511958	102.842	129.988	198.119	60.0919	88.2321	73.3823	46.1741
Niben101Scf00440g01014	224.95	1.17243	0.357277	3.28157	0.00103231	0.0520464	153.104	150.415	87.4056	342.986	181.208	224.06	435.47
Niben101Scf02807g01001	64.7643	-1.27533	0.388765	-3.28047	0.00103633	0.052162	58.7671	83.5639	151.503	36.9797	44.5904	50.8784	27.0676
Niben101Scf05349g00005	173.865	-0.790207	0.240926	-3.27987	0.00103854	0.052186	194.859	220.052	273.871	128.504	156.541	138.937	104.29
Niben101Scf06840g00009	42854.7	0.753516	0.229818	3.27876	0.00104266	0.052306	31268.7	29205.6	31889.4	52367.8	67344.8	37461.2	50445.2
Niben101Scf15224g00002	549.255	-0.88759	0.270749	-3.27828	0.00104443	0.0523083	753.146	900.633	578.819	386.437	558.803	349.3	317.646
Niben101Scf00369g21004	111.114	-1.3998	0.427298	-3.27595	0.00105308	0.0524625	124.493	163.414	229.197	42.5266	92.0271	95.8861	30.252
Niben101Scf01157g01005	154.074	0.955602	0.291753	3.27538	0.0010552	0.0524625	108.255	105.848	85.4632	214.482	163.182	136.98	264.307
Niben101Scf07364g00017	360.365	-0.74022	0.225959	-3.2759	0.00105324	0.0524625	389.719	465.173	549.684	288.441	332.056	272.982	224.502
Niben101Scf10333g00026	29.8646	1.43741	0.438829	3.27555	0.00105457	0.0524625	15.465	15.7843	13.5964	34.2062	54.0778	52.8352	23.0871
Niben101Scf17987g00003	23607.8	1.16851	0.356783	3.27511	0.0010562	0.0524625	17938.7	15467.7	7934.48	41274.8	19519.2	24344.3	38775.1
Niben101Scf01191g02010	43.6076	2.41691	0.738773	3.27152	0.0010697	0.0530456	14.6918	11.1419	11.6541	90.6002	14.231	15.6549	147.28
Niben101Scf09172g01012	158.113	0.941957	0.288084	3.26973	0.00107651	0.0532962	98.2029	109.562	102.944	186.747	290.312	152.635	166.386
Niben101Scf00687g00013	532.26	0.983723	0.301425	3.26358	0.00110014	0.0543769	407.503	373.252	240.851	759.007	685.934	417.79	841.483
Niben101Scf05912g02024	72.7843	-0.869955	0.266644	-3.26261	0.0011039	0.0543848	102.842	79.85	112.656	54.545	47.4366	63.598	48.5624
Niben101Scf08921g02024	53.3337	4.0713	1.24772	3.26299	0.00110244	0.0543848	3.093	3.71395	9.71173	22.1878	259.953	67.5117	7.16495
Niben101Scf01384g03021	323.13	0.794228	0.24356	3.26091	0.00111055	0.0546231	241.254	269.262	168.984	456.699	339.646	343.429	442.635
Niben101Scf02367g00006	739.119	0.892058	0.273662	3.25971	0.00111525	0.0547652	554.421	484.671	448.682	980.885	1278.89	626.195	800.086
Niben101Scf09696g01113	230.847	0.656359	0.20147	3.25785	0.00112262	0.0550374	161.609	176.413	184.523	287.517	282.722	226.996	296.151
Niben101Scf00279g10001	22.9101	-1.56255	0.480069	-3.25484	0.00113455	0.0554678	22.4243	34.3541	54.3857	10.1694	13.2823	18.5902	7.16495
Niben101Scf13146g00005	35.2847	2.22159	0.682576	3.25471	0.00113507	0.0554678	20.1045	5.57093	7.76938	70.2613	16.1285	24.4608	102.698
Niben101Scf00662g01001	47.7375	0.975068	0.299698	3.25351	0.0011399	0.0556141	36.3428	30.6401	23.3081	60.0919	66.4113	61.6411	55.7274
Niben101Scf00467g00016	171.073	-1.11033	0.341373	-3.25253	0.00114382	0.0557151	171.662	343.541	225.312	77.6573	96.7707	119.368	163.202
Niben101Scf05159g02002	1282.12	-1.00214	0.308434	-3.24912	0.00115764	0.0561418	1422.01	1442.87	2525.05	783.969	953.476	1216.19	631.312
Niben101Scf12372g01014	387.825	0.724368	0.222952	3.24899	0.00115816	0.0561418	311.62	312.9	219.485	512.168	397.519	432.466	528.614
Niben101Scf13308g00004	39.8307	2.2011	0.677421	3.24923	0.00115716	0.0561418	3.86626	26.9262	7.76938	32.3572	127.13	48.9215	31.8442
Niben101Scf00509t00024	15.1995	2.71039	0.834446	3.24813	0.00116166	0.0562212	3.86626	4.64244	1.94235	12.9429	58.8214	5.87058	18.3104
Niben101Scf00756g01005	18.4717	2.61156	0.804321	3.24691	0.00116664	0.056372	5.41276	4.64244	3.88469	43.4511	8.53859	6.84901	56.5235
Niben101Scf13429g01005	114.572	-1.40628	0.433206	-3.24621	0.00116954	0.0564219	120.627	176.413	236.966	45.3001	103.412	89.0371	30.252
Niben101Ctg16325g00005	29.6236	2.63728	0.812895	3.24431	0.00117736	0.0565283	12.372	3.71395	5.82704	59.1674	10.4361	10.7627	105.086
Niben101Scf00544g00004	8200.61	0.825955	0.254565	3.24458	0.00117625	0.0565283	6457.42	6376.86	4228.49	12210.7	8964.57	7660.13	11506.1
Niben101Scf20101g00011	24.6753	-1.38718	0.427564	-3.24439	0.00117704	0.0565283	31.7033	43.6389	38.8469	13.8674	20.8721	16.6333	7.16495
Niben101Scf02616g00011	79.2963	-1.45303	0.448163	-3.24218	0.00118619	0.0568619	94.3366	153.201	126.252	30.5082	60.7189	17.6117	72.4456
Niben101Scf00560g04005	136.017	-0.95437	0.294469	-3.24099	0.00119117	0.0570099	136.865	167.128	262.217	100.77	101.514	109.584	74.0378
Niben101Scf05405g06013	55.6799	-0.886903	0.27379	-3.23935	0.00119801	0.0572107	68.8193	69.6366	89.3479	46.2246	37.9493	37.1803	40.6014
Niben101Scf06525g00027	35.7351	2.1563	0.665713	3.23908	0.00119915	0.0572107	17.7848	12.9988	3.88469	60.0919	22.7696	19.5686	113.047
Niben101Scf03673g02009	1716.69	-0.690883	0.213345	-3.23833	0.00120231	0.0572707	1974.11	1840.26	2769.78	1365.47	1471.48	1420.68	1175.05
Niben101Scf06211g01011	271.364	0.820708	0.253553	3.23683	0.00120865	0.0574824	206.458	191.269	167.042	319.874	393.724	231.888	389.296
Niben101Scf08137g00006	19.761	2.52385	0.780055	3.23548	0.00121439	0.0576643	6.18601	5.57093	3.88469	35.1307	9.48733	8.80587	69.2612
Niben101Scf04674g02018	15.9178	-1.66705	0.515453	-3.23415	0.00122004	0.0577512	33.2498	25.0692	19.4235	8.32042	10.4361	11.7412	3.18442
Niben101Scf25268g00001	672.579	0.785804	0.242965	3.23423	0.00121971	0.0577512	438.433	402.035	590.473	843.136	920.271	599.778	913.929
Niben101Scf01450g02001	50.1193	-0.99116	0.306666	-3.23205	0.00122906	0.0579963	52.5811	67.7796	91.2902	33.2817	35.1031	38.1588	32.6403
Niben101Scf08863g01007	16.7295	1.63259	0.505089	3.23229	0.00122802	0.0579963	7.73251	7.42791	7.76938	19.4143	18.0259	22.5039	34.2325
Niben101Scf01993g02002	104.091	-0.992688	0.307249	-3.23089	0.00123405	0.0581409	111.348	117.918	209.773	66.5634	74.0011	60.6627	88.3677
Niben101Scf07115g00013	191.789	-0.931263	0.288355	-3.22957	0.00123977	0.0583192	226.563	204.267	361.276	120.184	160.336	162.419	107.474
Niben101Scf00712g16002	26.2594	2.33366	0.722924	3.22809	0.00124621	0.058531	7.73251	8.35639	7.76938	42.5266	11.3848	13.698	92.3482
Niben101Scf00332g00007	86.9112	0.886196	0.27458	3.22746	0.00124893	0.0585677	66.4996	62.2087	44.6739	91.5246	102.463	105.67	135.338
Niben101Scf00110g05008	1419.03	0.602109	0.186648	3.22592	0.0012557	0.0586123	1129.72	1204.25	947.865	1803.68	1723.85	1392.31	1731.53
Niben101Scf03673g01005	133.485	-1.28974	0.39972	-3.2266	0.00125271	0.0586123	227.336	138.345	238.909	73.9593	92.0271	127.196	36.6209
Niben101Scf10148g00009	109.593	-0.961452	0.298028	-3.22605	0.00125513	0.0586123	138.412	185.698	130.137	62.8654	100.566	92.9509	56.5235
Niben101Scf01859g00003	17.605	-2.68196	0.832443	-3.22179	0.00127393	0.0593715	11.5988	12.9988	77.6938	2.77347	7.58986	9.7843	0.796105
Niben101Scf00369g08005	173.144	1.77754	0.552195	3.21903	0.00128623	0.0593956	70.3658	43.6389	104.887	203.388	546.47	160.463	82.795
Niben101Scf02360g03024	176.685	1.0149	0.315325	3.21859	0.00128822	0.0593956	137.639	113.276	81.5785	259.782	166.977	170.247	307.297
Niben101Scf04053g03002	19.7851	2.61538	0.812331	3.2196	0.00128369	0.0593956	7.73251	4.64244	1.94235	34.2062	8.53859	9.7843	71.6495
Niben101Scf04753g01003	73.3335	1.7366	0.539534	3.2187	0.00128771	0.0593956	28.6103	41.782	23.3081	133.127	41.7442	48.9215	195.842
Niben101Scf06344g06005	428.905	-0.691579	0.214787	-3.21984	0.00128263	0.0593956	454.672	575.663	615.724	391.984	356.723	329.731	277.841
Niben101Scf12205g01016	102.191	-0.815594	0.253289	-3.22001	0.00128186	0.0593956	141.505	105.848	161.215	65.6389	75.8986	79.2528	85.9794
Niben101Scf37365g00007	15.9227	-1.75328	0.544406	-3.22053	0.00127952	0.0593956	20.1045	26.9262	33.0199	2.77347	7.58986	14.6765	6.36884
Niben101Scf03099g05007	169.856	-0.869006	0.270081	-3.21757	0.0012928	0.0595161	171.662	211.695	306.891	117.41	120.489	109.584	151.26
Niben101Scf01495g01013	224.092	-1.45029	0.450983	-3.21584	0.00130066	0.0596593	257.493	298.045	499.183	73.9593	144.207	232.866	62.8923
Niben101Scf06791g00001	307.154	0.600573	0.18677	3.21557	0.00130184	0.0596593	253.626	217.266	240.851	331.892	388.032	330.709	387.703
Niben101Scf10442g00013	47.4455	1.10362	0.343165	3.21602	0.00129983	0.0596593	32.4765	35.2825	15.5388	64.7144	64.5138	47.9431	71.6495
Niben101Scf02466g01016	6178.02	-1.42554	0.44351	-3.21423	0.00130793	0.0597573	6526.24	6875.45	15499.9	2430.49	4233.24	5912.65	1768.15
Niben101Scf04911g00004	66.0559	-1.25083	0.389122	-3.21449	0.00130678	0.0597573	78.0984	115.133	102.944	36.0552	66.4113	43.0509	20.6987
Niben101Scf06725g02001	48.8715	2.21103	0.688046	3.21349	0.0013113	0.0598207	17.7848	19.4983	9.71173	96.1471	23.7183	17.6117	157.629
Niben101Scf00786g00001	124.111	-0.851151	0.265012	-3.21175	0.00131931	0.0598959	167.795	150.415	182.58	95.2226	73.0524	76.3175	123.396
Niben101Scf02104g00003	36.0068	1.22926	0.382685	3.2122	0.00131725	0.0598959	28.6103	18.5698	11.6541	61.0164	41.7442	41.0941	49.3585
Niben101Scf03266g05019	292.635	0.755066	0.23503	3.21263	0.00131524	0.0598959	176.301	186.626	271.928	374.419	381.391	291.572	366.209
Niben101Scf09559g00005	91.6483	1.54842	0.482164	3.2114	0.00132088	0.0598959	48.7148	50.1384	31.0775	160.861	61.6676	64.5764	224.502
Niben101Scf01440g02013	376.673	-1.06363	0.331329	-3.21018	0.00132653	0.0600619	511.119	552.45	545.799	181.2	343.441	352.235	150.464
Niben101Scf03801g03005	133.87	-1.35731	0.423006	-3.20871	0.0013333	0.0602386	112.121	142.987	363.219	73.0348	54.0778	105.67	85.9794
Niben101Scf04663g05020	777.807	0.727551	0.226759	3.20847	0.00133442	0.0602386	664.223	622.087	405.95	970.716	992.374	976.473	812.824
Niben101Scf02558g00020	292.015	-0.660015	0.205747	-3.20789	0.00133711	0.0602697	330.178	407.606	370.988	193.219	236.234	271.025	234.851
Niben101Scf02553g01008	136.157	1.26188	0.393873	3.20378	0.00135636	0.0610462	101.296	73.3506	50.501	182.125	115.745	129.153	300.928
Niben101Scf00837g12027	46.1895	2.07133	0.646809	3.20239	0.00136294	0.0611601	17.0115	12.9988	19.4235	75.8083	16.1285	32.2882	149.668
Niben101Scf01802g02001	66.713	2.06497	0.644747	3.20276	0.00136117	0.0611601	30.1568	31.5686	7.76938	110.014	44.5904	30.3313	212.56
Niben101Scf00214g03009	24.2606	2.38296	0.744498	3.20077	0.00137062	0.0611805	6.95926	3.71395	11.6541	47.1491	11.3848	11.7412	77.2222
Niben101Scf00862g02048	82.0746	1.761	0.55012	3.20112	0.00136896	0.0611805	49.4881	21.3552	33.0199	125.731	75.8986	38.1588	230.871
Niben101Scf01738g07002	77.1326	-1.19221	0.37253	-3.20031	0.00137282	0.0611805	106.709	90.9918	143.734	33.2817	64.5138	70.447	30.252
Niben101Scf02027g00011	178.752	-0.753991	0.235572	-3.20068	0.00137102	0.0611805	216.51	220.98	262.217	115.561	167.926	152.635	115.435
Niben101Scf09696t00017	46.3259	-1.52942	0.477919	-3.20016	0.00137352	0.0611805	48.7148	64.9942	108.771	10.1694	33.2056	40.1156	18.3104
Niben101Scf11084g00005	4391.62	1.32981	0.416104	3.19585	0.00139419	0.0620098	2745.81	2658.26	1658.76	7248.01	3821.49	2748.41	9860.56
Niben101Scf04114g01042	37.9863	1.51447	0.474086	3.1945	0.00140073	0.0620266	20.8778	23.2122	9.71173	49.9225	31.3082	40.1156	90.756
Niben101Scf10064g00015	1705.09	1.14422	0.358137	3.19494	0.00139861	0.0620266	1281.28	1058.48	681.763	2952.83	1202.99	1807.16	2951.16
Niben101Scf34790g00005	179.529	-1.10102	0.344619	-3.1949	0.00139879	0.0620266	207.231	215.409	353.507	85.0532	143.259	170.247	81.9989
Niben101Scf00367g10018	239.518	-0.955593	0.299468	-3.19097	0.00141796	0.0623347	262.132	376.038	355.449	159.013	220.106	199.6	104.29
Niben101Scf01851g03014	582.852	-0.749507	0.234884	-3.19096	0.00141801	0.0623347	540.502	853.281	883.767	394.758	440.212	479.431	488.013
Niben101Scf03444g02004	20.4739	-1.71809	0.538153	-3.19257	0.00141014	0.0623347	27.837	14.8558	60.2127	12.0184	9.48733	11.7412	7.16495
Niben101Scf05998g03014	119.499	-1.12728	0.353194	-3.19169	0.00141443	0.0623347	138.412	129.988	252.505	65.6389	107.207	90.994	51.7469
Niben101Scf14714g00016	59.3185	-0.967166	0.303048	-3.19146	0.00141557	0.0623347	79.6449	69.6366	99.0596	40.6776	41.7442	30.3313	54.1352
Niben101Scf02139g00001	32.8541	-1.318	0.413099	-3.1905	0.00142025	0.0623424	36.3428	38.9965	75.7515	13.8674	25.6158	23.4823	15.9221
Niben101Scf00110g05013	331.912	0.790912	0.247929	3.19007	0.00142238	0.0623452	241.254	224.694	236.966	499.225	354.826	293.529	472.887
Niben101Scf00465g01006	234.985	1.0473	0.328627	3.18688	0.00143816	0.0626658	169.342	165.271	101.002	359.627	229.593	204.492	415.567
Niben101Scf00854g06025	669.884	0.761896	0.2392	3.18518	0.00144662	0.0626658	492.561	442.889	503.068	846.834	1079.66	637.936	686.243
Niben101Scf01627g02009	31.9509	1.23526	0.388007	3.18359	0.00145459	0.0626658	13.9185	21.3552	19.4235	43.4511	44.5904	28.3745	52.543
Niben101Scf01695g00002	58.9847	-0.980696	0.30803	-3.18377	0.00145372	0.0626658	85.0576	87.2779	73.8091	52.696	27.5132	37.1803	49.3585
Niben101Scf01927g09002	68.5114	-0.96655	0.303398	-3.18575	0.00144379	0.0626658	86.6041	70.5651	130.137	48.998	41.7442	45.0078	56.5235
Niben101Scf02093g02008	160.107	0.744379	0.233807	3.18374	0.00145387	0.0626658	134.546	114.204	95.1749	212.633	157.49	204.492	202.211
Niben101Scf02549g03007	126.623	-0.936638	0.293975	-3.18611	0.00144198	0.0626658	165.476	133.702	225.312	90.6002	100.566	61.6411	109.066
Niben101Scf02622g12006	2841.92	0.638688	0.200405	3.18698	0.00143765	0.0626658	2370.79	2258.08	1835.52	3734.02	3418.28	2679.92	3596.8
Niben101Scf04044g17011	35.445	-1.33696	0.41988	-3.18414	0.00145187	0.0626658	46.3951	55.7093	60.2127	14.7919	25.6158	34.2451	11.1455
Niben101Scf11126g06002	70.3819	1.39108	0.43686	3.18426	0.00145123	0.0626658	47.1683	30.6401	31.0775	96.1471	53.129	66.5332	167.978
Niben101Scf14273g00013	650.417	0.864401	0.27131	3.18602	0.00144244	0.0626658	491.788	488.385	345.738	942.981	581.573	677.074	1025.38
Niben101Scf39449g00005	50.3939	2.1212	0.666257	3.18375	0.00145381	0.0626658	17.7848	16.7128	17.4811	79.5063	20.8721	24.4608	175.939
Niben101Scf00245g01003	51.4238	1.60833	0.505295	3.18295	0.0014578	0.0627001	32.4765	26.9262	9.71173	79.5063	42.693	42.0725	126.581
Niben101Scf01795g04036	129.621	-1.14183	0.358771	-3.18261	0.00145954	0.0627001	125.267	261.834	178.696	56.394	65.4625	106.649	113.047
Niben101Ctg15949g00001	168.857	-0.735903	0.23143	-3.1798	0.00147376	0.0627753	194.086	183.841	281.64	129.429	128.079	127.196	137.726
Niben101Scf02990g01004	371.853	-0.959763	0.301824	-3.17988	0.00147335	0.0627753	398.998	378.823	769.169	226.5	293.158	306.249	230.074
Niben101Scf04655g02005	475.001	0.978151	0.307583	3.18012	0.00147212	0.0627753	352.602	374.181	186.465	730.348	475.315	478.452	727.64
Niben101Scf05106g00003	81.3525	-0.787271	0.247527	-3.18055	0.00146997	0.0627753	100.523	106.776	114.598	64.7144	49.3341	71.4254	62.0962
Niben101Scf06674g05029	69.0657	1.18118	0.371359	3.18069	0.00146923	0.0627753	56.4473	25.9977	36.9046	128.504	74.9499	67.5117	93.1443
Niben101Scf24679g00016	74.7157	0.831657	0.261484	3.18052	0.00147009	0.0627753	51.0346	50.1384	54.3857	86.9022	111.95	80.2313	88.3677
Niben101Scf00568g04019	279.612	0.765701	0.240927	3.17815	0.00148218	0.0628751	210.324	205.196	182.58	370.721	350.082	238.737	399.645
Niben101Scf02586g00006	33.8194	-1.85878	0.584847	-3.17824	0.00148172	0.0628751	47.1683	82.6354	42.7316	6.47144	27.5132	25.4392	4.77663
Niben101Scf11653g01011	126.716	-0.994369	0.31288	-3.17812	0.00148235	0.0628751	122.174	142.059	269.986	88.7512	82.5397	93.9293	87.5716
Niben101Scf03049g04017	69.0281	1.93315	0.608963	3.17449	0.00150101	0.063488	23.1975	36.211	19.4235	118.335	28.462	45.0078	212.56
Niben101Scf27913g00003	48.122	1.10756	0.348869	3.17472	0.00149983	0.063488	30.1568	27.8546	29.1352	58.243	62.6164	42.0725	86.7755
Niben101Scf00919g03002	2028.88	0.736573	0.232135	3.17304	0.00150854	0.0636389	1512.48	1744.63	1147.93	2854.83	2546.4	1887.39	2508.53
Niben101Scf07023g03001	191.848	-0.705188	0.222247	-3.17299	0.00150879	0.0636389	197.179	298.973	242.793	150.692	146.105	157.527	149.668
Niben101Scf06267g03024	148.45	-0.732746	0.230973	-3.17243	0.00151167	0.0636716	170.888	178.27	229.197	131.278	120.489	113.498	95.5327
Niben101Scf05761g01010	227.384	-0.691393	0.217979	-3.17183	0.00151484	0.063716	229.656	310.115	334.083	183.974	162.233	195.686	175.939
Niben101Scf01110g01007	305.608	-0.854658	0.269663	-3.16936	0.00152778	0.0641709	352.602	400.178	479.759	146.994	255.209	280.809	223.706
Niben101Scf03985g03019	133.409	1.99986	0.631217	3.16826	0.00153355	0.0642349	57.9938	50.1384	38.8469	269.027	55.0265	52.8352	409.994
Niben101Scf06770g00018	5876.53	1.25508	0.396119	3.16843	0.00153265	0.0642349	3790.48	3768.73	2274.49	9494.53	5400.19	3859.91	12547.4
Niben101Scf00749g05001	153.431	-1.51714	0.479215	-3.1659	0.00154605	0.0646686	187.9	180.127	365.161	65.6389	131.874	115.455	27.8637
Niben101Scf00779g06009	320.498	-1.36701	0.432042	-3.16407	0.00155579	0.0647556	436.114	703.794	337.968	134.976	303.594	242.651	84.3872
Niben101Scf00953g01016	27.0556	2.1864	0.690925	3.16446	0.00155373	0.0647556	10.8255	11.1419	3.88469	57.3185	11.3848	17.6117	77.2222
Niben101Scf02494g12004	52.917	2.19893	0.695031	3.16378	0.00155733	0.0647556	17.7848	18.5698	15.5388	91.5246	18.0259	23.4823	185.493
Niben101Scf05548g02005	296.014	0.820005	0.259196	3.16364	0.00155807	0.0647556	225.016	216.338	174.811	379.041	285.569	303.313	488.013
Niben101Scf05640g00004	511.251	0.962992	0.304407	3.1635	0.00155885	0.0647556	308.527	338.898	347.68	512.168	814.013	395.286	862.182
Niben101Scf01777g03031	23.5604	1.93169	0.610952	3.16177	0.00156813	0.0650516	11.5988	7.42791	7.76938	43.4511	16.1285	15.6549	62.8923
Niben101Scf05319g04005	24.1654	-2.02486	0.641219	-3.15784	0.00158944	0.0658451	14.6918	24.1407	89.3479	10.1694	12.3335	13.698	4.77663
Niben101Scf00402g04010	243.815	-0.855193	0.271033	-3.15531	0.00160325	0.0660976	303.114	360.253	318.545	162.71	244.773	194.708	122.6
Niben101Scf01435g00008	85.3274	3.9019	1.23664	3.15525	0.00160363	0.0660976	12.372	4.64244	11.6541	170.106	18.9747	11.7412	367.801
Niben101Scf03390g06005	56.1979	1.0379	0.328958	3.15513	0.00160429	0.0660976	40.9823	25.9977	38.8469	70.2613	52.1803	74.3607	90.756
Niben101Scf04706g00004	26.5635	2.3385	0.740979	3.15596	0.00159968	0.0660976	11.5988	9.28488	1.94235	58.243	11.3848	14.6765	78.8144
Niben101Scf02908g06011	217.04	-0.990984	0.314344	-3.15255	0.00161851	0.0665917	259.812	212.624	438.97	114.637	180.259	180.031	132.95
Niben101Scf03284g05005	32.6676	-1.15986	0.367958	-3.15216	0.00162069	0.0665917	48.7148	35.2825	60.2127	26.8102	15.1797	18.5902	23.8832
Niben101Scf36173g00001	1864.71	0.924212	0.293277	3.15133	0.00162527	0.0666892	1486.96	1408.52	798.304	2896.43	1885.13	1828.69	2748.95
Niben101Scf02485g00002	46.0916	-1.19266	0.378519	-3.15087	0.00162785	0.0667044	65.7263	65.9227	71.8668	24.0368	39.8468	40.1156	15.126
Niben101Scf00654g04012	15.8769	2.99739	0.95203	3.14842	0.00164155	0.0669123	3.093	2.78546	3.88469	29.5837	2.8462	6.84901	62.0962
Niben101Scf03689g01013	37.0071	-1.0388	0.329919	-3.14864	0.00164032	0.0669123	49.4881	60.3517	46.6163	21.2633	32.2569	28.3745	20.6987
Niben101Scf07823g00011	181.69	0.929518	0.295269	3.14804	0.00164371	0.0669123	110.575	121.632	128.195	210.784	207.772	158.506	334.364
Niben101Scf09876g01012	24.7628	1.47267	0.467814	3.14798	0.001644	0.0669123	10.0523	16.7128	9.71173	32.3572	19.9234	35.2235	49.3585
Niben101Scf39545g00005	769.613	-1.71113	0.54341	-3.14887	0.00163901	0.0669123	1466.86	1441.94	918.729	181.2	687.831	588.036	102.698
Niben101Scf03050g06017	213.723	0.816343	0.259385	3.14723	0.00164827	0.0669957	146.144	151.344	149.561	336.515	267.543	179.053	265.899
Niben101Scf24679g00011	160.412	1.02057	0.324318	3.14681	0.00165061	0.0670005	93.5634	103.062	106.829	142.372	312.133	215.255	149.668
Niben101Scf01512g03004	73.6838	0.985417	0.313315	3.14513	0.00166013	0.0670506	39.4358	40.8535	64.0974	94.2981	117.643	90.994	68.4651
Niben101Scf04113g05022	142.874	0.918895	0.292174	3.14503	0.00166072	0.0670506	111.348	86.3494	85.4632	180.276	129.976	157.527	249.181
Niben101Scf04306g00002	143.967	0.934711	0.297102	3.14609	0.00165469	0.0670506	105.162	95.6343	81.5785	195.992	233.388	182.966	113.047
Niben101Scf07070g02002	356.784	-1.45225	0.461661	-3.1457	0.00165689	0.0670506	721.443	746.504	209.773	211.709	324.467	176.117	107.474
Niben101Scf03514g00004	224.077	-0.74525	0.237167	-3.1423	0.00167626	0.0675275	248.214	294.331	332.141	181.2	188.798	195.686	128.173
Niben101Scf08617g00004	18.8415	2.38341	0.758523	3.14217	0.00167701	0.0675275	8.50576	3.71395	3.88469	34.2062	8.53859	11.7412	61.3001
Niben101Scf04177g02003	478.811	0.687506	0.219003	3.13925	0.00169379	0.0681123	370.387	333.327	361.276	672.105	661.267	467.69	485.624
Niben101Scf07462g01001	98.364	-1.22653	0.390905	-3.13768	0.00170292	0.0683885	200.272	170.842	66.0397	68.4124	55.9752	45.0078	81.9989
Niben101Scf05664g04022	31.7647	2.40611	0.766963	3.13719	0.00170574	0.0684107	10.0523	4.64244	13.5964	64.7144	18.0259	7.82744	103.494
Niben101Scf03898g00001	66.1026	-0.977293	0.311929	-3.13306	0.00172995	0.069287	100.523	111.419	62.1551	39.7531	61.6676	45.0078	42.1936
Niben101Scf06633g02009	840.583	1.02059	0.325803	3.13254	0.00173301	0.069287	633.293	558.021	394.296	853.306	1680.21	1038.11	726.844
Niben101Scf15885g00029	128.669	1.29503	0.413445	3.13229	0.00173447	0.069287	78.0984	86.3494	44.6739	207.086	105.309	103.714	275.452
Niben101Scf00034g00012	24.8093	-2.02283	0.645901	-3.1318	0.00173736	0.0693108	51.0346	71.4936	7.76938	12.9429	11.3848	3.91372	15.126
Niben101Scf01037g02015	518.639	-0.88729	0.283388	-3.13101	0.00174204	0.0694056	477.869	788.286	844.92	298.611	365.262	506.827	348.694
Niben101Scf25768g00009	67.1388	-0.935056	0.298803	-3.12934	0.00175202	0.0697116	82.7379	84.4924	110.714	43.4511	36.0518	65.5548	46.9702
Niben101Scf04939g02012	61.0916	1.34787	0.431159	3.12616	0.00177107	0.0703765	30.93	33.4256	33.0199	50.847	152.746	64.5764	62.0962
Niben101Scf01339g06010	302.473	-0.7035	0.225221	-3.12359	0.00178658	0.070886	299.248	428.033	438.97	230.198	211.567	233.845	275.452
Niben101Scf05804g03006	533.157	-0.845605	0.270759	-3.12309	0.00178964	0.070886	672.728	631.372	839.093	380.89	491.443	461.819	254.754
Niben101Scf07491g00015	116.495	0.887429	0.28417	3.12288	0.00179093	0.070886	92.0169	70.5651	71.8668	152.541	118.592	116.433	193.454
Niben101Scf00033g07004	57.1315	-0.898756	0.288075	-3.11986	0.00180935	0.0715215	78.0984	61.2802	95.1749	48.0735	38.898	36.2019	42.1936
Niben101Scf00693g00008	58.3348	-1.1533	0.369749	-3.11913	0.00181383	0.0716049	67.2728	74.2791	114.598	36.0552	45.5392	49.8999	20.6987
Niben101Scf13118g00001	124.181	-1.20393	0.386049	-3.11859	0.00181721	0.0716447	177.848	143.916	229.197	73.0348	130.925	75.3391	39.0092
Niben101Scf02979g02005	277.058	0.626971	0.201135	3.11716	0.00182603	0.0717269	211.098	221.909	200.062	355.005	362.416	268.09	320.831
Niben101Scf03638g02002	213.71	0.931914	0.298944	3.11736	0.00182481	0.0717269	160.836	133.702	126.252	231.123	389.929	271.025	183.104
Niben101Scf04708g00012	547.776	3.02677	0.971736	3.1148	0.00184067	0.0717269	150.011	112.347	60.2127	918.02	166.028	216.233	2211.58
Niben101Scf05077g00012	44.4068	2.22741	0.715103	3.11482	0.00184059	0.0717269	17.7848	14.8558	9.71173	85.0532	20.8721	13.698	148.872
Niben101Scf06065g02003	435.459	0.769424	0.246977	3.11537	0.00183716	0.0717269	307.754	266.476	359.334	619.409	595.804	370.825	528.614
Niben101Scf07516g04019	422.417	0.736472	0.236313	3.11651	0.00183008	0.0717269	332.498	310.115	273.871	578.732	454.443	385.501	621.758
Niben101Scf08814g00011	35.1359	-1.00863	0.323659	-3.11634	0.00183114	0.0717269	47.9416	54.7808	44.6739	29.5837	26.5645	22.5039	19.9026
Niben101Scf08873g01026	33.4689	-1.43767	0.461419	-3.11576	0.00183471	0.0717269	40.2091	64.0657	52.4433	17.5653	31.3082	21.5255	7.16495
Niben101Scf08982g00003	62.9963	0.824403	0.264593	3.11574	0.00183485	0.0717269	50.2613	40.8535	38.8469	77.6573	72.1037	79.2528	81.9989
Niben101Scf05767g05005	99.7566	1.07896	0.346477	3.11409	0.00184512	0.0718074	47.1683	84.4924	50.501	142.372	164.131	78.2744	131.357
Niben101Scf07863g00013	701.547	0.810513	0.260325	3.11347	0.00184903	0.071867	538.956	556.164	372.93	999.375	618.574	795.464	1029.36
Niben101Scf00317g08004	31.7671	2.70348	0.868454	3.11298	0.00185208	0.0718931	4.63951	13.9273	3.88469	29.5837	146.105	14.6765	9.55327
Niben101Scf02508g01008	32.7821	-1.24887	0.401336	-3.11178	0.00185961	0.0720005	46.3951	37.1395	64.0974	12.9429	20.8721	31.3098	16.7182
Niben101Scf16592g00005	15.4699	-1.50424	0.483355	-3.11208	0.00185773	0.0720005	28.6103	23.2122	21.3658	5.54695	9.48733	13.698	6.36884
Niben101Scf03600g02023	35.3011	1.52199	0.489291	3.11061	0.00186698	0.0721009	21.651	12.0703	17.4811	61.0164	33.2056	24.4608	77.2222
Niben101Scf03706g03007	17.7156	-1.46419	0.470661	-3.11093	0.00186502	0.0721009	29.3835	23.2122	31.0775	9.24491	17.0772	6.84901	7.16495
Niben101Scf00492g04001	74.4627	0.800159	0.257506	3.10735	0.00188775	0.0727171	55.6741	50.1384	50.501	86.9022	106.258	92.9509	78.8144
Niben101Scf14477g01006	197.644	0.759443	0.244383	3.10759	0.00188617	0.0727171	166.249	144.844	110.714	275.498	197.336	218.19	270.676
Niben101Scf09658g00034	4598.69	0.82703	0.266246	3.10626	0.00189469	0.0728914	3830.69	3312.85	2418.22	5676.38	7138.26	5908.74	3905.69
Niben101Scf11744g00001	24.0315	-1.29357	0.416652	-3.10467	0.00190492	0.0731916	45.6218	37.1395	25.2505	16.6408	9.48733	20.547	13.5338
Niben101Scf04296g00029	125.719	-1.17615	0.378936	-3.10382	0.00191039	0.0733084	142.278	161.557	250.563	46.2246	119.54	101.757	58.1157
Niben101Scf03600g00019	119.288	-1.04459	0.336693	-3.10252	0.00191883	0.073539	160.063	162.485	184.523	71.1858	110.053	103.714	42.9897
Niben101Scf05047g03011	212.763	-0.771822	0.248849	-3.10156	0.00192504	0.0736833	252.853	232.122	353.507	152.541	203.978	152.635	141.707
Niben101Scf00853g04007	33.9374	1.13149	0.364914	3.10071	0.00193057	0.0738015	25.5173	16.7128	17.4811	56.394	38.898	37.1803	45.378
Niben101Scf01520g08010	81.6093	-0.794647	0.256368	-3.09964	0.00193757	0.0739753	95.1099	103.062	126.252	50.847	73.0524	61.6411	61.3001
Niben101Scf01063g05025	142.118	-0.809791	0.261356	-3.09842	0.00194557	0.0740934	150.784	166.199	250.563	117.41	107.207	113.498	89.1638
Niben101Scf06180g00014	153.991	-0.80489	0.259763	-3.09855	0.00194467	0.0740934	243.574	191.269	174.811	130.353	140.412	111.541	85.9794
Niben101Scf00725g00011	40.0835	-1.29219	0.417267	-3.0968	0.00195624	0.0744062	57.9938	63.1372	60.2127	14.7919	41.7442	28.3745	14.3299
Niben101Scf24868g00002	62.6556	-1.63617	0.528501	-3.09586	0.0019624	0.0745466	39.4358	113.276	155.388	15.7164	34.1544	22.5039	58.1157
Niben101Scf04892g00003	457.277	0.972614	0.314274	3.09479	0.0019695	0.0746114	273.731	322.185	289.409	606.466	505.674	340.494	862.978
Niben101Scf05820g01009	117.982	-0.836072	0.270181	-3.09449	0.00197152	0.0746114	121.4	147.63	205.889	93.3736	98.6682	88.0587	70.8534
Niben101Scf06412g01004	93.6876	0.768573	0.248354	3.09467	0.00197029	0.0746114	71.1391	67.7796	60.2127	106.317	138.515	111.541	100.309
Niben101Scf00749g05008	77.2881	-1.45783	0.471263	-3.09346	0.00197838	0.0746839	87.3774	89.1349	188.408	37.9041	63.5651	58.7058	15.9221
Niben101Scf02837g07020	103.255	0.909886	0.294102	3.09378	0.00197627	0.0746839	72.6856	72.4221	60.2127	138.674	118.592	89.0371	171.163
Niben101Scf03425g01002	2934.38	1.10234	0.356481	3.09228	0.00198627	0.0748881	2187.53	2209.8	916.787	4879.47	2807.3	2853.1	4686.67
Niben101Scf06105g04004	61.4248	-1.06739	0.345224	-3.09188	0.00198896	0.074896	64.1798	66.8511	134.022	33.2817	43.6417	45.0078	42.9897
Niben101Scf01131g00005	149.129	-0.790029	0.255604	-3.09084	0.00199594	0.0749188	150.784	190.34	250.563	105.392	109.104	135.023	102.698
Niben101Scf01427g00011	267.516	0.809459	0.26188	3.09096	0.00199513	0.0749188	235.842	196.839	124.31	330.968	333.954	274.939	375.762
Niben101Scf34602g00003	23.3525	-1.92753	0.623661	-3.09068	0.00199701	0.0749188	36.3428	74.2791	9.71173	11.0939	18.0259	6.84901	7.16495
Niben101Scf05669g02026	87.4996	1.47868	0.478743	3.08867	0.00201053	0.0753326	43.3021	51.0668	34.9622	140.523	68.3087	53.8137	220.521
Niben101Scf00980g03001	107.434	-1.16353	0.377035	-3.08599	0.00202877	0.0758277	126.04	85.4209	262.217	70.2613	59.7702	78.2744	70.0573
Niben101Scf11491g00006	81.3303	0.752199	0.243731	3.08618	0.00202746	0.0758277	57.2206	56.6378	62.1551	97.9961	92.0271	112.519	90.756
Niben101Scf03048g01017	28.2422	2.43108	0.788025	3.08502	0.00203537	0.0759398	10.0523	4.64244	9.71173	58.243	7.58986	12.7196	94.7365
Niben101Scf04021g08007	68.2641	1.02877	0.333538	3.08442	0.00203952	0.0759398	50.2613	35.2825	42.7316	104.468	101.514	52.8352	90.756
Niben101Scf07244g03021	370.366	1.03773	0.336481	3.08408	0.00204183	0.0759398	280.69	193.126	219.485	553.77	330.159	309.184	706.146
Niben101Scf13558g01008	32.3163	2.05441	0.666067	3.0844	0.00203966	0.0759398	3.093	12.0703	21.3658	45.3001	21.8208	25.4392	97.1249
Niben101Scf03693g00006	31.0375	1.45687	0.472607	3.08262	0.00205189	0.0762203	15.465	15.7843	15.5388	39.7531	27.5132	28.3745	74.8339
Niben101Scf00165g05007	606.84	-0.969704	0.314686	-3.08149	0.00205964	0.0764143	843.617	1013.91	668.167	358.703	539.829	566.511	257.142
Niben101Scf00568g04007	23.6323	1.34316	0.436088	3.08002	0.00206985	0.0766988	12.372	12.0703	13.5964	33.2817	42.693	19.5686	31.8442
Niben101Scf36713g00002	1723.71	1.15555	0.375228	3.0796	0.00207276	0.0767123	1203.95	1326.81	505.01	2908.45	1479.07	1771.94	2870.76
Niben101Scf00654g04001	37.5749	-1.26044	0.409402	-3.07874	0.00207877	0.0767468	60.3136	37.1395	71.8668	24.0368	31.3082	26.4176	11.9416
Niben101Scf10431g00005	235.229	-0.671611	0.218136	-3.07886	0.00207791	0.0767468	293.835	344.469	256.39	179.351	159.387	222.104	191.065
Niben101Scf00789g00002	20.8843	2.21321	0.719137	3.07759	0.0020868	0.0767618	6.95926	7.42791	5.82704	37.9041	10.4361	10.7627	66.8729
Niben101Scf01998g04004	16.2155	3.06923	0.997185	3.07789	0.0020847	0.0767618	4.63951	0.928488	3.88469	26.8102	6.64113	2.93529	67.669
Niben101Scf02085g21007	226.564	-1.8302	0.594596	-3.07806	0.00208352	0.0767618	380.439	411.32	361.276	27.7347	201.131	172.204	31.8442
Niben101Scf03370g00001	1011.11	0.772042	0.250961	3.07634	0.00209559	0.0769912	818.873	792	545.799	1358.08	1074.91	962.775	1525.34
Niben101Scf02240g02008	293.408	-1.17013	0.380471	-3.07547	0.0021017	0.0771219	327.085	276.689	687.59	170.106	255.209	220.147	117.028
Niben101Scf01480g01012	49.8742	0.954326	0.310383	3.07467	0.00210734	0.0771992	33.2498	34.3541	29.1352	81.3552	52.1803	56.7489	62.0962
Niben101Scf11009g00002	56.2675	2.11571	0.68816	3.07445	0.00210892	0.0771992	27.0638	18.5698	11.6541	104.468	34.1544	15.6549	182.308
Niben101Scf06726g00034	839.533	-1.02933	0.334886	-3.07368	0.00211439	0.0773059	972.75	1112.33	1470.36	443.756	935.45	565.533	376.558
Niben101Scf01646g00009	76.3008	-0.954826	0.310839	-3.07177	0.00212797	0.0776244	123.72	122.56	67.9821	47.1491	64.5138	63.598	44.5819
Niben101Scf02283g00003	84.5412	0.823233	0.268003	3.07173	0.00212825	0.0776244	59.5403	50.1384	67.9821	86.9022	91.0783	122.304	113.843
Niben101Scf00912g04004	136.061	-0.857107	0.27915	-3.07042	0.00213758	0.0777841	139.958	196.839	213.658	97.0716	84.4372	85.1234	135.338
Niben101Scf07673g01012	399.818	-1.07162	0.349017	-3.07039	0.00213778	0.0777841	605.456	618.373	487.529	185.823	429.776	310.162	161.609
Niben101Scf00058g09015	374.778	0.7247	0.236079	3.06974	0.00214247	0.077861	337.911	282.26	194.235	489.98	402.263	438.337	478.459
Niben101Scf03631g01028	64.1622	-1.00923	0.328847	-3.069	0.00214776	0.0779596	85.0576	103.062	81.5785	37.9041	69.2575	33.2666	39.0092
Niben101Scf05776t01026	45.4979	-1.61399	0.526017	-3.06833	0.00215262	0.078042	41.7556	60.3517	120.425	10.1694	30.3594	41.0941	14.3299
Niben101Scf03885g05013	271.512	-0.944744	0.308111	-3.06624	0.00216768	0.0781195	225.016	350.969	549.684	169.182	202.08	196.664	206.987
Niben101Scf06349g00008	5780.5	1.22604	0.399774	3.06684	0.00216334	0.0781195	2127.21	2938.66	4760.69	8899.15	11992	3981.23	5764.6
Niben101Scf06623g00011	29.4595	1.86093	0.606876	3.06641	0.00216644	0.0781195	16.2383	12.0703	5.82704	72.1103	26.5645	13.698	59.7079
Niben101Scf08729g02027	483.654	0.729554	0.237924	3.06633	0.00216703	0.0781195	396.678	382.537	271.928	584.279	456.34	586.08	707.738
Niben101Scf12084g01007	122.258	-0.938212	0.305981	-3.06624	0.00216769	0.0781195	126.04	194.983	184.523	63.7899	116.694	69.4685	100.309
Niben101Scf02133g10007	641.906	0.545667	0.177994	3.06565	0.00217199	0.0781812	543.595	489.313	491.413	784.893	664.113	684.901	835.115
Niben101Scf04537g00009	56.4519	-0.917354	0.299299	-3.06501	0.00217661	0.0782545	76.5518	97.4913	56.328	36.0552	38.898	42.0725	47.7663
Niben101Scf08890g00002	1111.11	0.775074	0.253063	3.06277	0.00219296	0.0787484	561.38	846.781	965.346	1174.1	1696.33	1233.8	1300.04
Niben101Scf09559g00002	33.4737	1.94315	0.634682	3.06161	0.00220147	0.0789602	17.7848	10.2134	9.71173	49.9225	15.1797	26.4176	105.086
Niben101Scf12266g09002	811.272	0.705914	0.230789	3.0587	0.00222302	0.0796384	585.351	597.946	606.012	1132.5	812.115	752.413	1192.57
Niben101Scf03590g01001	29.7288	-1.18	0.385933	-3.05752	0.00223175	0.0798565	44.8486	30.6401	56.328	12.9429	24.667	19.5686	19.1065
Niben101Scf00219g00004	81.5154	-1.82911	0.598323	-3.05706	0.00223518	0.0798845	81.1914	131.845	202.004	22.1878	62.6164	63.598	7.16495
Niben101Scf05193g00003	21.6695	-1.53996	0.503847	-3.0564	0.00224015	0.0799674	27.0638	52.9238	23.3081	11.0939	18.0259	13.698	5.57274
Niben101Scf00854g04024	220.204	-1.10984	0.363263	-3.05518	0.00224924	0.0799708	251.307	236.764	466.163	100.77	148.951	226.017	111.455
Niben101Scf00864g01006	40.0882	-1.2843	0.420332	-3.05544	0.00224734	0.0799708	61.0868	82.6354	36.9046	31.4327	26.5645	11.7412	30.252
Niben101Scf06861g00004	322.58	0.698813	0.228737	3.05509	0.00224989	0.0799708	280.69	232.122	198.119	419.719	314.979	361.041	451.392
Niben101Scf07883g07003	65.1303	-0.981508	0.321282	-3.05497	0.00225083	0.0799708	119.081	98.4197	52.4433	45.3001	50.2828	45.0078	45.378
Niben101Scf03341g03001	89.3975	-0.883653	0.289338	-3.05405	0.00225774	0.0801221	96.6564	141.13	126.252	69.3369	71.1549	44.0294	77.2222
Niben101Scf05540g00010	138.872	1.35637	0.44429	3.05289	0.00226649	0.0803181	77.3251	102.134	38.8469	175.653	128.079	112.519	337.549
Niben101Scf08597g01031	226.229	0.579759	0.189922	3.05261	0.00226859	0.0803181	184.807	172.699	170.926	292.139	264.696	234.823	263.511
Niben101Scf04439g00002	2898.16	-1.11586	0.366	-3.0488	0.00229754	0.0810582	3377.56	2906.17	6277.66	1628.95	2370.88	2615.34	1110.57
Niben101Scf08341g08003	28.0355	-1.85217	0.607486	-3.04892	0.00229667	0.0810582	23.9708	28.7831	91.2902	9.24491	24.667	12.7196	5.57274
Niben101Scf12092g00017	40.0192	-0.914414	0.299889	-3.04917	0.00229474	0.0810582	57.9938	60.3517	44.6739	27.7347	29.4107	31.3098	28.6598
Niben101Scf00090g08011	41.4367	2.15437	0.706719	3.04842	0.00230051	0.0810682	18.558	12.9988	9.71173	68.4124	17.0772	17.6117	145.687
Niben101Scf04444g06005	307.213	0.568851	0.186628	3.04805	0.00230335	0.0810737	224.243	264.619	233.081	324.496	372.852	339.515	391.684
Niben101Scf06535g03005	25.2575	1.46372	0.480335	3.04729	0.00230916	0.0810893	12.372	12.0703	13.5964	59.1674	29.4107	21.5255	28.6598
Niben101Scf06966g01011	204.067	0.578348	0.189785	3.04738	0.00230847	0.0810893	165.476	168.056	141.791	241.292	225.798	254.392	231.667
Niben101Scf02303g00023	634.854	-0.731572	0.240113	-3.04678	0.00231306	0.0811318	694.379	803.142	969.23	349.458	551.214	535.201	541.352
Niben101Scf08643g01001	237.058	0.970361	0.318536	3.04632	0.00231665	0.0811633	160.063	179.198	118.483	310.629	225.798	216.233	449.003
Niben101Scf03224g05003	314.985	-0.749479	0.246128	-3.04508	0.0023262	0.0813092	318.579	435.461	477.817	220.029	202.08	243.629	307.297
Niben101Scf25161g00001	53.5751	1.23943	0.406994	3.04532	0.0023243	0.0813092	34.7963	29.7116	25.2505	69.3369	54.0778	44.0294	117.824
Niben101Scf01271g00003	79.1489	-1.03746	0.340798	-3.0442	0.00233297	0.0814516	73.4588	91.9203	172.869	48.998	61.6676	55.7705	49.3585
Niben101Scf03026g01009	14.313	2.6483	0.870468	3.04238	0.00234712	0.0817566	5.41276	2.78546	1.94235	4.62246	51.2316	25.4392	8.75716
Niben101Scf15979g00001	33.2855	-1.1995	0.394225	-3.04267	0.0023449	0.0817566	40.2091	49.2099	58.2704	26.8102	24.667	23.4823	10.3494
Niben101Scf08640g00003	196.347	-0.83146	0.273402	-3.04116	0.00235665	0.0819942	197.952	246.049	343.795	134.976	173.618	163.398	114.639
Niben101Scf02792g02012	37.4596	-1.42168	0.467705	-3.0397	0.00236814	0.0822991	51.0346	82.6354	40.7893	12.0184	40.7955	16.6333	18.3104
Niben101Scf06823g00012	46.0498	-0.987101	0.324893	-3.03823	0.00237969	0.0826052	47.1683	72.4221	73.8091	27.7347	32.2569	41.0941	27.8637
Niben101Scf03977g02005	229.052	-0.982486	0.323501	-3.03704	0.00238911	0.0827423	310.847	243.264	404.008	142.372	208.721	198.621	95.5327
Niben101Scf30765g00002	80.7938	1.24049	0.408417	3.03731	0.00238702	0.0827423	52.5811	38.9965	44.6739	120.184	58.8214	74.3607	175.939
Niben101Scf09869g01014	180.769	0.732008	0.241056	3.03668	0.00239201	0.0827477	141.505	127.203	124.31	257.933	180.259	181.01	253.162
Niben101Scf00253g01016	27.1255	-1.13774	0.374748	-3.03602	0.0023972	0.0828323	33.2498	42.7105	42.7316	13.8674	23.7183	13.698	19.9026
Niben101Scf14144g00024	461.456	-0.677065	0.223081	-3.03506	0.00240486	0.083002	491.014	552.45	720.61	333.741	324.467	439.315	368.597
Niben101Scf17044g00008	146.514	0.884086	0.29138	3.03413	0.0024123	0.0831637	122.947	107.705	62.1551	179.351	154.643	166.333	232.463
Niben101Scf01374g10002	67.2201	-1.81344	0.597837	-3.03334	0.00241866	0.0832305	109.802	207.053	23.3081	26.8102	50.2828	38.1588	15.126
Niben101Scf22195g00024	227.384	0.668555	0.220412	3.0332	0.00241975	0.0832305	176.301	196.839	134.022	270.876	241.927	261.241	310.481
Niben101Scf00700g08006	34.9835	-1.09097	0.359857	-3.03168	0.00243198	0.0833664	51.8078	38.9965	60.2127	29.5837	23.7183	25.4392	15.126
Niben101Scf04122g02006	32.9892	1.08269	0.357094	3.03195	0.00242975	0.0833664	23.1975	20.4267	15.5388	47.1491	49.3341	32.2882	42.9897
Niben101Scf06249g05020	39.0382	4.2321	1.39575	3.03214	0.00242826	0.0833664	0.773251	9.28488	0	42.5266	168.874	43.0509	8.75716
Niben101Scf01094g01012	139.904	-0.816421	0.269457	-3.02987	0.00244655	0.0834869	156.97	155.986	246.678	86.9022	121.438	117.412	93.9404
Niben101Scf06112g00006	40.371	1.74031	0.574318	3.03021	0.0024438	0.0834869	20.1045	17.6413	13.5964	58.243	26.5645	25.4392	121.008
Niben101Scf08895g01019	36.5894	-1.15483	0.381024	-3.03086	0.00243855	0.0834869	51.8078	42.7105	66.0397	24.0368	28.462	30.3313	12.7377
Niben101Scf11689g00009	108.967	-0.972479	0.320954	-3.02997	0.00244581	0.0834869	117.534	158.771	178.696	45.3001	92.9758	97.843	71.6495
Niben101Scf00809g00008	25.4423	-1.07882	0.356266	-3.02812	0.00246082	0.0836714	38.6626	38.9965	31.0775	15.7164	16.1285	17.6117	19.9026
Niben101Scf02182g07004	197.553	0.986373	0.325866	3.02692	0.00247055	0.0836714	141.505	148.558	87.4056	251.462	188.798	191.772	373.373
Niben101Scf02618g00002	28.9558	-1.34117	0.443003	-3.02746	0.0024662	0.0836714	32.4765	59.4232	40.7893	7.39593	22.7696	21.5255	18.3104
Niben101Scf04015g02011	337.25	-0.543206	0.179399	-3.02793	0.00246236	0.0836714	426.061	431.747	372.93	287.517	273.235	312.119	257.142
Niben101Scf04103g06002	134.429	-0.867973	0.286601	-3.0285	0.00245767	0.0836714	151.557	153.201	240.851	84.1287	118.592	115.455	77.2222
Niben101Scf06910g04004	45.2988	-0.951442	0.31428	-3.02737	0.00246689	0.0836714	56.4473	74.2791	56.328	30.5082	29.4107	43.0509	27.0676
Niben101Scf10124g03002	84.0587	0.864765	0.2857	3.02683	0.00247135	0.0836714	64.9531	54.7808	50.501	101.694	133.771	104.692	78.0183
Niben101Scf03934g05002	52.3993	1.10248	0.36432	3.02612	0.00247717	0.0837744	22.4243	39.925	33.0199	67.4879	92.0271	66.5332	45.378
Niben101Ctg14682g00001	224.328	-1.36476	0.451053	-3.02572	0.00248045	0.0837913	222.696	251.62	561.338	89.6757	150.848	224.06	70.0573
Niben101Scf01566g00007	455.934	-0.965009	0.319124	-3.02393	0.00249513	0.0841932	418.329	619.302	860.459	285.668	466.776	288.637	252.365
Niben101Scf01013g06001	29.6011	2.29402	0.758719	3.02354	0.00249837	0.0842085	17.0115	5.57093	3.88469	56.394	11.3848	16.6333	96.3288
Niben101Scf00878g03011	213.255	-0.583314	0.192974	-3.02276	0.00250482	0.0843316	227.336	272.976	291.352	177.502	178.362	178.074	167.182
Niben101Scf02366g02001	644.841	0.629303	0.20827	3.02157	0.00251464	0.0845679	490.241	567.306	413.72	715.556	854.808	637.936	834.319
Niben101Scf06019g01023	42.7784	1.11648	0.369626	3.02056	0.00252308	0.0847575	23.9708	32.4971	19.4235	57.3185	72.1037	35.2235	58.9118
Niben101Scf00217g02009	90.8245	0.884142	0.292757	3.02005	0.00252731	0.0848053	58.7671	71.4936	52.4433	130.353	122.387	75.3391	124.989
Niben101Scf00372g03019	36.1041	-1.10594	0.366298	-3.01923	0.00253415	0.084861	40.9823	40.8535	75.7515	23.1123	28.462	24.4608	19.1065
Niben101Scf02525g04004	42.2267	1.77808	0.588927	3.01918	0.00253459	0.084861	15.465	18.5698	19.4235	63.7899	22.7696	27.396	128.173
Niben101Scf07247g04008	18.114	2.61104	0.865236	3.01772	0.00254686	0.0851775	6.95926	2.78546	3.88469	40.6776	3.79493	9.7843	58.9118
Niben101Scf36674g00005	183.943	-0.671781	0.222684	-3.01675	0.00255501	0.0853556	227.336	197.768	277.755	125.731	152.746	165.355	140.911
Niben101Scf10283g01011	36.5143	0.980096	0.324942	3.01622	0.00255952	0.0854115	23.9708	25.9977	19.4235	53.6205	44.5904	45.0078	42.9897
Niben101Scf02349g03001	329.919	-0.871596	0.289173	-3.0141	0.00257741	0.0859136	407.503	376.038	553.568	171.031	276.081	327.774	197.434
Niben101Scf04417g00033	76.7397	1.15444	0.383156	3.01298	0.00258694	0.086089	47.1683	43.6389	44.6739	124.806	61.6676	65.5548	149.668
Niben101Scf06283g00001	26.1365	-1.32069	0.438357	-3.01281	0.00258837	0.086089	30.1568	55.7093	33.0199	12.0184	25.6158	13.698	12.7377
Niben101Scf04655g02006	4837.69	0.674126	0.2238	3.01218	0.00259375	0.0860896	4182.51	3931.22	2709.57	6729.37	5212.34	5077.07	6021.74
Niben101Scf06823g02016	165.132	1.02735	0.341068	3.01214	0.00259409	0.0860896	107.482	115.133	87.4056	248.688	129.028	158.506	309.685
Niben101Ctg14514g00003	62.9331	0.898733	0.2987	3.00882	0.00262269	0.086563	49.4881	43.6389	31.0775	73.9593	96.7707	63.598	81.9989
Niben101Scf02151g04014	57.5192	-0.885013	0.294033	-3.00991	0.00261323	0.086563	63.4066	69.6366	102.944	42.5266	41.7442	36.2019	46.1741
Niben101Scf06957g00003	449.639	0.882273	0.293189	3.00923	0.00261909	0.086563	265.998	343.541	301.064	472.415	697.318	352.235	714.903
Niben101Scf07404g04001	51.4255	2.0272	0.673721	3.00896	0.00262145	0.086563	21.651	16.7128	17.4811	110.014	19.9234	20.547	153.648
Niben101Scf15614g00004	2168.06	1.27592	0.424001	3.00924	0.00261901	0.086563	1207.04	1241.39	1140.16	1815.7	5942.86	1678.99	2150.28
Niben101Scf00652g01001	109.933	0.789974	0.262835	3.00559	0.00265067	0.0873898	88.1506	77.0645	66.0397	139.598	106.258	125.239	167.182
Niben101Scf01881g02004	34.2263	-1.093	0.363856	-3.00394	0.0026651	0.0873898	39.4358	53.8523	54.3857	16.6408	30.3594	27.396	17.5143
Niben101Scf02375g01012	183.393	1.1294	0.375974	3.00394	0.00266509	0.0873898	136.865	79.85	110.714	209.86	395.621	212.319	138.522
Niben101Scf04237g00007	663.872	-0.867584	0.288798	-3.00412	0.00266352	0.0873898	613.961	832.854	1241.16	522.338	365.262	491.172	580.361
Niben101Scf06058g00015	65.9418	-1.07642	0.358257	-3.0046	0.0026593	0.0873898	75.7786	74.2791	134.022	47.1491	44.5904	58.7058	27.0676
Niben101Scf10881g00007	78.849	1.28725	0.428416	3.00467	0.00265872	0.0873898	47.9416	40.8535	40.7893	135.9	65.4625	53.8137	167.182
Niben101Scf00311g05003	88.4443	1.73942	0.579208	3.00311	0.00267237	0.087533	40.2091	12.9988	62.1551	173.804	69.2575	48.9215	211.764
Niben101Scf02636g00006	73.2427	-0.810215	0.269835	-3.00263	0.00267655	0.087575	90.4704	107.705	93.2326	54.545	42.693	54.7921	69.2612
Niben101Scf00542g01003	27.0167	2.00265	0.667549	3.00001	0.00269969	0.0881413	13.9185	9.28488	5.82704	48.998	14.231	15.6549	81.2028
Niben101Scf00721g00011	368.346	-0.95957	0.319835	-3.0002	0.00269802	0.0881413	496.427	466.101	567.165	224.651	370.006	309.184	144.891
Niben101Scf02795g00007	537.168	1.03912	0.346435	2.99948	0.00270438	0.0881989	377.346	387.18	238.909	717.405	487.649	461.819	1089.87
Niben101Scf06868g00003	22.7107	-1.22315	0.407855	-2.99897	0.00270891	0.0882513	31.7033	36.211	33.0199	16.6408	19.9234	12.7196	8.75716
Niben101Scf01126g00002	18.5815	2.71697	0.906862	2.99601	0.00273534	0.0888602	8.50576	3.71395	0	39.7531	8.53859	5.87058	63.6884
Niben101Scf02658g01007	130.997	-1.16128	0.387669	-2.99554	0.00273963	0.0888602	122.174	129.988	324.372	81.3552	94.8733	103.714	60.504
Niben101Scf02886g01003	338.232	-1.32894	0.443602	-2.99581	0.0027372	0.0888602	335.591	328.685	883.767	147.919	295.056	265.155	111.455
Niben101Scf06016g08007	140.334	-1.57108	0.524548	-2.99511	0.00274345	0.0888602	167.795	222.837	287.467	29.5837	111.95	134.045	28.6598
Niben101Scf07182g01007	367.098	-0.743657	0.248307	-2.99491	0.00274525	0.0888602	335.591	530.167	567.165	289.366	268.491	248.521	330.384
Niben101Scf19295g00011	100.783	0.880245	0.293763	2.99645	0.00273144	0.0888602	71.9123	77.993	52.4433	112.788	154.643	90.0156	145.687
Niben101Scf00747g01027	17.7394	-1.89198	0.632018	-2.99356	0.00275744	0.0889688	20.8778	16.7128	54.3857	1.84898	9.48733	13.698	7.16495
Niben101Scf03934g00018	366.827	-0.727814	0.2431	-2.99388	0.00275451	0.0889688	358.788	590.518	473.932	283.819	249.517	268.09	343.121
Niben101Scf38401g00004	263.757	-0.594977	0.198738	-2.99378	0.00275548	0.0889688	303.114	365.824	310.775	213.557	229.593	238.737	184.696
Niben101Scf00704g04024	285.394	1.41391	0.472563	2.99199	0.00277161	0.0893073	125.267	177.341	135.964	241.292	828.244	183.945	305.704
Niben101Scf02457g01005	138.523	-0.866336	0.289634	-2.99114	0.00277938	0.0893073	141.505	153.201	268.044	96.1471	115.745	106.649	88.3677
Niben101Scf02700g01011	17.2804	1.8465	0.617316	2.99118	0.00277905	0.0893073	13.9185	1.85698	3.88469	21.2633	28.462	33.2666	18.3104
Niben101Scf03141g08015	146.874	-1.17451	0.3927	-2.99086	0.00278197	0.0893073	258.266	281.332	104.887	80.4307	145.156	91.9724	66.0768
Niben101Scf14121g00002	210.105	-1.47017	0.491567	-2.99077	0.00278272	0.0893073	242.801	584.019	165.099	85.9777	222.003	100.778	70.0573
Niben101Scf01304g13012	440.291	-0.724372	0.242278	-2.98984	0.00279128	0.0894867	463.951	669.44	572.992	280.121	309.287	344.407	441.839
Niben101Scf03404g00007	15.8492	-1.37338	0.459416	-2.9894	0.00279526	0.0895193	18.558	25.9977	29.1352	6.47144	9.48733	11.7412	9.55327
Niben101Scf01065g08009	22.2553	-1.19387	0.399417	-2.98903	0.00279861	0.0895318	23.9708	34.3541	40.7893	13.8674	14.231	16.6333	11.9416
Niben101Scf00966g01002	177.726	-0.888656	0.297356	-2.98853	0.00280324	0.0895407	171.662	214.481	339.91	109.09	110.053	142.851	156.037
Niben101Scf01646g01008	90.4468	-1.13074	0.378383	-2.98836	0.00280482	0.0895407	134.546	116.99	141.791	48.998	96.7707	64.5764	29.4559
Niben101Scf02816g16025	410.919	0.555876	0.186069	2.98747	0.00281293	0.0897049	356.469	336.113	275.813	463.17	448.751	466.711	529.41
Niben101Scf24384g00009	172.328	-0.599015	0.200593	-2.98623	0.00282442	0.0899762	189.446	242.335	209.773	138.674	136.617	147.743	141.707
Niben101Scf03772g02005	70.7093	-1.14649	0.384002	-2.98564	0.00282981	0.090053	68.0461	77.993	165.099	31.4327	45.5392	47.9431	58.9118
Niben101Scf11008g01002	110.37	-1.28908	0.431962	-2.98424	0.00284281	0.0903716	136.092	148.558	215.6	31.4327	102.463	97.843	40.6014
Niben101Scf09304g00002	322.927	0.817927	0.274144	2.98357	0.00284908	0.0904755	265.225	196.839	211.716	415.097	512.316	261.241	398.053
Niben101Scf02979g00004	148.078	-1.0368	0.347632	-2.98246	0.00285943	0.0907089	143.825	173.627	312.718	73.9593	132.823	118.39	81.2028
Niben101Scf00161g05002	1140.09	-0.618405	0.207554	-2.97948	0.00288733	0.0914979	1516.35	1545.93	1206.2	852.381	1051.2	1045.94	762.669
Niben101Scf08937g00003	42.9857	1.90995	0.641277	2.97835	0.00289801	0.0917398	23.1975	11.1419	15.5388	64.7144	24.667	21.5255	140.115
Niben101Scf02467g01003	195.608	-0.816995	0.274395	-2.97744	0.00290669	0.0919184	204.912	247.906	328.256	149.768	185.952	145.786	106.678
Niben101Ctg14130g00002	82.9121	0.791181	0.265886	2.97564	0.00292378	0.0919742	64.1798	64.0657	44.6739	93.3736	114.797	112.519	86.7755
Niben101Scf02564g04008	67.9943	0.88613	0.297857	2.97501	0.00292977	0.0919742	41.7556	55.7093	38.8469	80.4307	111.002	73.3823	74.8339
Niben101Scf03115g03025	422.366	0.606501	0.203806	2.97588	0.00292153	0.0919742	350.283	293.402	332.141	542.676	569.24	415.833	452.984
Niben101Scf03546g01022	28.5792	2.3515	0.790048	2.9764	0.00291655	0.0919742	12.372	10.2134	1.94235	59.1674	8.53859	14.6765	93.1443
Niben101Scf04288g01012	652.218	-0.576646	0.193785	-2.97571	0.00292316	0.0919742	726.083	966.556	716.726	520.489	516.111	522.482	597.079
Niben101Scf06898g03015	216.764	0.625885	0.21038	2.97501	0.00292975	0.0919742	180.941	172.699	139.849	279.196	216.311	272.004	256.346
Niben101Scf25294g00001	325.892	1.04358	0.350772	2.9751	0.00292896	0.0919742	224.243	227.48	155.388	422.493	289.363	280.809	681.466
Niben101Scf03206g01008	155.754	-0.813982	0.273712	-2.97387	0.00294072	0.092222	229.656	247.906	139.849	105.392	129.028	138.937	99.5132
Niben101Scf04624g00002	215.338	-0.893049	0.300529	-2.97159	0.00296263	0.0925778	225.789	255.334	398.181	123.882	193.541	188.837	121.804
Niben101Scf04847g02001	208.392	0.709807	0.238955	2.97046	0.00297353	0.0925778	128.36	181.055	149.561	250.537	222.952	218.19	308.093
Niben101Scf05080g01012	93.9897	1.02997	0.346683	2.97093	0.00296904	0.0925778	77.3251	63.1372	33.0199	142.372	152.746	101.757	87.5716
Niben101Scf06556g09001	26.1945	-1.20189	0.404513	-2.9712	0.0029664	0.0925778	33.2498	27.8546	56.328	15.7164	12.3335	19.5686	18.3104
Niben101Scf07720g00027	35.112	-1.36597	0.459736	-2.97121	0.00296629	0.0925778	31.7033	59.4232	71.8668	11.0939	14.231	26.4176	31.0481
Niben101Scf08566g06001	373.142	0.758766	0.255404	2.97085	0.00296978	0.0925778	320.126	278.546	200.062	566.713	465.828	353.213	427.509
Niben101Scf08873g01015	163.32	-0.84823	0.285546	-2.97055	0.00297265	0.0925778	180.167	172.699	306.891	118.335	130.925	94.9077	139.318
Niben101Scf00111g01016	215.627	-0.610854	0.205705	-2.96956	0.00298222	0.0926975	226.563	285.974	295.237	173.804	166.977	163.398	197.434
Niben101Scf05433g00001	38.8564	-0.968063	0.326044	-2.96912	0.00298658	0.0926975	44.0753	49.2099	69.9244	22.1878	30.3594	28.3745	27.8637
Niben101Scf08142g00018	418.413	0.529495	0.17833	2.9692	0.00298581	0.0926975	313.167	358.396	330.199	477.038	446.853	457.905	545.332
Niben101Scf01687g04016	116.768	0.798808	0.269214	2.96719	0.00300536	0.092985	103.616	84.4924	54.3857	159.013	136.617	127.196	152.056
Niben101Scf02827g05011	361.066	-0.526201	0.177364	-2.96679	0.00300928	0.092985	446.939	439.175	425.374	316.176	283.671	341.472	274.656
Niben101Scf04362g00009	708.687	0.871165	0.293721	2.96596	0.00301739	0.092985	554.421	530.167	355.449	982.734	619.522	717.189	1201.32
Niben101Scf05188g03011	17268.5	-1.35057	0.455297	-2.96635	0.00301356	0.092985	19859.4	18795.4	40723.2	8696.69	7487.4	20154.7	5162.74
Niben101Scf05553g04002	26.4628	1.21133	0.408241	2.9672	0.00300527	0.092985	17.7848	12.0703	15.5388	33.2817	34.1544	25.4392	46.9702
Niben101Scf05895g02016	120.424	-1.61062	0.542804	-2.96722	0.00300501	0.092985	195.633	206.124	184.523	29.5837	92.9758	117.412	16.7182
Niben101Scf07231g00018	44.8463	1.26834	0.427591	2.96624	0.00301466	0.092985	27.837	29.7116	15.5388	76.7328	36.0518	42.0725	85.9794
Niben101Scf02142g00002	46.1211	-1.39457	0.470506	-2.96397	0.00303694	0.093492	63.4066	40.8535	110.714	22.1878	21.8208	47.9431	15.9221
Niben101Scf07091g01005	32.0724	1.44845	0.48883	2.96308	0.00304573	0.0936671	14.6918	25.9977	5.82704	45.3001	68.3087	29.3529	35.0286
Niben101Scf00683g03014	59.449	3.08248	1.04065	2.96206	0.00305585	0.0937487	15.465	12.0703	5.82704	111.863	21.8208	16.6333	232.463
Niben101Scf03437g02035	1024.03	0.562773	0.189979	2.96229	0.0030536	0.0937487	775.571	781.787	858.517	1278.57	1176.43	955.926	1341.44
[truncated: 58,837 more rows]
