# Supplementary material for: Effects of the Noncoding Subgenomic RNA of Red Clover Necrotic Mosaic Virus in Virus Infection
Source: J Virol. 2022 Feb 9;96(3):e01815-21. doi: 10.1128/jvi.01815-21 (PMC8826918; doi:10.1128/jvi.01815-21)
Supplement: Supplemental file 3 — Data Set S2<br>. Download jvi.01815-21-s0003.xlsx, XLSX file, 1.1 MB [file jvi.01815-21-s0003.xlsx]

## Sheet: Upreg. DEGs in Wt
SUPPLEMENTARY FILE 3
GO term enrichment using upregulated DEGs in Wt RCNMV infection
Highlighted rows represent terms with corrected P-Value <0.05
#Term	Database	ID	Input number	Background number	P-Value	Corrected P-Value	Input	Input	Hyperlink
response to stimulus	Gene Ontology	GO:0050896	971	5510	4.54706e-157	1.56737e-153	Niben101Scf04998g00004.1|Niben101Scf00046g05006.1|Niben101Scf01941g02023.1|Niben101Scf02045g02007.1|Niben101Scf05601g00010.1|Niben101Scf02383g01001.1|Niben101Scf11424g01001.1|Niben101Scf02840g04009.1|Niben101Scf07681g02008.1|Niben101Scf07608g00007.1|Niben101Scf00503g01003.1|Niben101Scf04933g00008.1|Niben101Scf04787g02002.1|Niben101Scf02217g03004.1|Niben101Scf01434g03006.1|Niben101Scf00351g05002.1…		http://amigo.geneontology.org/amigo/term/GO:0050896
response to stress	Gene Ontology	GO:0006950	677	3196	4.62053e-134	7.96348e-131	Niben101Scf04998g00004.1|Niben101Scf00046g05006.1|Niben101Scf01941g02023.1|Niben101Scf02045g02007.1|Niben101Scf05601g00010.1|Niben101Scf02383g01001.1|Niben101Scf11424g01001.1|Niben101Scf02840g04009.1|Niben101Scf07681g02008.1|Niben101Scf07061g00004.1|Niben101Scf04933g00008.1|Niben101Scf04787g02002.1|Niben101Scf01434g03006.1|Niben101Scf00351g05002.1|Niben101Scf08526g02006.1|Niben101Scf01999g06009.1…		http://amigo.geneontology.org/amigo/term/GO:0006950
response to chemical	Gene Ontology	GO:0042221	611	2743	1.19728e-127	1.37567e-124	Niben101Scf00046g05006.1|Niben101Scf01941g02023.1|Niben101Scf02045g02007.1|Niben101Scf05601g00010.1|Niben101Scf00428g09005.1|Niben101Scf11424g01001.1|Niben101Scf07608g00007.1|Niben101Scf00503g01003.1|Niben101Scf04933g00008.1|Niben101Scf04787g02002.1|Niben101Scf02217g03004.1|Niben101Scf01434g03006.1|Niben101Scf00351g05002.1|Niben101Scf08526g02006.1|Niben101Scf04490g00001.1|Niben101Scf06493g00022.1…		http://amigo.geneontology.org/amigo/term/GO:0042221
cellular anatomical entity	Gene Ontology	GO:0110165	1997	20476	1.34214e-118	1.15659e-115	Niben101Scf00953g04020.1|Niben101Scf06332g03007.1|Niben101Scf05601g00010.1|Niben101Scf11424g01001.1|Niben101Scf08806g02004.1|Niben101Scf00087g04004.1|Niben101Scf01434g03006.1|Niben101Scf04664g00021.1|Niben101Scf02497g01012.1|Niben101Scf08426g02001.1|Niben101Scf08526g02006.1|Niben101Scf01681g11005.1|Niben101Scf04124g05022.1|Niben101Scf04109g09003.1|Niben101Scf04632g02001.1|Niben101Scf01110g06005.1…	f03194g01013.1|Niben101Scf00715g04003.1|Niben101Scf01128g00004.1|Niben101Scf10169g00004.1|Niben101Scf13710g03014.1|Niben101Scf03096g01022.1|Niben101Scf05998g03015.1|Niben101Scf00047g03001.1|Niben101Scf02145g05022.1|Niben101Scf01022g00014.1|Niben101Scf04117g05003.1|Niben101Scf16189g00001.1|Niben101Scf20914g00001.1|Niben101Scf00970g02006.1|Niben101Scf19336g00004.1|Niben101Scf14708g00019.1|Niben101S…	http://amigo.geneontology.org/amigo/term/GO:0110165
cell periphery	Gene Ontology	GO:0071944	643	3773	8.48697e-89	5.85092e-86	Niben101Scf04998g00004.1|Niben101Scf00525g04009.1|Niben101Scf04664g00021.1|Niben101Scf06332g03007.1|Niben101Scf15752g00002.1|Niben101Scf00016g04005.1|Niben101Scf01189g00001.1|Niben101Scf05601g00010.1|Niben101Scf00046g05006.1|Niben101Scf07681g02008.1|Niben101Scf04528g13017.1|Niben101Scf01101g05008.1|Niben101Scf07792g02034.1|Niben101Scf04490g00001.1|Niben101Scf05245g02003.1|Niben101Scf04632g02001.1…		http://amigo.geneontology.org/amigo/term/GO:0071944
response to oxygen-containing compound	Gene Ontology	GO:1901700	376	1504	7.7235e-87	4.43715e-84	Niben101Scf00046g05006.1|Niben101Scf01941g02023.1|Niben101Scf02045g02007.1|Niben101Scf05601g00010.1|Niben101Scf04933g00008.1|Niben101Scf04787g02002.1|Niben101Scf01434g03006.1|Niben101Scf08526g02006.1|Niben101Scf09232g01002.1|Niben101Scf04547g02001.1|Niben101Scf02298g02003.1|Niben101Scf01333g00001.1|Niben101Scf01189g00001.1|Niben101Scf06726g00032.1|Niben101Scf01623g01028.1|Niben101Scf02170g02011.1…		http://amigo.geneontology.org/amigo/term/GO:1901700
plasma membrane	Gene Ontology	GO:0005886	585	3279	2.11781e-86	1.04287e-83	Niben101Scf04998g00004.1|Niben101Scf00525g04009.1|Niben101Scf04664g00021.1|Niben101Scf06332g03007.1|Niben101Scf15752g00002.1|Niben101Scf00016g04005.1|Niben101Scf01189g00001.1|Niben101Scf05601g00010.1|Niben101Scf00046g05006.1|Niben101Scf07681g02008.1|Niben101Scf01101g05008.1|Niben101Scf07792g02034.1|Niben101Scf04490g00001.1|Niben101Scf05245g02003.1|Niben101Scf04632g02001.1|Niben101Scf01574g09001.1…		http://amigo.geneontology.org/amigo/term/GO:0005886
cellular process	Gene Ontology	GO:0009987	1285	11150	1.16243e-85	5.0086e-83	Niben101Scf04664g01015.1|Niben101Scf00046g05006.1|Niben101Scf02405g02005.1|Niben101Scf04664g00021.1|Niben101Scf01941g02023.1|Niben101Scf00163g23018.1|Niben101Scf02045g02007.1|Niben101Scf02383g01001.1|Niben101Scf11424g01001.1|Niben101Scf19043g00021.1|Niben101Scf01084g02006.1|Niben101Scf07608g00007.1|Niben101Scf05912g02001.1|Niben101Scf00503g01003.1|Niben101Scf04528g13017.1|Niben101Scf07586g00004.1…		http://amigo.geneontology.org/amigo/term/GO:0009987
binding	Gene Ontology	GO:0005488	1144	9385	1.94129e-85	7.43516e-83	Niben101Scf09296g01009.1|Niben101Scf04998g00004.1|Niben101Scf00046g05006.1|Niben101Scf04664g00021.1|Niben101Scf06332g03007.1|Niben101Scf00163g23018.1|Niben101Scf15752g00002.1|Niben101Scf00428g12019.1|Niben101Scf02045g02007.1|Niben101Scf06537g00005.1|Niben101Scf02575g02010.1|Niben101Scf02840g04009.1|Niben101Scf01084g02006.1|Niben101Scf07608g00007.1|Niben101Scf05912g02001.1|Niben101Scf07061g00004.1…		http://amigo.geneontology.org/amigo/term/GO:0005488
response to organic substance	Gene Ontology	GO:0010033	402	1760	3.91368e-83	1.34904e-80	Niben101Scf00046g05006.1|Niben101Scf01941g02023.1|Niben101Scf01189g00001.1|Niben101Scf05601g00010.1|Niben101Scf00428g09005.1|Niben101Scf11424g01001.1|Niben101Scf04933g00008.1|Niben101Scf04787g02002.1|Niben101Scf01434g03006.1|Niben101Scf00351g05002.1|Niben101Scf08526g02006.1|Niben101Scf06493g00022.1|Niben101Scf09232g01002.1|Niben101Scf04547g02001.1|Niben101Scf02298g02003.1|Niben101Scf01333g00001.1…		http://amigo.geneontology.org/amigo/term/GO:0010033
cellular response to chemical stimulus	Gene Ontology	GO:0070887	356	1412	8.44061e-83	2.64498e-80	Niben101Scf01941g02023.1|Niben101Scf01189g00001.1|Niben101Scf11424g01001.1|Niben101Scf00503g01003.1|Niben101Scf04933g00008.1|Niben101Scf02217g03004.1|Niben101Scf00351g05002.1|Niben101Scf08526g02006.1|Niben101Scf04547g02001.1|Niben101Scf04910g00001.1|Niben101Scf01333g00001.1|Niben101Scf02093g00004.1|Niben101Scf06726g00032.1|Niben101Scf06277g00007.1|Niben101Scf02170g02011.1|Niben101Scf08690g02017.1…		http://amigo.geneontology.org/amigo/term/GO:0070887
cellular response to stimulus	Gene Ontology	GO:0051716	515	2738	8.3407e-82	2.39587e-79	Niben101Scf01941g02023.1|Niben101Scf01189g00001.1|Niben101Scf00428g09005.1|Niben101Scf11424g01001.1|Niben101Scf07608g00007.1|Niben101Scf00503g01003.1|Niben101Scf04933g00008.1|Niben101Scf02217g03004.1|Niben101Scf00351g05002.1|Niben101Scf08526g02006.1|Niben101Scf01999g06009.1|Niben101Scf04124g05022.1|Niben101Scf06493g00022.1|Niben101Scf04547g02001.1|Niben101Scf03614g01009.1|Niben101Scf01333g00001.1…		http://amigo.geneontology.org/amigo/term/GO:0051716
intracellular	Gene Ontology	GO:0005622	1709	17437	5.56487e-77	1.47555e-74	Niben101Scf00953g04020.1|Niben101Scf05601g00010.1|Niben101Scf11424g01001.1|Niben101Scf00087g04004.1|Niben101Scf01434g03006.1|Niben101Scf04664g00021.1|Niben101Scf02497g01012.1|Niben101Scf08426g02001.1|Niben101Scf08526g02006.1|Niben101Scf04124g05022.1|Niben101Scf04109g09003.1|Niben101Scf04632g02001.1|Niben101Scf01110g06005.1|Niben101Scf02063g04001.1|Niben101Ctg09684g00002.1|Niben101Scf02566g02013.1…	f01941g02023.1|Niben101Scf00016g04005.1|Niben101Scf00282g00002.1|Niben101Scf07608g00007.1|Niben101Scf00503g01003.1|Niben101Scf04528g13017.1|Niben101Scf07586g00004.1|Niben101Scf01101g05008.1|Niben101Scf04554g07024.1|Niben101Scf07820g00005.1|Niben101Scf02941g00008.1|Niben101Scf01771g01021.1|Niben101Scf07875g00001.1|Niben101Scf01524g00006.1|Niben101Scf01380g01003.1|Niben101Scf08899g00008.1|Niben101S…	http://amigo.geneontology.org/amigo/term/GO:0005622
defense response	Gene Ontology	GO:0006952	335	1361	2.02332e-75	4.9817e-73	Niben101Scf04998g00004.1|Niben101Scf01745g04011.1|Niben101Scf04020g00006.1|Niben101Scf08804g01009.1|Niben101Scf01941g02023.1|Niben101Scf04944g05002.1|Niben101Scf02918g00003.1|Niben101Scf00975g01015.1|Niben101Scf04939g01006.1|Niben101Scf01189g00001.1|Niben101Scf01166g16008.1|Niben101Scf02160g01003.1|Niben101Scf03436g01017.1|Niben101Scf11424g01001.1|Niben101Scf02840g04009.1|Niben101Scf07681g02008.1…		http://amigo.geneontology.org/amigo/term/GO:0006952
metabolic process	Gene Ontology	GO:0008152	1173	10224	9.03386e-73	2.07598e-70	Niben101Scf00046g05006.1|Niben101Scf01941g02023.1|Niben101Scf00428g12019.1|Niben101Scf00016g04005.1|Niben101Scf02045g02007.1|Niben101Scf02653g01003.1|Niben101Scf02383g01001.1|Niben101Scf02575g02010.1|Niben101Scf19043g00021.1|Niben101Scf08806g02004.1|Niben101Scf05912g02001.1|Niben101Scf00503g01003.1|Niben101Scf02525g07007.1|Niben101Scf04933g00008.1|Niben101Scf04787g02002.1|Niben101Scf00087g04004.1…		http://amigo.geneontology.org/amigo/term/GO:0008152
ion binding	Gene Ontology	GO:0043167	706	4826	1.50775e-72	3.24825e-70	Niben101Scf04998g00004.1|Niben101Scf00046g05006.1|Niben101Scf06332g03007.1|Niben101Scf15752g00002.1|Niben101Scf01189g00001.1|Niben101Scf01100g04008.1|Niben101Scf02840g04009.1|Niben101Scf07608g00007.1|Niben101Scf07061g00004.1|Niben101Scf07586g00004.1|Niben101Scf07767g02011.1|Niben101Scf04787g02002.1|Niben101Scf02217g03004.1|Niben101Scf01434g03006.1|Niben101Scf02497g01012.1|Niben101Scf01911g07001.1…		http://amigo.geneontology.org/amigo/term/GO:0043167
response to abiotic stimulus	Gene Ontology	GO:0009628	405	1981	1.15286e-71	2.3376e-69	Niben101Scf01941g02023.1|Niben101Scf02045g02007.1|Niben101Scf05601g00010.1|Niben101Scf00428g09005.1|Niben101Scf07608g00007.1|Niben101Scf04933g00008.1|Niben101Scf00351g05002.1|Niben101Scf08426g02001.1|Niben101Scf01999g06009.1|Niben101Scf04490g00001.1|Niben101Scf03202g13015.1|Niben101Scf07673g04009.1|Niben101Scf03720g00008.1|Niben101Scf11663g00006.1|Niben101Scf01623g01028.1|Niben101Scf07035g08003.1…		http://amigo.geneontology.org/amigo/term/GO:0009628
response to biotic stimulus	Gene Ontology	GO:0009607	313	1259	4.06611e-71	7.7866e-69	Niben101Scf02838g07002.1|Niben101Scf00449g06008.1|Niben101Scf05912g02001.1|Niben101Scf11936g01016.1|Niben101Scf08804g01009.1|Niben101Scf01941g02023.1|Niben101Scf08724g00012.1|Niben101Scf02918g00003.1|Niben101Scf00975g01015.1|Niben101Scf03927g03005.1|Niben101Scf01189g00001.1|Niben101Scf01166g16008.1|Niben101Scf03436g01017.1|Niben101Scf02840g04009.1|Niben101Scf07681g02008.1|Niben101Scf02537g03005.1…		http://amigo.geneontology.org/amigo/term/GO:0009607
response to other organism	Gene Ontology	GO:0051707	311	1247	6.43105e-71	1.10839e-68	Niben101Scf02838g07002.1|Niben101Scf00449g06008.1|Niben101Scf05912g02001.1|Niben101Scf11936g01016.1|Niben101Scf08804g01009.1|Niben101Scf01941g02023.1|Niben101Scf04944g05002.1|Niben101Scf02918g00003.1|Niben101Scf00975g01015.1|Niben101Scf03927g03005.1|Niben101Scf01189g00001.1|Niben101Scf01166g16008.1|Niben101Scf03436g01017.1|Niben101Scf02840g04009.1|Niben101Scf07681g02008.1|Niben101Scf02537g03005.1…		http://amigo.geneontology.org/amigo/term/GO:0051707
response to external biotic stimulus	Gene Ontology	GO:0043207	311	1247	6.43105e-71	1.10839e-68	Niben101Scf02838g07002.1|Niben101Scf00449g06008.1|Niben101Scf05912g02001.1|Niben101Scf11936g01016.1|Niben101Scf08804g01009.1|Niben101Scf01941g02023.1|Niben101Scf04944g05002.1|Niben101Scf02918g00003.1|Niben101Scf00975g01015.1|Niben101Scf03927g03005.1|Niben101Scf01189g00001.1|Niben101Scf01166g16008.1|Niben101Scf03436g01017.1|Niben101Scf02840g04009.1|Niben101Scf07681g02008.1|Niben101Scf02537g03005.1…		http://amigo.geneontology.org/amigo/term/GO:0043207
catalytic activity	Gene Ontology	GO:0003824	963	7779	8.42079e-70	1.38221e-67	Niben101Scf00046g05006.1|Niben101Scf04664g00021.1|Niben101Scf06332g03007.1|Niben101Scf00016g04005.1|Niben101Scf01189g00001.1|Niben101Scf02653g01003.1|Niben101Scf02575g02010.1|Niben101Scf00640g04023.1|Niben101Scf00240g01002.1|Niben101Scf08806g02004.1|Niben101Scf00503g01003.1|Niben101Scf04933g00008.1|Niben101Scf04787g02002.1|Niben101Scf00087g04004.1|Niben101Scf01434g03006.1|Niben101Scf01773g08011.1…		http://amigo.geneontology.org/amigo/term/GO:0003824
membrane	Gene Ontology	GO:0016020	874	6756	1.3183e-69	2.06554e-67	Niben101Scf04998g00004.1|Niben101Scf10205g00001.1|Niben101Scf04664g00021.1|Niben101Scf06332g03007.1|Niben101Scf15752g00002.1|Niben101Scf00016g04005.1|Niben101Scf01189g00001.1|Niben101Scf05601g00010.1|Niben101Scf04060g02001.1|Niben101Scf00046g05006.1|Niben101Scf07681g02008.1|Niben101Scf01084g02006.1|Niben101Scf07767g02011.1|Niben101Scf01101g05008.1|Niben101Scf00087g04004.1|Niben101Scf11188g00002.1…		http://amigo.geneontology.org/amigo/term/GO:0016020
response to acid chemical	Gene Ontology	GO:0001101	295	1161	1.15336e-68	1.72854e-66	Niben101Scf01941g02023.1|Niben101Scf04944g05002.1|Niben101Scf01887g01001.1|Niben101Scf08001g00002.1|Niben101Scf02045g02007.1|Niben101Scf05601g00010.1|Niben101Scf03427g09003.1|Niben101Scf01239g01007.1|Niben101Scf08039g01005.1|Niben101Scf01297g04006.1|Niben101Scf02537g03005.1|Niben101Scf10559g01032.1|Niben101Scf04840g01004.1|Niben101Scf02792g02012.1|Niben101Scf01623g01028.1|Niben101Scf04933g00008.1…		http://amigo.geneontology.org/amigo/term/GO:0001101
response to external stimulus	Gene Ontology	GO:0009605	355	1632	3.92827e-68	5.64198e-66	Niben101Scf00046g05006.1|Niben101Scf01941g02023.1|Niben101Scf01189g00001.1|Niben101Scf00428g09005.1|Niben101Scf02840g04009.1|Niben101Scf07681g02008.1|Niben101Scf12045g06025.1|Niben101Scf04787g02002.1|Niben101Scf01434g03006.1|Niben101Scf08526g02006.1|Niben101Scf04124g05022.1|Niben101Scf04490g00001.1|Niben101Scf04547g02001.1|Niben101Scf02298g02003.1|Niben101Scf01333g00001.1|Niben101Scf11305g01007.1…		http://amigo.geneontology.org/amigo/term/GO:0009605
organic substance metabolic process	Gene Ontology	GO:0071704	1049	8962	7.19156e-66	9.91572e-64	Niben101Scf00046g05006.1|Niben101Scf01941g02023.1|Niben101Scf00016g04005.1|Niben101Scf02045g02007.1|Niben101Scf02383g01001.1|Niben101Scf02575g02010.1|Niben101Scf19043g00021.1|Niben101Scf05912g02001.1|Niben101Scf00503g01003.1|Niben101Scf04933g00008.1|Niben101Scf04787g02002.1|Niben101Scf00087g04004.1|Niben101Scf01434g03006.1|Niben101Scf02497g01012.1|Niben101Ctg15714g00002.1|Niben101Scf01911g07001.1…		http://amigo.geneontology.org/amigo/term/GO:0071704
multi-organism process	Gene Ontology	GO:0051704	357	1720	4.51279e-64	5.98292e-62	Niben101Scf00046g05006.1|Niben101Scf01941g02023.1|Niben101Scf01189g00001.1|Niben101Scf00428g09005.1|Niben101Scf02840g04009.1|Niben101Scf07681g02008.1|Niben101Scf12045g06025.1|Niben101Scf04787g02002.1|Niben101Scf01434g03006.1|Niben101Scf00614g00028.1|Niben101Scf06332g03007.1|Niben101Scf04490g00001.1|Niben101Scf04547g02001.1|Niben101Scf02298g02003.1|Niben101Scf01333g00001.1|Niben101Scf04817g00017.1…		http://amigo.geneontology.org/amigo/term/GO:0051704
response to endogenous stimulus	Gene Ontology	GO:0009719	319	1475	2.10269e-60	2.68444e-58	Niben101Scf07073g03008.1|Niben101Scf01941g02023.1|Niben101Scf04944g05002.1|Niben101Scf07926g07004.1|Niben101Scf08001g00002.1|Niben101Scf11415g00002.1|Niben101Scf05601g00010.1|Niben101Scf03427g09003.1|Niben101Scf01239g01007.1|Niben101Scf11424g01001.1|Niben101Scf04732g01028.1|Niben101Scf01887g01001.1|Niben101Scf04840g01004.1|Niben101Scf07761g00005.1|Niben101Scf02812g03006.1|Niben101Scf04933g00008.1…		http://amigo.geneontology.org/amigo/term/GO:0009719
cellular metabolic process	Gene Ontology	GO:0044237	1009	8765	8.59859e-59	1.05855e-56	Niben101Scf00046g05006.1|Niben101Scf01941g02023.1|Niben101Scf02045g02007.1|Niben101Scf02383g01001.1|Niben101Scf02575g02010.1|Niben101Scf19043g00021.1|Niben101Scf05912g02001.1|Niben101Scf00503g01003.1|Niben101Scf04933g00008.1|Niben101Scf04787g02002.1|Niben101Scf00087g04004.1|Niben101Scf01434g03006.1|Niben101Scf02497g01012.1|Niben101Scf01911g07001.1|Niben101Scf06332g03007.1|Niben101Scf01999g06009.1…		http://amigo.geneontology.org/amigo/term/GO:0044237
drug binding	Gene Ontology	GO:0008144	355	1818	4.90838e-58	5.8342e-56	Niben101Scf04998g00004.1|Niben101Scf06332g03007.1|Niben101Scf15752g00002.1|Niben101Scf01189g00001.1|Niben101Scf01100g04008.1|Niben101Scf07061g00004.1|Niben101Scf12045g06025.1|Niben101Scf04787g02002.1|Niben101Scf02497g01012.1|Niben101Scf01911g07001.1|Niben101Scf01999g06009.1|Niben101Scf04547g02001.1|Niben101Scf01333g00001.1|Niben101Scf04817g00017.1|Niben101Scf02297g08006.1|Niben101Scf21069g00002.1…		http://amigo.geneontology.org/amigo/term/GO:0008144
response to hormone	Gene Ontology	GO:0009725	310	1461	4.66415e-57	5.35911e-55	Niben101Scf07073g03008.1|Niben101Scf01941g02023.1|Niben101Scf04944g05002.1|Niben101Scf07926g07004.1|Niben101Scf08001g00002.1|Niben101Scf11415g00002.1|Niben101Scf05601g00010.1|Niben101Scf03427g09003.1|Niben101Scf01239g01007.1|Niben101Scf11424g01001.1|Niben101Scf04732g01028.1|Niben101Scf01887g01001.1|Niben101Scf07761g00005.1|Niben101Scf02812g03006.1|Niben101Scf04933g00008.1|Niben101Scf04787g02002.1…		http://amigo.geneontology.org/amigo/term/GO:0009725
cellular response to stress	Gene Ontology	GO:0033554	246	987	1.16268e-55	1.29283e-53	Niben101Scf02838g07002.1|Niben101Scf00225g06014.1|Niben101Scf00449g06008.1|Niben101Scf11105g01005.1|Niben101Scf06410g01007.1|Niben101Scf08001g00002.1|Niben101Scf02907g06004.1|Niben101Scf00264g02002.1|Niben101Scf05307g01001.1|Niben101Scf01109g03004.1|Niben101Scf07509g01001.1|Niben101Scf10834g03005.1|Niben101Scf01494g15008.1|Niben101Scf06774g02014.1|Niben101Scf00073g04002.1|Niben101Scf04347g01031.1…		http://amigo.geneontology.org/amigo/term/GO:0033554
anion binding	Gene Ontology	GO:0043168	410	2407	1.466e-53	1.56946e-51	Niben101Scf04998g00004.1|Niben101Scf06332g03007.1|Niben101Scf15752g00002.1|Niben101Scf01189g00001.1|Niben101Scf01100g04008.1|Niben101Scf07061g00004.1|Niben101Scf01445g02008.1|Niben101Scf02497g01012.1|Niben101Scf01911g07001.1|Niben101Scf01999g06009.1|Niben101Scf04547g02001.1|Niben101Scf03614g01009.1|Niben101Scf01333g00001.1|Niben101Scf04817g00017.1|Niben101Scf02297g08006.1|Niben101Scf21069g00002.1…		http://amigo.geneontology.org/amigo/term/GO:0043168
cellular response to hypoxia	Gene Ontology	GO:0071456	117	212	1.50253e-53	1.56946e-51	Niben101Scf02838g07002.1|Niben101Scf11105g01005.1|Niben101Scf08001g00002.1|Niben101Scf00264g02002.1|Niben101Scf05307g01001.1|Niben101Scf01109g03004.1|Niben101Scf01055g00003.1|Niben101Scf04040g09011.1|Niben101Scf04347g01031.1|Niben101Scf01782g03006.1|Niben101Scf04040g08015.1|Niben101Scf13018g00012.1|Niben101Scf00465g02003.1|Niben101Scf00080g05006.1|Niben101Scf10157g04004.1|Niben101Scf05813g09010.1…		http://amigo.geneontology.org/amigo/term/GO:0071456
cellular response to decreased oxygen levels	Gene Ontology	GO:0036294	117	214	3.15588e-53	3.10809e-51	Niben101Scf02838g07002.1|Niben101Scf11105g01005.1|Niben101Scf08001g00002.1|Niben101Scf00264g02002.1|Niben101Scf05307g01001.1|Niben101Scf01109g03004.1|Niben101Scf01055g00003.1|Niben101Scf04040g09011.1|Niben101Scf04347g01031.1|Niben101Scf01782g03006.1|Niben101Scf04040g08015.1|Niben101Scf13018g00012.1|Niben101Scf00465g02003.1|Niben101Scf00080g05006.1|Niben101Scf10157g04004.1|Niben101Scf05813g09010.1…		http://amigo.geneontology.org/amigo/term/GO:0036294
cellular response to oxygen levels	Gene Ontology	GO:0071453	117	214	3.15588e-53	3.10809e-51	Niben101Scf02838g07002.1|Niben101Scf11105g01005.1|Niben101Scf08001g00002.1|Niben101Scf00264g02002.1|Niben101Scf05307g01001.1|Niben101Scf01109g03004.1|Niben101Scf01055g00003.1|Niben101Scf04040g09011.1|Niben101Scf04347g01031.1|Niben101Scf01782g03006.1|Niben101Scf04040g08015.1|Niben101Scf13018g00012.1|Niben101Scf00465g02003.1|Niben101Scf00080g05006.1|Niben101Scf10157g04004.1|Niben101Scf05813g09010.1…		http://amigo.geneontology.org/amigo/term/GO:0071453
ATP binding	Gene Ontology	GO:0005524	328	1685	3.84822e-53	3.68467e-51	Niben101Scf09025g01007.1|Niben101Scf04998g00004.1|Niben101Scf00449g06008.1|Niben101Scf07640g01009.1|Niben101Scf11936g01016.1|Niben101Scf01075g00017.1|Niben101Scf06332g03007.1|Niben101Scf06509g02006.1|Niben101Scf00573g01003.1|Niben101Scf03927g03005.1|Niben101Scf01189g00001.1|Niben101Scf01742g05006.1|Niben101Scf01100g04008.1|Niben101Scf10389g01005.1|Niben101Scf01696g06043.1|Niben101Scf07741g02025.1…		http://amigo.geneontology.org/amigo/term/GO:0005524
defense response to other organism	Gene Ontology	GO:0098542	246	1025	4.15135e-53	3.86749e-51	Niben101Scf00046g05006.1|Niben101Scf05912g02001.1|Niben101Scf08804g01009.1|Niben101Scf01941g02023.1|Niben101Scf04944g05002.1|Niben101Scf29981g00002.1|Niben101Scf00975g01015.1|Niben101Scf01189g00001.1|Niben101Scf01166g16008.1|Niben101Scf03436g01017.1|Niben101Scf02840g04009.1|Niben101Scf07681g02008.1|Niben101Scf02537g03005.1|Niben101Scf02291g04024.1|Niben101Scf06774g02014.1|Niben101Scf01001g00005.1…		http://amigo.geneontology.org/amigo/term/GO:0098542
adenyl ribonucleotide binding	Gene Ontology	GO:0032559	334	1748	1.41899e-52	1.28717e-50	Niben101Scf09025g01007.1|Niben101Scf04998g00004.1|Niben101Scf00449g06008.1|Niben101Scf07640g01009.1|Niben101Scf11936g01016.1|Niben101Scf01075g00017.1|Niben101Scf06332g03007.1|Niben101Scf06509g02006.1|Niben101Scf00573g01003.1|Niben101Scf03927g03005.1|Niben101Scf01189g00001.1|Niben101Scf01742g05006.1|Niben101Scf01100g04008.1|Niben101Scf10389g01005.1|Niben101Scf01696g06043.1|Niben101Scf07741g02025.1…		http://amigo.geneontology.org/amigo/term/GO:0032559
adenyl nucleotide binding	Gene Ontology	GO:0030554	334	1751	1.98428e-52	1.7538e-50	Niben101Scf09025g01007.1|Niben101Scf04998g00004.1|Niben101Scf00449g06008.1|Niben101Scf07640g01009.1|Niben101Scf11936g01016.1|Niben101Scf01075g00017.1|Niben101Scf06332g03007.1|Niben101Scf06509g02006.1|Niben101Scf00573g01003.1|Niben101Scf03927g03005.1|Niben101Scf01189g00001.1|Niben101Scf01742g05006.1|Niben101Scf01100g04008.1|Niben101Scf10389g01005.1|Niben101Scf01696g06043.1|Niben101Scf07741g02025.1…		http://amigo.geneontology.org/amigo/term/GO:0030554
immune system process	Gene Ontology	GO:0002376	150	391	2.07693e-52	1.7898e-50	Niben101Scf00046g05006.1|Niben101Scf01941g02023.1|Niben101Scf01189g00001.1|Niben101Scf02160g01003.1|Niben101Scf03436g01017.1|Niben101Scf10834g03005.1|Niben101Scf02291g04024.1|Niben101Scf01819g01001.1|Niben101Scf15187g04003.1|Niben101Scf00428g09005.1|Niben101Scf07792g02034.1|Niben101Scf01434g03006.1|Niben101Scf01697g05002.1|Niben101Scf00622g00006.1|Niben101Scf00428g10006.1|Niben101Scf05813g09010.1…		http://amigo.geneontology.org/amigo/term/GO:0002376
primary metabolic process	Gene Ontology	GO:0044238	951	8358	7.08247e-52	5.95446e-50	Niben101Scf00046g05006.1|Niben101Scf01941g02023.1|Niben101Scf00016g04005.1|Niben101Scf01189g00001.1|Niben101Scf02383g01001.1|Niben101Scf02575g02010.1|Niben101Scf19043g00021.1|Niben101Scf05912g02001.1|Niben101Scf04933g00008.1|Niben101Scf04787g02002.1|Niben101Scf00087g04004.1|Niben101Scf01434g03006.1|Niben101Scf00332g06019.1|Niben101Ctg15714g00002.1|Niben101Scf01911g07001.1|Niben101Scf06332g03007.1…		http://amigo.geneontology.org/amigo/term/GO:0044238
response to drug	Gene Ontology	GO:0042493	163	473	8.224e-52	6.74956e-50	Niben101Scf00046g05006.1|Niben101Scf08199g02017.1|Niben101Scf08544g01022.1|Niben101Scf08001g00002.1|Niben101Scf07491g00006.1|Niben101Scf01189g00001.1|Niben101Scf03427g09003.1|Niben101Scf01239g01007.1|Niben101Scf07509g01001.1|Niben101Scf02537g03005.1|Niben101Scf01887g01001.1|Niben101Scf07127g00003.1|Niben101Scf08719g00002.1|Niben101Scf00073g04002.1|Niben101Scf03781g00004.1|Niben101Scf00428g10006.1…		http://amigo.geneontology.org/amigo/term/GO:0042493
response to hypoxia	Gene Ontology	GO:0001666	119	233	9.67464e-52	7.75546e-50	Niben101Scf02838g07002.1|Niben101Scf11105g01005.1|Niben101Scf08001g00002.1|Niben101Scf00264g02002.1|Niben101Scf05307g01001.1|Niben101Scf01109g03004.1|Niben101Scf01055g00003.1|Niben101Scf04040g09011.1|Niben101Scf04347g01031.1|Niben101Scf01782g03006.1|Niben101Scf04040g08015.1|Niben101Scf13018g00012.1|Niben101Scf00465g02003.1|Niben101Scf00080g05006.1|Niben101Scf10157g04004.1|Niben101Scf05813g09010.1…		http://amigo.geneontology.org/amigo/term/GO:0001666
response to oxygen levels	Gene Ontology	GO:0070482	120	238	1.02842e-51	8.05671e-50	Niben101Scf02838g07002.1|Niben101Scf11105g01005.1|Niben101Scf08001g00002.1|Niben101Scf00264g02002.1|Niben101Scf05307g01001.1|Niben101Scf01109g03004.1|Niben101Scf01055g00003.1|Niben101Scf04040g09011.1|Niben101Scf04347g01031.1|Niben101Scf01782g03006.1|Niben101Scf04040g08015.1|Niben101Scf13018g00012.1|Niben101Scf00465g02003.1|Niben101Scf00080g05006.1|Niben101Scf10157g04004.1|Niben101Scf05813g09010.1…		http://amigo.geneontology.org/amigo/term/GO:0070482
small molecule binding	Gene Ontology	GO:0036094	403	2389	1.25064e-51	9.57992e-50	Niben101Scf04998g00004.1|Niben101Scf06332g03007.1|Niben101Scf15752g00002.1|Niben101Scf01189g00001.1|Niben101Scf01100g04008.1|Niben101Scf07061g00004.1|Niben101Scf04787g02002.1|Niben101Scf02217g03004.1|Niben101Scf02497g01012.1|Niben101Scf01911g07001.1|Niben101Scf01999g06009.1|Niben101Scf04547g02001.1|Niben101Scf01333g00001.1|Niben101Scf04817g00017.1|Niben101Scf02297g08006.1|Niben101Scf21069g00002.1…		http://amigo.geneontology.org/amigo/term/GO:0036094
response to decreased oxygen levels	Gene Ontology	GO:0036293	119	237	3.81649e-51	2.85987e-49	Niben101Scf02838g07002.1|Niben101Scf11105g01005.1|Niben101Scf08001g00002.1|Niben101Scf00264g02002.1|Niben101Scf05307g01001.1|Niben101Scf01109g03004.1|Niben101Scf01055g00003.1|Niben101Scf04040g09011.1|Niben101Scf04347g01031.1|Niben101Scf01782g03006.1|Niben101Scf04040g08015.1|Niben101Scf13018g00012.1|Niben101Scf00465g02003.1|Niben101Scf00080g05006.1|Niben101Scf10157g04004.1|Niben101Scf05813g09010.1…		http://amigo.geneontology.org/amigo/term/GO:0036293
membrane-bounded organelle	Gene Ontology	GO:0043227	1520	15953	2.23072e-50	1.63602e-48	Niben101Scf00953g04020.1|Niben101Scf05601g00010.1|Niben101Scf11424g01001.1|Niben101Scf00087g04004.1|Niben101Scf01434g03006.1|Niben101Scf02497g01012.1|Niben101Scf08426g02001.1|Niben101Scf08526g02006.1|Niben101Scf04109g09003.1|Niben101Scf04632g02001.1|Niben101Scf01110g06005.1|Niben101Scf02063g04001.1|Niben101Ctg09684g00002.1|Niben101Scf02566g02013.1|Niben101Scf02298g02003.1|Niben101Scf04634g00004.1…	f01779g03011.1|Niben101Scf02160g02006.1|Niben101Scf04292g11008.1|Niben101Scf08446g03011.1|Niben101Scf04609g00013.1|Niben101Scf00735g06004.1|Niben101Scf02145g06005.1|Niben101Scf11936g01016.1|Niben101Scf14136g00009.1|Niben101Scf01297g01001.1|Niben101Scf00893g01035.1|Niben101Scf01759g00001.1|Niben101Scf27914g00006.1|Niben101Scf04506g03011.1|Niben101Scf10763g00021.1|Niben101Scf13185g02003.1|Niben101S…	http://amigo.geneontology.org/amigo/term/GO:0043227
carbohydrate derivative binding	Gene Ontology	GO:0097367	357	2006	5.06399e-50	3.63658e-48	Niben101Scf04998g00004.1|Niben101Scf06332g03007.1|Niben101Scf15752g00002.1|Niben101Scf01189g00001.1|Niben101Scf01100g04008.1|Niben101Scf07061g00004.1|Niben101Scf12045g06025.1|Niben101Scf01445g02008.1|Niben101Scf02497g01012.1|Niben101Scf01911g07001.1|Niben101Scf01999g06009.1|Niben101Scf01333g00001.1|Niben101Scf04817g00017.1|Niben101Scf02297g08006.1|Niben101Scf21069g00002.1|Niben101Scf01380g01003.1…		http://amigo.geneontology.org/amigo/term/GO:0097367
organelle	Gene Ontology	GO:0043226	1530	16128	8.59153e-50	6.04388e-48	Niben101Scf00953g04020.1|Niben101Scf05601g00010.1|Niben101Scf11424g01001.1|Niben101Scf00087g04004.1|Niben101Scf01434g03006.1|Niben101Scf04664g00021.1|Niben101Scf02497g01012.1|Niben101Scf08426g02001.1|Niben101Scf08526g02006.1|Niben101Scf04109g09003.1|Niben101Scf04632g02001.1|Niben101Scf01110g06005.1|Niben101Scf02063g04001.1|Niben101Ctg09684g00002.1|Niben101Scf02566g02013.1|Niben101Scf02298g02003.1…	f05166g01006.1|Niben101Scf09217g00012.1|Niben101Scf09189g00005.1|Niben101Scf05210g00003.1|Niben101Scf00806g02001.1|Niben101Scf00493g00006.1|Niben101Scf02725g02001.1|Niben101Scf01779g03011.1|Niben101Scf02160g02006.1|Niben101Scf04292g11008.1|Niben101Scf08446g03011.1|Niben101Scf04609g00013.1|Niben101Scf00735g06004.1|Niben101Scf02145g06005.1|Niben101Scf11936g01016.1|Niben101Scf14136g00009.1|Niben101S…	http://amigo.geneontology.org/amigo/term/GO:0043226
immune response	Gene Ontology	GO:0006955	140	358	9.69957e-50	6.68688e-48	Niben101Scf00046g05006.1|Niben101Scf01941g02023.1|Niben101Scf01189g00001.1|Niben101Scf02160g01003.1|Niben101Scf03436g01017.1|Niben101Scf10834g03005.1|Niben101Scf02291g04024.1|Niben101Scf01819g01001.1|Niben101Scf15187g04003.1|Niben101Scf00428g09005.1|Niben101Scf07792g02034.1|Niben101Scf01434g03006.1|Niben101Scf01697g05002.1|Niben101Scf00622g00006.1|Niben101Scf00428g10006.1|Niben101Scf05813g09010.1…		http://amigo.geneontology.org/amigo/term/GO:0006955
intracellular organelle	Gene Ontology	GO:0043229	1522	16019	1.08927e-49	7.36221e-48	Niben101Scf00953g04020.1|Niben101Scf05601g00010.1|Niben101Scf11424g01001.1|Niben101Scf00087g04004.1|Niben101Scf01434g03006.1|Niben101Scf04664g00021.1|Niben101Scf02497g01012.1|Niben101Scf08426g02001.1|Niben101Scf08526g02006.1|Niben101Scf04109g09003.1|Niben101Scf04632g02001.1|Niben101Scf01110g06005.1|Niben101Scf02063g04001.1|Niben101Ctg09684g00002.1|Niben101Scf02566g02013.1|Niben101Scf02298g02003.1…	f02160g02006.1|Niben101Scf04292g11008.1|Niben101Scf08446g03011.1|Niben101Scf04609g00013.1|Niben101Scf00735g06004.1|Niben101Scf02145g06005.1|Niben101Scf11936g01016.1|Niben101Scf14136g00009.1|Niben101Scf01297g01001.1|Niben101Scf00893g01035.1|Niben101Scf01759g00001.1|Niben101Scf27914g00006.1|Niben101Scf04506g03011.1|Niben101Scf10763g00021.1|Niben101Scf13185g02003.1|Niben101Scf02081g00003.1|Niben101S…	http://amigo.geneontology.org/amigo/term/GO:0043229
innate immune response	Gene Ontology	GO:0045087	138	352	3.8578e-49	2.55728e-47	Niben101Scf00046g05006.1|Niben101Scf01941g02023.1|Niben101Scf02907g06004.1|Niben101Scf02160g01003.1|Niben101Scf03436g01017.1|Niben101Scf10834g03005.1|Niben101Scf02291g04024.1|Niben101Scf01819g01001.1|Niben101Scf15187g04003.1|Niben101Scf00428g09005.1|Niben101Scf07792g02034.1|Niben101Scf01434g03006.1|Niben101Scf00622g00006.1|Niben101Scf00428g10006.1|Niben101Scf05813g09010.1|Niben101Scf10927g00030.1…		http://amigo.geneontology.org/amigo/term/GO:0045087
cellular response to organic substance	Gene Ontology	GO:0071310	231	974	4.48298e-49	2.91563e-47	Niben101Scf00449g06008.1|Niben101Scf01941g02023.1|Niben101Scf08544g01022.1|Niben101Scf02918g00003.1|Niben101Scf01189g00001.1|Niben101Scf03427g09003.1|Niben101Scf11424g01001.1|Niben101Scf04732g01028.1|Niben101Scf01887g01001.1|Niben101Scf04840g01004.1|Niben101Scf07761g00005.1|Niben101Scf04933g00008.1|Niben101Scf01453g11005.1|Niben101Scf07027g04006.1|Niben101Scf03781g00004.1|Niben101Scf00308g01003.1…		http://amigo.geneontology.org/amigo/term/GO:0071310
ribonucleotide binding	Gene Ontology	GO:0032553	351	1977	6.27041e-49	4.00261e-47	Niben101Scf04998g00004.1|Niben101Scf06332g03007.1|Niben101Scf15752g00002.1|Niben101Scf01189g00001.1|Niben101Scf01100g04008.1|Niben101Scf07061g00004.1|Niben101Scf01445g02008.1|Niben101Scf02497g01012.1|Niben101Scf01911g07001.1|Niben101Scf01999g06009.1|Niben101Scf01333g00001.1|Niben101Scf04817g00017.1|Niben101Scf02297g08006.1|Niben101Scf21069g00002.1|Niben101Scf01380g01003.1|Niben101Scf07035g08003.1…		http://amigo.geneontology.org/amigo/term/GO:0032553
intracellular membrane-bounded organelle	Gene Ontology	GO:0043231	1497	15757	5.7532e-48	3.60569e-46	Niben101Scf00953g04020.1|Niben101Scf05601g00010.1|Niben101Scf11424g01001.1|Niben101Scf00087g04004.1|Niben101Scf01434g03006.1|Niben101Scf02497g01012.1|Niben101Scf08426g02001.1|Niben101Scf08526g02006.1|Niben101Scf04109g09003.1|Niben101Scf04632g02001.1|Niben101Scf01110g06005.1|Niben101Scf02063g04001.1|Niben101Ctg09684g00002.1|Niben101Scf02566g02013.1|Niben101Scf04634g00004.1|Niben101Scf03202g13015.1…	f03227g05016.1|Niben101Scf04040g08009.1|Niben101Scf01494g09005.1|Niben101Scf02283g00003.1|Niben101Scf00271g07025.1|Niben101Scf09582g01008.1|Niben101Scf00046g03002.1|Niben101Scf00109g07005.1|Niben101Scf11071g04005.1|Niben101Scf00887g02002.1|Niben101Scf12308g00011.1|Niben101Scf03856g06015.1|Niben101Scf01683g03005.1|Niben101Scf01055g00003.1|Niben101Scf00953g09007.1|Niben101Scf06263g01001.1|Niben101S…	http://amigo.geneontology.org/amigo/term/GO:0043231
response to bacterium	Gene Ontology	GO:0009617	151	445	2.36975e-47	1.45866e-45	Niben101Scf00449g06008.1|Niben101Scf05912g02001.1|Niben101Scf08804g01009.1|Niben101Scf29981g00002.1|Niben101Scf01189g00001.1|Niben101Scf03436g01017.1|Niben101Scf02840g04009.1|Niben101Scf07681g02008.1|Niben101Scf02537g03005.1|Niben101Scf02291g04024.1|Niben101Scf06774g02014.1|Niben101Scf15187g04003.1|Niben101Scf00428g09005.1|Niben101Scf06295g04002.1|Niben101Scf01434g03006.1|Niben101Scf01697g05002.1…		http://amigo.geneontology.org/amigo/term/GO:0009617
nitrogen compound metabolic process	Gene Ontology	GO:0006807	842	7262	4.46478e-47	2.70002e-45	Niben101Scf00046g05006.1|Niben101Scf01941g02023.1|Niben101Scf00016g04005.1|Niben101Scf02045g02007.1|Niben101Scf02383g01001.1|Niben101Scf02575g02010.1|Niben101Scf05912g02001.1|Niben101Scf11852g00011.1|Niben101Scf04933g00008.1|Niben101Scf01445g02008.1|Niben101Scf00087g04004.1|Niben101Scf00332g06019.1|Niben101Scf01911g07001.1|Niben101Scf06332g03007.1|Niben101Scf01999g06009.1|Niben101Scf09232g01002.1…		http://amigo.geneontology.org/amigo/term/GO:0006807
purine ribonucleoside triphosphate binding	Gene Ontology	GO:0035639	336	1887	5.63817e-47	3.35082e-45	Niben101Scf09025g01007.1|Niben101Scf04998g00004.1|Niben101Scf00449g06008.1|Niben101Scf07640g01009.1|Niben101Scf11936g01016.1|Niben101Scf01075g00017.1|Niben101Scf06332g03007.1|Niben101Scf06509g02006.1|Niben101Scf00573g01003.1|Niben101Scf03927g03005.1|Niben101Scf01189g00001.1|Niben101Scf01742g05006.1|Niben101Scf01100g04008.1|Niben101Scf10389g01005.1|Niben101Scf01696g06043.1|Niben101Scf07741g02025.1…		http://amigo.geneontology.org/amigo/term/GO:0035639
cellular macromolecule metabolic process	Gene Ontology	GO:0044260	691	5542	1.84017e-46	1.0751e-44	Niben101Scf00046g05006.1|Niben101Scf01941g02023.1|Niben101Scf01189g00001.1|Niben101Scf02575g02010.1|Niben101Scf19043g00021.1|Niben101Scf05912g02001.1|Niben101Scf04933g00008.1|Niben101Scf01445g02008.1|Niben101Scf00087g04004.1|Niben101Scf01911g07001.1|Niben101Scf06332g03007.1|Niben101Scf01999g06009.1|Niben101Scf09232g01002.1|Niben101Scf01785g07001.1|Niben101Scf01110g06005.1|Niben101Scf00806g02001.1…		http://amigo.geneontology.org/amigo/term/GO:0044260
purine ribonucleotide binding	Gene Ontology	GO:0032555	342	1957	2.74151e-46	1.575e-44	Niben101Scf04998g00004.1|Niben101Scf06332g03007.1|Niben101Scf15752g00002.1|Niben101Scf01189g00001.1|Niben101Scf01100g04008.1|Niben101Scf07061g00004.1|Niben101Scf01445g02008.1|Niben101Scf02497g01012.1|Niben101Scf01911g07001.1|Niben101Scf01999g06009.1|Niben101Scf01333g00001.1|Niben101Scf04817g00017.1|Niben101Scf02297g08006.1|Niben101Scf21069g00002.1|Niben101Scf01380g01003.1|Niben101Scf07035g08003.1…		http://amigo.geneontology.org/amigo/term/GO:0032555
purine nucleotide binding	Gene Ontology	GO:0017076	342	1960	3.67682e-46	2.07771e-44	Niben101Scf04998g00004.1|Niben101Scf06332g03007.1|Niben101Scf15752g00002.1|Niben101Scf01189g00001.1|Niben101Scf01100g04008.1|Niben101Scf07061g00004.1|Niben101Scf01445g02008.1|Niben101Scf02497g01012.1|Niben101Scf01911g07001.1|Niben101Scf01999g06009.1|Niben101Scf01333g00001.1|Niben101Scf04817g00017.1|Niben101Scf02297g08006.1|Niben101Scf21069g00002.1|Niben101Scf01380g01003.1|Niben101Scf07035g08003.1…		http://amigo.geneontology.org/amigo/term/GO:0017076
nucleotide binding	Gene Ontology	GO:0000166	368	2209	9.28477e-46	5.0801e-44	Niben101Scf04998g00004.1|Niben101Scf06332g03007.1|Niben101Scf15752g00002.1|Niben101Scf01189g00001.1|Niben101Scf01100g04008.1|Niben101Scf07061g00004.1|Niben101Scf01445g02008.1|Niben101Scf02497g01012.1|Niben101Scf01911g07001.1|Niben101Scf01999g06009.1|Niben101Scf01333g00001.1|Niben101Scf04817g00017.1|Niben101Scf02297g08006.1|Niben101Scf21069g00002.1|Niben101Scf01771g01021.1|Niben101Scf01380g01003.1…		http://amigo.geneontology.org/amigo/term/GO:0000166
nucleoside phosphate binding	Gene Ontology	GO:1901265	368	2209	9.28477e-46	5.0801e-44	Niben101Scf04998g00004.1|Niben101Scf06332g03007.1|Niben101Scf15752g00002.1|Niben101Scf01189g00001.1|Niben101Scf01100g04008.1|Niben101Scf07061g00004.1|Niben101Scf01445g02008.1|Niben101Scf02497g01012.1|Niben101Scf01911g07001.1|Niben101Scf01999g06009.1|Niben101Scf01333g00001.1|Niben101Scf04817g00017.1|Niben101Scf02297g08006.1|Niben101Scf21069g00002.1|Niben101Scf01771g01021.1|Niben101Scf01380g01003.1…		http://amigo.geneontology.org/amigo/term/GO:1901265
organic cyclic compound binding	Gene Ontology	GO:0097159	689	5548	9.6235e-46	5.18316e-44	Niben101Scf04998g00004.1|Niben101Scf06332g03007.1|Niben101Scf15752g00002.1|Niben101Scf02045g02007.1|Niben101Scf02383g01001.1|Niben101Scf11424g01001.1|Niben101Scf05912g02001.1|Niben101Scf07061g00004.1|Niben101Scf04528g13017.1|Niben101Scf07767g02011.1|Niben101Scf04787g02002.1|Niben101Scf02217g03004.1|Niben101Scf02497g01012.1|Niben101Scf01479g01006.1|Niben101Scf01911g07001.1|Niben101Scf08526g02006.1…		http://amigo.geneontology.org/amigo/term/GO:0097159
heterocyclic compound binding	Gene Ontology	GO:1901363	687	5527	1.05088e-45	5.5729e-44	Niben101Scf04998g00004.1|Niben101Scf06332g03007.1|Niben101Scf15752g00002.1|Niben101Scf02045g02007.1|Niben101Scf02383g01001.1|Niben101Scf11424g01001.1|Niben101Scf05912g02001.1|Niben101Scf07061g00004.1|Niben101Scf04528g13017.1|Niben101Scf07767g02011.1|Niben101Scf04787g02002.1|Niben101Scf02217g03004.1|Niben101Scf02497g01012.1|Niben101Scf01479g01006.1|Niben101Scf01911g07001.1|Niben101Scf08526g02006.1…		http://amigo.geneontology.org/amigo/term/GO:1901363
transferase activity	Gene Ontology	GO:0016740	482	3353	8.64892e-45	4.51709e-43	Niben101Scf00046g05006.1|Niben101Scf06332g03007.1|Niben101Scf01189g00001.1|Niben101Scf00503g01003.1|Niben101Scf04933g00008.1|Niben101Scf01445g02008.1|Niben101Scf00087g04004.1|Niben101Scf01911g07001.1|Niben101Scf01999g06009.1|Niben101Scf09232g01002.1|Niben101Scf04547g02001.1|Niben101Scf03520g01007.1|Niben101Scf04634g00004.1|Niben101Scf16678g00013.1|Niben101Ctg14168g00004.1|Niben101Scf03595g10007.1…		http://amigo.geneontology.org/amigo/term/GO:0016740
response to chitin	Gene Ontology	GO:0010200	85	123	9.5025e-45	4.88882e-43	Niben101Scf25537g00002.1|Niben101Scf00046g05006.1|Niben101Scf00714g06002.1|Niben101Scf02516g01004.1|Niben101Scf06467g01006.1|Niben101Scf03570g04002.1|Niben101Scf01297g04006.1|Niben101Scf06091g04005.1|Niben101Scf01887g01001.1|Niben101Scf08001g00002.1|Niben101Scf03064g05001.1|Niben101Scf01189g00001.1|Niben101Ctg15635g00003.1|Niben101Scf11261g00003.1|Niben101Scf00927g08010.1|Niben101Scf07509g01001.1…		http://amigo.geneontology.org/amigo/term/GO:0010200
catalytic activity, acting on a protein	Gene Ontology	GO:0140096	365	2209	1.17864e-44	5.97469e-43	Niben101Scf00046g05006.1|Niben101Scf06332g03007.1|Niben101Scf00016g04005.1|Niben101Scf01189g00001.1|Niben101Scf02575g02010.1|Niben101Scf04933g00008.1|Niben101Scf01445g02008.1|Niben101Scf01911g07001.1|Niben101Scf01999g06009.1|Niben101Scf09232g01002.1|Niben101Scf01333g00001.1|Niben101Scf02145g09006.1|Niben101Scf16678g00013.1|Niben101Scf02297g08006.1|Niben101Scf00631g01006.1|Niben101Scf03595g10007.1…		http://amigo.geneontology.org/amigo/term/GO:0140096
cellular response to endogenous stimulus	Gene Ontology	GO:0071495	208	879	5.01006e-44	2.50285e-42	Niben101Scf01941g02023.1|Niben101Scf08544g01022.1|Niben101Scf01189g00001.1|Niben101Scf03427g09003.1|Niben101Scf11424g01001.1|Niben101Scf04732g01028.1|Niben101Scf01887g01001.1|Niben101Scf04840g01004.1|Niben101Scf07761g00005.1|Niben101Scf04933g00008.1|Niben101Scf01453g11005.1|Niben101Scf07027g04006.1|Niben101Scf03781g00004.1|Niben101Scf03934g05002.1|Niben101Scf00351g05002.1|Niben101Scf04738g04012.1…		http://amigo.geneontology.org/amigo/term/GO:0071495
biological regulation	Gene Ontology	GO:0065007	689	5631	1.07845e-43	5.3106e-42	Niben101Scf02066g05007.1|Niben101Scf01941g02023.1|Niben101Scf00016g04005.1|Niben101Scf02045g02007.1|Niben101Scf11424g01001.1|Niben101Scf02840g04009.1|Niben101Scf01084g02006.1|Niben101Scf07608g00007.1|Niben101Scf05912g02001.1|Niben101Scf04933g00008.1|Niben101Scf04787g02002.1|Niben101Scf01434g03006.1|Niben101Scf00351g05002.1|Niben101Scf08526g02006.1|Niben101Scf04124g05022.1|Niben101Scf04490g00001.1…		http://amigo.geneontology.org/amigo/term/GO:0065007
cell communication	Gene Ontology	GO:0007154	329	1917	5.21672e-43	2.53268e-41	Niben101Scf07123g01020.1|Niben101Scf01941g02023.1|Niben101Scf08199g02017.1|Niben101Scf08544g01022.1|Niben101Scf00573g01003.1|Niben101Scf00975g01015.1|Niben101Scf03427g09003.1|Niben101Scf11424g01001.1|Niben101Scf10834g03005.1|Niben101Scf04732g01028.1|Niben101Scf01887g01001.1|Niben101Scf11620g00009.1|Niben101Scf07608g00007.1|Niben101Scf06774g02014.1|Niben101Scf07761g00005.1|Niben101Scf04933g00008.1…		http://amigo.geneontology.org/amigo/term/GO:0007154
protein modification process	Gene Ontology	GO:0036211	374	2362	4.26457e-42	2.01369e-40	Niben101Scf00046g05006.1|Niben101Scf06332g03007.1|Niben101Scf01189g00001.1|Niben101Scf04933g00008.1|Niben101Scf01445g02008.1|Niben101Scf00087g04004.1|Niben101Scf01911g07001.1|Niben101Scf04554g07024.1|Niben101Scf01999g06009.1|Niben101Scf09232g01002.1|Niben101Scf01333g00001.1|Niben101Scf04817g00017.1|Niben101Scf02297g08006.1|Niben101Scf03595g10007.1|Niben101Scf20124g00014.1|Niben101Scf08899g00008.1…		http://amigo.geneontology.org/amigo/term/GO:0036211
cellular protein modification process	Gene Ontology	GO:0006464	374	2362	4.26457e-42	2.01369e-40	Niben101Scf00046g05006.1|Niben101Scf06332g03007.1|Niben101Scf01189g00001.1|Niben101Scf04933g00008.1|Niben101Scf01445g02008.1|Niben101Scf00087g04004.1|Niben101Scf01911g07001.1|Niben101Scf04554g07024.1|Niben101Scf01999g06009.1|Niben101Scf09232g01002.1|Niben101Scf01333g00001.1|Niben101Scf04817g00017.1|Niben101Scf02297g08006.1|Niben101Scf03595g10007.1|Niben101Scf20124g00014.1|Niben101Scf08899g00008.1…		http://amigo.geneontology.org/amigo/term/GO:0006464
defense response to bacterium	Gene Ontology	GO:0042742	131	378	5.67561e-42	2.64376e-40	Niben101Scf00046g05006.1|Niben101Scf05912g02001.1|Niben101Scf29981g00002.1|Niben101Scf03436g01017.1|Niben101Scf02840g04009.1|Niben101Scf07681g02008.1|Niben101Scf02537g03005.1|Niben101Scf02291g04024.1|Niben101Scf06774g02014.1|Niben101Scf15187g04003.1|Niben101Scf00428g09005.1|Niben101Scf06295g04002.1|Niben101Scf01434g03006.1|Niben101Scf00622g00006.1|Niben101Scf09079g01003.1|Niben101Scf00428g10006.1…		http://amigo.geneontology.org/amigo/term/GO:0042742
cellular response to hormone stimulus	Gene Ontology	GO:0032870	199	863	9.82971e-41	4.51773e-39	Niben101Scf01941g02023.1|Niben101Scf08544g01022.1|Niben101Scf03427g09003.1|Niben101Scf11424g01001.1|Niben101Scf04732g01028.1|Niben101Scf01887g01001.1|Niben101Scf07761g00005.1|Niben101Scf04933g00008.1|Niben101Scf01453g11005.1|Niben101Scf07027g04006.1|Niben101Scf03781g00004.1|Niben101Scf03934g05002.1|Niben101Scf00351g05002.1|Niben101Scf04738g04012.1|Niben101Scf00428g10006.1|Niben101Scf01555g04002.1…		http://amigo.geneontology.org/amigo/term/GO:0032870
organonitrogen compound metabolic process	Gene Ontology	GO:1901564	578	4514	1.10719e-40	5.02171e-39	Niben101Scf00046g05006.1|Niben101Scf06332g03007.1|Niben101Scf00016g04005.1|Niben101Scf01189g00001.1|Niben101Scf02575g02010.1|Niben101Scf04933g00008.1|Niben101Scf01445g02008.1|Niben101Scf00087g04004.1|Niben101Scf00332g06019.1|Niben101Scf01911g07001.1|Niben101Scf04554g07024.1|Niben101Scf01999g06009.1|Niben101Scf09232g01002.1|Niben101Scf04547g02001.1|Niben101Scf01110g06005.1|Niben101Scf02063g04001.1…		http://amigo.geneontology.org/amigo/term/GO:1901564
cellular response to oxygen-containing compound	Gene Ontology	GO:1901701	167	630	1.37541e-40	6.1572e-39	Niben101Scf01941g02023.1|Niben101Scf02918g00003.1|Niben101Scf01189g00001.1|Niben101Scf03427g09003.1|Niben101Scf00530g10010.1|Niben101Scf04732g01028.1|Niben101Scf08544g01022.1|Niben101Scf04840g01004.1|Niben101Scf15187g04003.1|Niben101Scf01453g11005.1|Niben101Scf07027g04006.1|Niben101Scf03934g05002.1|Niben101Scf04738g04012.1|Niben101Scf00428g10006.1|Niben101Scf09230g02002.1|Niben101Scf04400g04002.1…		http://amigo.geneontology.org/amigo/term/GO:1901701
cellular response to acid chemical	Gene Ontology	GO:0071229	146	488	1.59032e-40	7.02799e-39	Niben101Scf01941g02023.1|Niben101Scf02918g00003.1|Niben101Scf03427g09003.1|Niben101Scf00530g10010.1|Niben101Scf02537g03005.1|Niben101Scf08544g01022.1|Niben101Scf04840g01004.1|Niben101Scf15187g04003.1|Niben101Scf01453g11005.1|Niben101Scf07027g04006.1|Niben101Scf03934g05002.1|Niben101Scf04738g04012.1|Niben101Scf00428g10006.1|Niben101Scf09230g02002.1|Niben101Scf04547g02001.1|Niben101Scf00522g01017.1…		http://amigo.geneontology.org/amigo/term/GO:0071229
regulation of biological process	Gene Ontology	GO:0050789	612	4901	2.20806e-40	9.63443e-39	Niben101Scf01941g02023.1|Niben101Scf00016g04005.1|Niben101Scf02045g02007.1|Niben101Scf11424g01001.1|Niben101Scf02840g04009.1|Niben101Scf07608g00007.1|Niben101Scf05912g02001.1|Niben101Scf04933g00008.1|Niben101Scf00351g05002.1|Niben101Scf08526g02006.1|Niben101Scf04124g05022.1|Niben101Scf04490g00001.1|Niben101Scf06493g00022.1|Niben101Scf12987g00006.1|Niben101Scf01785g07001.1|Niben101Scf01110g06005.1…		http://amigo.geneontology.org/amigo/term/GO:0050789
response to organonitrogen compound	Gene Ontology	GO:0010243	99	214	2.47948e-40	1.06835e-38	Niben101Scf00046g05006.1|Niben101Scf08001g00002.1|Niben101Scf07491g00006.1|Niben101Scf01189g00001.1|Niben101Scf07509g01001.1|Niben101Scf01887g01001.1|Niben101Scf04840g01004.1|Niben101Scf08719g00002.1|Niben101Scf00073g04002.1|Niben101Scf03781g00004.1|Niben101Scf00428g10006.1|Niben101Scf01555g04002.1|Niben101Scf09232g01002.1|Niben101Scf04132g01004.1|Niben101Scf06976g06002.1|Niben101Scf07063g00001.1…		http://amigo.geneontology.org/amigo/term/GO:0010243
cytoplasm	Gene Ontology	GO:0005737	1194	12053	5.21602e-40	2.21971e-38	Niben101Scf10205g00001.1|Niben101Scf08653g04006.1|Niben101Scf04664g00021.1|Niben101Scf00163g23018.1|Niben101Scf15752g00002.1|Niben101Scf00016g04005.1|Niben101Scf00282g00002.1|Niben101Scf05601g00010.1|Niben101Scf02383g01001.1|Niben101Scf02575g02010.1|Niben101Scf00640g04023.1|Niben101Scf01084g02006.1|Niben101Scf07608g00007.1|Niben101Scf00503g01003.1|Niben101Scf07586g00004.1|Niben101Scf12045g06025.1…		http://amigo.geneontology.org/amigo/term/GO:0005737
regulation of cellular process	Gene Ontology	GO:0050794	560	4368	2.26963e-39	9.54076e-38	Niben101Scf01941g02023.1|Niben101Scf00016g04005.1|Niben101Scf02045g02007.1|Niben101Scf11424g01001.1|Niben101Scf07608g00007.1|Niben101Scf05912g02001.1|Niben101Scf04933g00008.1|Niben101Scf00351g05002.1|Niben101Scf08526g02006.1|Niben101Scf04124g05022.1|Niben101Scf06493g00022.1|Niben101Scf12987g00006.1|Niben101Scf01785g07001.1|Niben101Scf01110g06005.1|Niben101Scf00806g02001.1|Niben101Scf01333g00001.1…		http://amigo.geneontology.org/amigo/term/GO:0050794
response to nitrogen compound	Gene Ontology	GO:1901698	107	265	3.15597e-39	1.31068e-37	Niben101Scf00046g05006.1|Niben101Scf08544g01022.1|Niben101Scf08001g00002.1|Niben101Scf07491g00006.1|Niben101Scf02045g02007.1|Niben101Scf07509g01001.1|Niben101Scf01887g01001.1|Niben101Scf04840g01004.1|Niben101Scf08719g00002.1|Niben101Scf00073g04002.1|Niben101Scf03781g00004.1|Niben101Scf00428g10006.1|Niben101Scf01555g04002.1|Niben101Scf04570g06005.1|Niben101Scf09232g01002.1|Niben101Scf04132g01004.1…		http://amigo.geneontology.org/amigo/term/GO:1901698
macromolecule metabolic process	Gene Ontology	GO:0043170	768	6748	3.8868e-39	1.59498e-37	Niben101Scf00046g05006.1|Niben101Scf01941g02023.1|Niben101Scf00016g04005.1|Niben101Scf01189g00001.1|Niben101Scf02575g02010.1|Niben101Scf19043g00021.1|Niben101Scf05912g02001.1|Niben101Scf04933g00008.1|Niben101Scf01445g02008.1|Niben101Scf00087g04004.1|Niben101Scf00332g06019.1|Niben101Scf01911g07001.1|Niben101Scf06332g03007.1|Niben101Scf01999g06009.1|Niben101Scf09232g01002.1|Niben101Scf01785g07001.1…		http://amigo.geneontology.org/amigo/term/GO:0043170
protein binding	Gene Ontology	GO:0005515	529	4103	1.67406e-37	6.78881e-36	Niben101Scf04664g00021.1|Niben101Scf06332g03007.1|Niben101Scf02045g02007.1|Niben101Scf02575g02010.1|Niben101Scf01084g02006.1|Niben101Scf07608g00007.1|Niben101Scf07061g00004.1|Niben101Scf04528g13017.1|Niben101Scf07586g00004.1|Niben101Scf04933g00008.1|Niben101Scf01101g05008.1|Niben101Scf02497g01012.1|Niben101Scf08526g02006.1|Niben101Scf01999g06009.1|Niben101Scf04490g00001.1|Niben101Scf12987g00006.1…		http://amigo.geneontology.org/amigo/term/GO:0005515
response to lipid	Gene Ontology	GO:0033993	174	737	9.37602e-37	3.75804e-35	Niben101Scf08001g00002.1|Niben101Scf11415g00002.1|Niben101Scf05601g00010.1|Niben101Scf02537g06001.1|Niben101Scf04732g01028.1|Niben101Scf01887g01001.1|Niben101Scf01453g11005.1|Niben101Scf07027g04006.1|Niben101Scf04994g00005.1|Niben101Scf01434g03006.1|Niben101Scf23592g00002.1|Niben101Scf03934g05002.1|Niben101Scf12846g00010.1|Niben101Scf05543g01026.1|Niben101Scf00872g03005.1|Niben101Scf00522g01017.1…		http://amigo.geneontology.org/amigo/term/GO:0033993
signal transduction	Gene Ontology	GO:0007165	286	1678	9.68403e-37	3.83688e-35	Niben101Scf07123g01020.1|Niben101Scf01941g02023.1|Niben101Scf08544g01022.1|Niben101Scf00975g01015.1|Niben101Scf03427g09003.1|Niben101Scf11424g01001.1|Niben101Scf10834g03005.1|Niben101Scf04732g01028.1|Niben101Scf01887g01001.1|Niben101Scf11620g00009.1|Niben101Scf07608g00007.1|Niben101Scf06774g02014.1|Niben101Scf07761g00005.1|Niben101Scf04933g00008.1|Niben101Scf03781g00004.1|Niben101Scf00308g01003.1…		http://amigo.geneontology.org/amigo/term/GO:0007165
phosphorus metabolic process	Gene Ontology	GO:0006793	308	1901	5.48225e-36	2.14742e-34	Niben101Scf01745g04011.1|Niben101Scf10067g02017.1|Niben101Scf01773g02011.1|Niben101Scf06332g03007.1|Niben101Scf06509g02006.1|Niben101Scf29981g00002.1|Niben101Scf01189g00001.1|Niben101Scf00530g10010.1|Niben101Scf01696g06043.1|Niben101Scf01055g00003.1|Niben101Scf09811g00006.1|Niben101Scf02291g04024.1|Niben101Scf06774g02014.1|Niben101Scf01941g02021.1|Niben101Scf04347g01031.1|Niben101Scf00978g12003.1…		http://amigo.geneontology.org/amigo/term/GO:0006793
phosphate-containing compound metabolic process	Gene Ontology	GO:0006796	304	1864	5.7217e-36	2.21603e-34	Niben101Scf01745g04011.1|Niben101Scf10067g02017.1|Niben101Scf01773g02011.1|Niben101Scf06332g03007.1|Niben101Scf06509g02006.1|Niben101Scf29981g00002.1|Niben101Scf01189g00001.1|Niben101Scf00530g10010.1|Niben101Scf01696g06043.1|Niben101Scf01055g00003.1|Niben101Scf09811g00006.1|Niben101Scf02291g04024.1|Niben101Scf06774g02014.1|Niben101Scf01941g02021.1|Niben101Scf04347g01031.1|Niben101Scf00978g12003.1…		http://amigo.geneontology.org/amigo/term/GO:0006796
protein phosphorylation	Gene Ontology	GO:0006468	199	949	9.53122e-36	3.65046e-34	Niben101Scf01075g00017.1|Niben101Scf06332g03007.1|Niben101Scf06509g02006.1|Niben101Scf01189g00001.1|Niben101Scf02537g03005.1|Niben101Scf09811g00006.1|Niben101Scf02291g04024.1|Niben101Scf06774g02014.1|Niben101Scf04347g01031.1|Niben101Scf01445g02008.1|Niben101Scf06295g04002.1|Niben101Scf00083g00009.1|Niben101Scf02297g08006.1|Niben101Scf00465g02003.1|Niben101Scf01911g07001.1|Niben101Scf05928g03007.1…		http://amigo.geneontology.org/amigo/term/GO:0006468
signaling	Gene Ontology	GO:0023052	286	1713	2.39679e-35	9.07882e-34	Niben101Scf07123g01020.1|Niben101Scf01941g02023.1|Niben101Scf08544g01022.1|Niben101Scf00975g01015.1|Niben101Scf03427g09003.1|Niben101Scf11424g01001.1|Niben101Scf10834g03005.1|Niben101Scf04732g01028.1|Niben101Scf01887g01001.1|Niben101Scf11620g00009.1|Niben101Scf07608g00007.1|Niben101Scf06774g02014.1|Niben101Scf07761g00005.1|Niben101Scf04933g00008.1|Niben101Scf03781g00004.1|Niben101Scf00308g01003.1…		http://amigo.geneontology.org/amigo/term/GO:0023052
response to inorganic substance	Gene Ontology	GO:0010035	186	857	4.23474e-35	1.58665e-33	Niben101Scf00449g06008.1|Niben101Scf01075g00017.1|Niben101Scf08544g01022.1|Niben101Scf08001g00002.1|Niben101Scf02045g02007.1|Niben101Scf02936g04003.1|Niben101Scf02537g03005.1|Niben101Scf01887g01001.1|Niben101Scf04840g01004.1|Niben101Scf07608g00007.1|Niben101Scf18648g00006.1|Niben101Scf04933g00008.1|Niben101Scf03781g00004.1|Niben101Scf00080g05006.1|Niben101Scf01555g04002.1|Niben101Scf04570g06005.1…		http://amigo.geneontology.org/amigo/term/GO:0010035
regulation of response to stimulus	Gene Ontology	GO:0048583	155	631	1.81244e-34	6.71771e-33	Niben101Scf01941g02023.1|Niben101Scf29981g00002.1|Niben101Scf00530g10010.1|Niben101Scf02840g04009.1|Niben101Scf10834g03005.1|Niben101Scf02537g03005.1|Niben101Scf01887g01001.1|Niben101Scf07608g00007.1|Niben101Scf04933g00008.1|Niben101Scf03781g00004.1|Niben101Scf00069g11017.1|Niben101Scf03934g05002.1|Niben101Scf06349g00010.1|Niben101Scf00351g05002.1|Niben101Scf00428g10006.1|Niben101Scf01555g04002.1…		http://amigo.geneontology.org/amigo/term/GO:0048583
defense response, incompatible interaction	Gene Ontology	GO:0009814	80	176	2.05581e-32	7.53869e-31	Niben101Scf25537g00002.1|Niben101Scf04626g00009.1|Niben101Scf02362g02014.1|Niben101Scf01824g00013.1|Niben101Scf00308g01003.1|Niben101Scf01941g02023.1|Niben101Scf06637g00012.1|Niben101Scf00107g03008.1|Niben101Scf05948g04002.1|Niben101Scf27945g00015.1|Niben101Scf05682g00009.1|Niben101Scf06726g00032.1|Niben101Scf11261g00003.1|Niben101Scf03436g01017.1|Niben101Scf00046g05006.1|Niben101Scf03292g03005.1…		http://amigo.geneontology.org/amigo/term/GO:0009814
macromolecule modification	Gene Ontology	GO:0043412	378	2697	2.114e-32	7.67049e-31	Niben101Scf00046g05006.1|Niben101Scf06332g03007.1|Niben101Scf01189g00001.1|Niben101Scf04933g00008.1|Niben101Scf01445g02008.1|Niben101Scf00087g04004.1|Niben101Scf01911g07001.1|Niben101Scf04554g07024.1|Niben101Scf01999g06009.1|Niben101Scf09232g01002.1|Niben101Scf01333g00001.1|Niben101Scf04817g00017.1|Niben101Scf02297g08006.1|Niben101Scf03595g10007.1|Niben101Scf20124g00014.1|Niben101Scf08899g00008.1…		http://amigo.geneontology.org/amigo/term/GO:0043412
hormone-mediated signaling pathway	Gene Ontology	GO:0009755	170	783	3.87238e-32	1.39043e-30	Niben101Scf01941g02023.1|Niben101Scf08544g01022.1|Niben101Scf03427g09003.1|Niben101Scf11424g01001.1|Niben101Scf04732g01028.1|Niben101Scf01887g01001.1|Niben101Scf07761g00005.1|Niben101Scf04933g00008.1|Niben101Scf03781g00004.1|Niben101Scf03934g05002.1|Niben101Scf00351g05002.1|Niben101Scf04738g04012.1|Niben101Scf00428g10006.1|Niben101Scf01555g04002.1|Niben101Scf09230g02002.1|Niben101Scf06493g00022.1…		http://amigo.geneontology.org/amigo/term/GO:0009755
response to osmotic stress	Gene Ontology	GO:0006970	133	518	2.65751e-31	9.44376e-30	Niben101Scf15809g00002.1|Niben101Scf05912g02001.1|Niben101Scf01941g02023.1|Niben101Scf08001g00002.1|Niben101Scf01249g06013.1|Niben101Scf05601g00010.1|Niben101Scf02537g03005.1|Niben101Scf01887g01001.1|Niben101Scf04040g09011.1|Niben101Scf02792g02012.1|Niben101Scf04347g01031.1|Niben101Scf04994g00005.1|Niben101Scf00069g11017.1|Niben101Scf04040g08015.1|Niben101Scf00351g05002.1|Niben101Scf01555g04002.1…		http://amigo.geneontology.org/amigo/term/GO:0006970
phosphotransferase activity, alcohol group as acceptor	Gene Ontology	GO:0016773	200	1047	3.47474e-31	1.22219e-29	Niben101Scf01075g00017.1|Niben101Scf06332g03007.1|Niben101Scf06509g02006.1|Niben101Scf01189g00001.1|Niben101Scf02537g03005.1|Niben101Scf09811g00006.1|Niben101Scf02291g04024.1|Niben101Scf06774g02014.1|Niben101Scf04347g01031.1|Niben101Scf01445g02008.1|Niben101Scf06295g04002.1|Niben101Scf00083g00009.1|Niben101Scf02297g08006.1|Niben101Scf00465g02003.1|Niben101Scf01911g07001.1|Niben101Scf05928g03007.1…		http://amigo.geneontology.org/amigo/term/GO:0016773
phosphorylation	Gene Ontology	GO:0016310	229	1301	4.20137e-31	1.46284e-29	Niben101Scf01075g00017.1|Niben101Scf06332g03007.1|Niben101Scf06509g02006.1|Niben101Scf01189g00001.1|Niben101Scf01696g06043.1|Niben101Scf09811g00006.1|Niben101Scf02291g04024.1|Niben101Scf06774g02014.1|Niben101Scf04347g01031.1|Niben101Scf01445g02008.1|Niben101Scf06295g04002.1|Niben101Scf00083g00009.1|Niben101Scf02297g08006.1|Niben101Scf00465g02003.1|Niben101Scf01911g07001.1|Niben101Scf05928g03007.1…		http://amigo.geneontology.org/amigo/term/GO:0016310
protein kinase activity	Gene Ontology	GO:0004672	184	916	4.73925e-31	1.63362e-29	Niben101Scf01075g00017.1|Niben101Scf06332g03007.1|Niben101Scf06509g02006.1|Niben101Scf01189g00001.1|Niben101Scf02537g03005.1|Niben101Scf09811g00006.1|Niben101Scf02291g04024.1|Niben101Scf06774g02014.1|Niben101Scf04347g01031.1|Niben101Scf01445g02008.1|Niben101Scf06295g04002.1|Niben101Scf00083g00009.1|Niben101Scf02297g08006.1|Niben101Scf00465g02003.1|Niben101Scf01911g07001.1|Niben101Scf05928g03007.1…		http://amigo.geneontology.org/amigo/term/GO:0004672
protein metabolic process	Gene Ontology	GO:0019538	451	3538	1.98175e-30	6.76345e-29	Niben101Scf00046g05006.1|Niben101Scf06332g03007.1|Niben101Scf00016g04005.1|Niben101Scf01189g00001.1|Niben101Scf02575g02010.1|Niben101Scf04933g00008.1|Niben101Scf01445g02008.1|Niben101Scf00087g04004.1|Niben101Scf00332g06019.1|Niben101Scf01911g07001.1|Niben101Scf04554g07024.1|Niben101Scf01999g06009.1|Niben101Scf09232g01002.1|Niben101Scf01110g06005.1|Niben101Scf00806g02001.1|Niben101Scf01333g00001.1…		http://amigo.geneontology.org/amigo/term/GO:0019538
response to abscisic acid	Gene Ontology	GO:0009737	133	542	1.1701e-29	3.95424e-28	Niben101Scf08001g00002.1|Niben101Scf11415g00002.1|Niben101Scf05601g00010.1|Niben101Scf00530g10010.1|Niben101Scf02537g03005.1|Niben101Scf01887g01001.1|Niben101Scf01453g11005.1|Niben101Scf07027g04006.1|Niben101Scf04994g00005.1|Niben101Scf01434g03006.1|Niben101Scf12846g00010.1|Niben101Scf05543g01026.1|Niben101Scf10735g00018.1|Niben101Scf03600g04025.1|Niben101Scf07042g00007.1|Niben101Scf07991g03005.1…		http://amigo.geneontology.org/amigo/term/GO:0009737
kinase activity	Gene Ontology	GO:0016301	212	1185	1.23704e-29	4.13988e-28	Niben101Scf01075g00017.1|Niben101Scf06332g03007.1|Niben101Scf06509g02006.1|Niben101Scf01189g00001.1|Niben101Scf02537g03005.1|Niben101Scf09811g00006.1|Niben101Scf02291g04024.1|Niben101Scf06774g02014.1|Niben101Scf04347g01031.1|Niben101Scf01445g02008.1|Niben101Scf06295g04002.1|Niben101Scf00083g00009.1|Niben101Scf02297g08006.1|Niben101Scf00465g02003.1|Niben101Scf01911g07001.1|Niben101Scf05928g03007.1…		http://amigo.geneontology.org/amigo/term/GO:0016301
response to alcohol	Gene Ontology	GO:0097305	133	544	1.58848e-29	5.26491e-28	Niben101Scf08001g00002.1|Niben101Scf11415g00002.1|Niben101Scf05601g00010.1|Niben101Scf00530g10010.1|Niben101Scf02537g03005.1|Niben101Scf01887g01001.1|Niben101Scf01453g11005.1|Niben101Scf07027g04006.1|Niben101Scf04994g00005.1|Niben101Scf01434g03006.1|Niben101Scf12846g00010.1|Niben101Scf05543g01026.1|Niben101Scf10735g00018.1|Niben101Scf03600g04025.1|Niben101Scf07042g00007.1|Niben101Scf07991g03005.1…		http://amigo.geneontology.org/amigo/term/GO:0097305
intrinsic component of membrane	Gene Ontology	GO:0031224	521	4358	2.6842e-29	8.81186e-28	Niben101Scf00046g05006.1|Niben101Scf06332g03007.1|Niben101Scf01189g00001.1|Niben101Scf05601g00010.1|Niben101Scf04060g02001.1|Niben101Scf07681g02008.1|Niben101Scf01084g02006.1|Niben101Scf07767g02011.1|Niben101Scf00087g04004.1|Niben101Scf01681g11005.1|Niben101Scf02566g02013.1|Niben101Scf04634g00004.1|Niben101Scf02941g00008.1|Niben101Scf10053g00011.1|Niben101Scf04817g00017.1|Niben101Scf07123g01015.1…		http://amigo.geneontology.org/amigo/term/GO:0031224
cation binding	Gene Ontology	GO:0043169	381	2844	3.91542e-29	1.27325e-27	Niben101Scf00046g05006.1|Niben101Scf15752g00002.1|Niben101Scf02840g04009.1|Niben101Scf07608g00007.1|Niben101Scf07586g00004.1|Niben101Scf07767g02011.1|Niben101Scf04787g02002.1|Niben101Scf01434g03006.1|Niben101Scf02497g01012.1|Niben101Scf05437g01007.1|Niben101Scf05245g02003.1|Niben101Scf14831g00007.1|Niben101Scf02387g03017.1|Niben101Scf04634g00004.1|Niben101Scf00272g09012.1|Niben101Scf11305g01007.1…		http://amigo.geneontology.org/amigo/term/GO:0043169
metal ion binding	Gene Ontology	GO:0046872	377	2828	1.93271e-28	6.2262e-27	Niben101Scf00046g05006.1|Niben101Scf15752g00002.1|Niben101Scf02840g04009.1|Niben101Scf07608g00007.1|Niben101Scf07586g00004.1|Niben101Scf07767g02011.1|Niben101Scf04787g02002.1|Niben101Scf01434g03006.1|Niben101Scf02497g01012.1|Niben101Scf05437g01007.1|Niben101Scf05245g02003.1|Niben101Scf14831g00007.1|Niben101Scf02387g03017.1|Niben101Scf04634g00004.1|Niben101Scf00272g09012.1|Niben101Scf11305g01007.1…		http://amigo.geneontology.org/amigo/term/GO:0046872
response to salt stress	Gene Ontology	GO:0009651	117	446	2.37162e-28	7.56941e-27	Niben101Scf15809g00002.1|Niben101Scf05912g02001.1|Niben101Scf08001g00002.1|Niben101Scf01249g06013.1|Niben101Scf05601g00010.1|Niben101Scf02537g03005.1|Niben101Scf01887g01001.1|Niben101Scf04040g09011.1|Niben101Scf02792g02012.1|Niben101Scf04347g01031.1|Niben101Scf04994g00005.1|Niben101Scf04040g08015.1|Niben101Scf01555g04002.1|Niben101Scf04570g06005.1|Niben101Scf06684g05005.1|Niben101Scf01999g05003.1…		http://amigo.geneontology.org/amigo/term/GO:0009651
cellular protein metabolic process	Gene Ontology	GO:0044267	410	3214	1.59142e-27	5.0327e-26	Niben101Scf00046g05006.1|Niben101Scf06332g03007.1|Niben101Scf01189g00001.1|Niben101Scf02575g02010.1|Niben101Scf04933g00008.1|Niben101Scf01445g02008.1|Niben101Scf00087g04004.1|Niben101Scf01911g07001.1|Niben101Scf04554g07024.1|Niben101Scf01999g06009.1|Niben101Scf09232g01002.1|Niben101Scf01110g06005.1|Niben101Scf00806g02001.1|Niben101Scf01333g00001.1|Niben101Scf04817g00017.1|Niben101Scf02297g08006.1…		http://amigo.geneontology.org/amigo/term/GO:0044267
cell death	Gene Ontology	GO:0008219	72	175	3.33976e-27	1.04656e-25	Niben101Scf02849g07012.1|Niben101Scf02114g02005.1|Niben101Scf00821g15009.1|Niben101Scf03816g01001.1|Niben101Scf16132g00002.1|Niben101Scf19911g00001.1|Niben101Scf02907g06004.1|Niben101Scf06200g02013.1|Niben101Scf10834g03005.1|Niben101Scf02160g01003.1|Niben101Scf04396g04016.1|Niben101Scf02705g01020.1|Niben101Scf01148g00007.1|Niben101Scf00539g07022.1|Niben101Scf02298g02003.1|Niben101Scf01225g04031.1…		http://amigo.geneontology.org/amigo/term/GO:0008219
integral component of membrane	Gene Ontology	GO:0016021	492	4151	1.0005e-26	3.10697e-25	Niben101Scf00046g05006.1|Niben101Scf06332g03007.1|Niben101Scf01189g00001.1|Niben101Scf05601g00010.1|Niben101Scf04060g02001.1|Niben101Scf07681g02008.1|Niben101Scf01084g02006.1|Niben101Scf07767g02011.1|Niben101Scf00087g04004.1|Niben101Scf01681g11005.1|Niben101Scf02566g02013.1|Niben101Scf04634g00004.1|Niben101Scf02941g00008.1|Niben101Scf10053g00011.1|Niben101Scf04817g00017.1|Niben101Scf07123g01015.1…		http://amigo.geneontology.org/amigo/term/GO:0016021
protein serine/threonine kinase activity	Gene Ontology	GO:0004674	152	750	4.0707e-26	1.25283e-24	Niben101Scf01075g00017.1|Niben101Scf06332g03007.1|Niben101Scf06509g02006.1|Niben101Scf02537g03005.1|Niben101Scf09811g00006.1|Niben101Scf02291g04024.1|Niben101Scf06774g02014.1|Niben101Scf04347g01031.1|Niben101Scf01445g02008.1|Niben101Scf06295g04002.1|Niben101Scf00083g00009.1|Niben101Scf02297g08006.1|Niben101Scf00465g02003.1|Niben101Scf05928g03007.1|Niben101Scf01999g06009.1|Niben101Scf01948g01002.1…		http://amigo.geneontology.org/amigo/term/GO:0004674
regulation of response to stress	Gene Ontology	GO:0080134	95	333	1.84468e-25	5.62708e-24	Niben101Scf01941g02023.1|Niben101Scf29981g00002.1|Niben101Scf02840g04009.1|Niben101Scf10834g03005.1|Niben101Scf01887g01001.1|Niben101Scf02291g04024.1|Niben101Scf04933g00008.1|Niben101Scf03781g00004.1|Niben101Scf00622g00006.1|Niben101Scf00428g10006.1|Niben101Scf01555g04002.1|Niben101Scf04124g05022.1|Niben101Scf01948g01002.1|Niben101Scf06976g06002.1|Niben101Scf07063g00001.1|Niben101Scf02394g01003.1…		http://amigo.geneontology.org/amigo/term/GO:0080134
response to organic cyclic compound	Gene Ontology	GO:0014070	94	328	2.51579e-25	7.60695e-24	Niben101Scf06650g00006.1|Niben101Scf03427g09003.1|Niben101Scf01239g01007.1|Niben101Scf02537g06001.1|Niben101Scf04732g01028.1|Niben101Scf08544g01022.1|Niben101Scf04840g01004.1|Niben101Scf03781g00004.1|Niben101Scf01555g04002.1|Niben101Scf00872g03005.1|Niben101Scf04547g02001.1|Niben101Scf00522g01017.1|Niben101Scf06976g06002.1|Niben101Scf02650g01013.1|Niben101Scf07063g00001.1|Niben101Scf02298g02003.1…		http://amigo.geneontology.org/amigo/term/GO:0014070
response to water deprivation	Gene Ontology	GO:0009414	97	350	3.48024e-25	1.04316e-23	Niben101Scf08001g00002.1|Niben101Scf02045g02007.1|Niben101Scf05601g00010.1|Niben101Scf02537g03005.1|Niben101Scf10559g01032.1|Niben101Scf04933g00008.1|Niben101Scf06684g05005.1|Niben101Scf01999g05003.1|Niben101Scf11415g00002.1|Niben101Scf00332g06012.1|Niben101Scf03584g04008.1|Niben101Scf05543g01026.1|Niben101Scf05230g01007.1|Niben101Scf01623g01028.1|Niben101Scf05764g00013.1|Niben101Scf18731g00005.1…		http://amigo.geneontology.org/amigo/term/GO:0009414
response to water	Gene Ontology	GO:0009415	98	358	4.28132e-25	1.27222e-23	Niben101Scf08001g00002.1|Niben101Scf02045g02007.1|Niben101Scf05601g00010.1|Niben101Scf02537g03005.1|Niben101Scf10559g01032.1|Niben101Scf04933g00008.1|Niben101Scf06684g05005.1|Niben101Scf01999g05003.1|Niben101Scf11415g00002.1|Niben101Scf00332g06012.1|Niben101Scf03584g04008.1|Niben101Scf05543g01026.1|Niben101Scf05230g01007.1|Niben101Scf01623g01028.1|Niben101Scf05764g00013.1|Niben101Scf18731g00005.1…		http://amigo.geneontology.org/amigo/term/GO:0009415
transferase activity, transferring phosphorus-containing groups	Gene Ontology	GO:0016772	220	1375	5.25466e-25	1.5481e-23	Niben101Scf01075g00017.1|Niben101Scf06332g03007.1|Niben101Scf06509g02006.1|Niben101Scf01189g00001.1|Niben101Scf02537g03005.1|Niben101Scf08544g01022.1|Niben101Scf09811g00006.1|Niben101Scf02291g04024.1|Niben101Scf06774g02014.1|Niben101Scf04347g01031.1|Niben101Scf01445g02008.1|Niben101Scf06295g04002.1|Niben101Scf00083g00009.1|Niben101Scf02297g08006.1|Niben101Scf00465g02003.1|Niben101Scf01911g07001.1…		http://amigo.geneontology.org/amigo/term/GO:0016772
regulation of defense response	Gene Ontology	GO:0031347	78	233	1.09978e-24	3.21266e-23	Niben101Scf25537g00002.1|Niben101Scf03479g05049.1|Niben101Scf00821g15009.1|Niben101Scf03816g01001.1|Niben101Scf16132g00002.1|Niben101Scf01941g02023.1|Niben101Scf06091g04005.1|Niben101Scf29981g00002.1|Niben101Scf05682g00009.1|Niben101Scf00142g01014.1|Niben101Scf04099g05004.1|Niben101Scf05060g07008.1|Niben101Scf02840g04009.1|Niben101Scf10834g03005.1|Niben101Scf02160g01003.1|Niben101Scf02300g00024.1…		http://amigo.geneontology.org/amigo/term/GO:0031347
response to salicylic acid	Gene Ontology	GO:0009751	71	197	4.17524e-24	1.20942e-22	Niben101Scf10205g00006.1|Niben101Scf00225g00006.1|Niben101Scf03147g10001.1|Niben101Scf01887g01001.1|Niben101Scf16132g00002.1|Niben101Scf02583g00004.1|Niben101Scf06091g04005.1|Niben101Scf01797g02013.1|Niben101Scf00107g03008.1|Niben101Scf08544g01022.1|Niben101Scf18106g01015.1|Niben101Scf03427g09003.1|Niben101Scf01239g01007.1|Niben101Scf03169g06003.1|Niben101Scf07241g00013.1|Niben101Scf00149g10020.1…		http://amigo.geneontology.org/amigo/term/GO:0009751
nucleus	Gene Ontology	GO:0005634	849	8632	1.94518e-23	5.58754e-22	Niben101Scf00953g04020.1|Niben101Scf01941g02023.1|Niben101Scf02045g02007.1|Niben101Scf11424g01001.1|Niben101Scf07681g02008.1|Niben101Scf07608g00007.1|Niben101Scf01888g06002.1|Niben101Scf04528g13017.1|Niben101Scf04933g00008.1|Niben101Scf13757g00004.1|Niben101Scf08426g02001.1|Niben101Scf08526g02006.1|Niben101Scf01999g06009.1|Niben101Scf04490g00001.1|Niben101Scf04109g09003.1|Niben101Scf04632g02001.1…		http://amigo.geneontology.org/amigo/term/GO:0005634
positive regulation of response to stimulus	Gene Ontology	GO:0048584	73	227	2.37651e-22	6.77011e-21	Niben101Scf05301g02004.1|Niben101Scf03816g01001.1|Niben101Scf16132g00002.1|Niben101Scf01941g02023.1|Niben101Scf06603g03002.1|Niben101Scf13703g00003.1|Niben101Scf03479g05049.1|Niben101Scf05682g00009.1|Niben101Scf00530g10010.1|Niben101Scf10834g03005.1|Niben101Scf02537g03005.1|Niben101Scf01887g01001.1|Niben101Scf02291g04024.1|Niben101Scf01169g04027.1|Niben101Scf05584g04020.1|Niben101Scf04933g00008.1…		http://amigo.geneontology.org/amigo/term/GO:0048584
plant-type hypersensitive response	Gene Ontology	GO:0009626	45	76	2.50464e-22	7.07662e-21	Niben101Scf00821g15009.1|Niben101Scf19911g00001.1|Niben101Scf02907g06004.1|Niben101Scf06200g02013.1|Niben101Scf10834g03005.1|Niben101Scf02160g01003.1|Niben101Scf15467g02029.1|Niben101Scf00047g03013.1|Niben101Scf01008g02005.1|Niben101Scf05694g00009.1|Niben101Scf18106g01015.1|Niben101Scf02518g01003.1|Niben101Scf05948g04002.1|Niben101Scf05813g09010.1|Niben101Scf03479g05049.1|Niben101Scf10927g00030.1…		http://amigo.geneontology.org/amigo/term/GO:0009626
host programmed cell death induced by symbiont	Gene Ontology	GO:0034050	45	77	3.71254e-22	1.04042e-20	Niben101Scf00821g15009.1|Niben101Scf19911g00001.1|Niben101Scf02907g06004.1|Niben101Scf06200g02013.1|Niben101Scf10834g03005.1|Niben101Scf02160g01003.1|Niben101Scf15467g02029.1|Niben101Scf00047g03013.1|Niben101Scf01008g02005.1|Niben101Scf05694g00009.1|Niben101Scf18106g01015.1|Niben101Scf02518g01003.1|Niben101Scf05948g04002.1|Niben101Scf05813g09010.1|Niben101Scf03479g05049.1|Niben101Scf10927g00030.1…		http://amigo.geneontology.org/amigo/term/GO:0034050
response to antibiotic	Gene Ontology	GO:0046677	78	263	5.40877e-22	1.50355e-20	Niben101Scf10205g00006.1|Niben101Scf00225g00006.1|Niben101Scf03147g10001.1|Niben101Scf09822g01016.1|Niben101Scf16132g00002.1|Niben101Scf02583g00004.1|Niben101Scf06091g04005.1|Niben101Scf01797g02013.1|Niben101Scf00107g03008.1|Niben101Scf18106g01015.1|Niben101Scf03427g09003.1|Niben101Scf01239g01007.1|Niben101Scf03169g06003.1|Niben101Scf07241g00013.1|Niben101Scf00149g10020.1|Niben101Scf01169g04027.1…		http://amigo.geneontology.org/amigo/term/GO:0046677
cellular response to lipid	Gene Ontology	GO:0071396	96	391	9.58601e-22	2.64344e-20	Niben101Scf02918g00003.1|Niben101Scf00530g10010.1|Niben101Scf04732g01028.1|Niben101Scf08544g01022.1|Niben101Scf11071g02017.1|Niben101Scf07027g04006.1|Niben101Scf03934g05002.1|Niben101Scf00522g01017.1|Niben101Scf10735g00018.1|Niben101Scf03600g04025.1|Niben101Scf03145g01006.1|Niben101Scf01048g00008.1|Niben101Scf10169g04009.1|Niben101Scf06726g00032.1|Niben101Scf05230g01007.1|Niben101Scf08724g00012.1…		http://amigo.geneontology.org/amigo/term/GO:0071396
regulation of response to external stimulus	Gene Ontology	GO:0032101	61	170	7.84304e-21	2.14563e-19	Niben101Scf25537g00002.1|Niben101Scf00821g15009.1|Niben101Scf16132g00002.1|Niben101Scf01941g02023.1|Niben101Scf06091g04005.1|Niben101Scf29981g00002.1|Niben101Scf05682g00009.1|Niben101Scf05060g07008.1|Niben101Scf02840g04009.1|Niben101Scf10834g03005.1|Niben101Scf02160g01003.1|Niben101Scf02300g00024.1|Niben101Scf02291g04024.1|Niben101Scf02227g05010.1|Niben101Scf01169g04027.1|Niben101Scf02145g05022.1…		http://amigo.geneontology.org/amigo/term/GO:0032101
cellular response to jasmonic acid stimulus	Gene Ontology	GO:0071395	48	100	8.89103e-21	2.41318e-19	Niben101Scf01212g03005.1|Niben101Scf15451g00001.1|Niben101Scf01941g02023.1|Niben101Scf12102g01006.1|Niben101Scf06726g00032.1|Niben101Scf03427g09003.1|Niben101Scf03169g06003.1|Niben101Scf07241g00013.1|Niben101Scf03240g00008.1|Niben101Scf01169g04027.1|Niben101Scf15187g04003.1|Niben101Scf09459g02029.1|Niben101Scf10306g00003.1|Niben101Scf01721g08007.1|Niben101Scf00788g03015.1|Niben101Scf01333g00001.1…		http://amigo.geneontology.org/amigo/term/GO:0071395
response to temperature stimulus	Gene Ontology	GO:0009266	116	562	1.00898e-20	2.71715e-19	Niben101Scf02838g07002.1|Niben101Scf00449g06008.1|Niben101Scf06410g01007.1|Niben101Scf01941g02023.1|Niben101Scf08001g00002.1|Niben101Scf01063g04016.1|Niben101Scf08544g01022.1|Niben101Scf04040g09011.1|Niben101Scf00073g04002.1|Niben101Scf04040g08015.1|Niben101Scf01237g06003.1|Niben101Scf04490g00001.1|Niben101Scf07275g02012.1|Niben101Scf04132g01004.1|Niben101Scf01999g05003.1|Niben101Scf07042g00007.1…		http://amigo.geneontology.org/amigo/term/GO:0009266
DNA-binding transcription factor activity	Gene Ontology	GO:0003700	213	1439	1.35122e-20	3.61058e-19	Niben101Scf03856g06015.1|Niben101Scf08001g00002.1|Niben101Scf07231g03006.1|Niben101Scf07491g00006.1|Niben101Scf02045g02007.1|Niben101Scf11424g01001.1|Niben101Scf07509g01001.1|Niben101Scf01887g01001.1|Niben101Scf05912g02001.1|Niben101Scf08719g00002.1|Niben101Scf00073g04002.1|Niben101Scf03781g00004.1|Niben101Scf00308g01003.1|Niben101Scf03169g06008.1|Niben101Scf03934g05002.1|Niben101Scf01478g07007.1…		http://amigo.geneontology.org/amigo/term/GO:0003700
regulation of cellular metabolic process	Gene Ontology	GO:0031323	346	2823	1.74267e-20	4.62076e-19	Niben101Scf01941g02023.1|Niben101Scf00016g04005.1|Niben101Scf02045g02007.1|Niben101Scf11424g01001.1|Niben101Scf05912g02001.1|Niben101Scf08526g02006.1|Niben101Scf12987g00006.1|Niben101Scf01785g07001.1|Niben101Scf01110g06005.1|Niben101Scf03202g13015.1|Niben101Scf02297g08006.1|Niben101Scf05378g01017.1|Niben101Scf03595g10007.1|Niben101Scf06112g00006.1|Niben101Scf11663g00006.1|Niben101Scf02170g02011.1…		http://amigo.geneontology.org/amigo/term/GO:0031323
programmed cell death	Gene Ontology	GO:0012501	56	146	2.51372e-20	6.61435e-19	Niben101Scf02114g02005.1|Niben101Scf00821g15009.1|Niben101Scf19911g00001.1|Niben101Scf02907g06004.1|Niben101Scf06200g02013.1|Niben101Scf10834g03005.1|Niben101Scf02160g01003.1|Niben101Scf02705g01020.1|Niben101Scf00539g07022.1|Niben101Scf02298g02003.1|Niben101Scf15467g02029.1|Niben101Scf04926g03003.1|Niben101Scf01008g02005.1|Niben101Scf05694g00009.1|Niben101Scf18106g01015.1|Niben101Scf00047g03013.1…		http://amigo.geneontology.org/amigo/term/GO:0012501
regulation of response to biotic stimulus	Gene Ontology	GO:0002831	59	165	3.88928e-20	1.01563e-18	Niben101Scf25537g00002.1|Niben101Scf00821g15009.1|Niben101Scf16132g00002.1|Niben101Scf01941g02023.1|Niben101Scf06091g04005.1|Niben101Scf29981g00002.1|Niben101Scf05682g00009.1|Niben101Scf05060g07008.1|Niben101Scf02840g04009.1|Niben101Scf10834g03005.1|Niben101Scf02160g01003.1|Niben101Scf02300g00024.1|Niben101Scf02291g04024.1|Niben101Scf02227g05010.1|Niben101Scf01169g04027.1|Niben101Scf01704g00002.1…		http://amigo.geneontology.org/amigo/term/GO:0002831
response to jasmonic acid	Gene Ontology	GO:0009753	69	228	5.19958e-20	1.34759e-18	Niben101Scf01212g03005.1|Niben101Scf00428g10006.1|Niben101Scf15451g00001.1|Niben101Scf03570g04002.1|Niben101Scf01941g02023.1|Niben101Scf06603g03002.1|Niben101Scf01887g01001.1|Niben101Scf00107g03008.1|Niben101Scf03064g05001.1|Niben101Scf06726g00032.1|Niben101Scf03427g09003.1|Niben101Scf03169g06003.1|Niben101Scf07241g00013.1|Niben101Scf03240g00008.1|Niben101Scf01169g04027.1|Niben101Scf08544g01022.1…		http://amigo.geneontology.org/amigo/term/GO:0009753
jasmonic acid mediated signaling pathway	Gene Ontology	GO:0009867	46	96	5.99086e-20	1.54108e-18	Niben101Scf01212g03005.1|Niben101Scf15451g00001.1|Niben101Scf01941g02023.1|Niben101Scf12102g01006.1|Niben101Scf06726g00032.1|Niben101Scf03427g09003.1|Niben101Scf03169g06003.1|Niben101Scf07241g00013.1|Niben101Scf03240g00008.1|Niben101Scf01169g04027.1|Niben101Scf15187g04003.1|Niben101Scf10306g00003.1|Niben101Scf01721g08007.1|Niben101Scf00788g03015.1|Niben101Scf04792g01005.1|Niben101Scf16332g01001.1…		http://amigo.geneontology.org/amigo/term/GO:0009867
transcription regulator activity	Gene Ontology	GO:0140110	220	1530	6.48123e-20	1.65487e-18	Niben101Scf03856g06015.1|Niben101Scf01887g01001.1|Niben101Scf08001g00002.1|Niben101Scf07231g03006.1|Niben101Scf07491g00006.1|Niben101Scf02045g02007.1|Niben101Scf11424g01001.1|Niben101Scf07509g01001.1|Niben101Scf10559g01032.1|Niben101Scf05912g02001.1|Niben101Scf08719g00002.1|Niben101Scf00073g04002.1|Niben101Scf06332g02001.1|Niben101Scf03781g00004.1|Niben101Scf00308g01003.1|Niben101Scf03169g06008.1…		http://amigo.geneontology.org/amigo/term/GO:0140110
multi-organism cellular process	Gene Ontology	GO:0044764	46	97	8.26253e-20	2.09419e-18	Niben101Scf00821g15009.1|Niben101Scf19911g00001.1|Niben101Scf02907g06004.1|Niben101Scf06200g02013.1|Niben101Scf10834g03005.1|Niben101Scf02160g01003.1|Niben101Scf18637g02010.1|Niben101Scf15467g02029.1|Niben101Scf00047g03013.1|Niben101Scf01008g02005.1|Niben101Scf05694g00009.1|Niben101Scf18106g01015.1|Niben101Scf02518g01003.1|Niben101Scf05948g04002.1|Niben101Scf05813g09010.1|Niben101Scf03479g05049.1…		http://amigo.geneontology.org/amigo/term/GO:0044764
response to fungus	Gene Ontology	GO:0009620	114	565	9.92627e-20	2.49751e-18	Niben101Scf02918g00003.1|Niben101Scf00975g01015.1|Niben101Scf06650g00006.1|Niben101Scf03436g01017.1|Niben101Scf02291g04024.1|Niben101Scf15187g04003.1|Niben101Scf04787g02002.1|Niben101Scf07792g02034.1|Niben101Scf08526g02006.1|Niben101Scf04490g00001.1|Niben101Scf06091g04005.1|Niben101Scf06637g00012.1|Niben101Scf06976g06002.1|Niben101Scf02394g01003.1|Niben101Scf03925g01010.1|Niben101Scf01375g06006.1…		http://amigo.geneontology.org/amigo/term/GO:0009620
regulation of signal transduction	Gene Ontology	GO:0009966	76	281	1.65795e-19	4.14126e-18	Niben101Scf25768g00010.1|Niben101Scf04939g02007.1|Niben101Scf16132g00002.1|Niben101Scf01941g02023.1|Niben101Scf05534g01007.1|Niben101Scf23592g00002.1|Niben101Scf12102g01006.1|Niben101Scf03240g00008.1|Niben101Scf00530g10010.1|Niben101Scf05301g02004.1|Niben101Scf04802g01012.1|Niben101Scf02537g03005.1|Niben101Scf01887g01001.1|Niben101Scf00806g02001.1|Niben101Scf11110g00021.1|Niben101Scf01169g04027.1…		http://amigo.geneontology.org/amigo/term/GO:0009966
regulation of cell communication	Gene Ontology	GO:0010646	77	289	1.99637e-19	4.9507e-18	Niben101Scf25768g00010.1|Niben101Scf04939g02007.1|Niben101Scf16132g00002.1|Niben101Scf01941g02023.1|Niben101Scf00292g02001.1|Niben101Scf23592g00002.1|Niben101Scf12102g01006.1|Niben101Scf03240g00008.1|Niben101Scf05534g01007.1|Niben101Scf05301g02004.1|Niben101Scf04802g01012.1|Niben101Scf02537g03005.1|Niben101Scf01887g01001.1|Niben101Scf00806g02001.1|Niben101Scf11110g00021.1|Niben101Scf01169g04027.1…		http://amigo.geneontology.org/amigo/term/GO:0010646
negative regulation of biological process	Gene Ontology	GO:0048519	161	986	3.12497e-19	7.69412e-18	Niben101Scf04944g05002.1|Niben101Scf08001g00002.1|Niben101Scf00016g04005.1|Niben101Scf03427g09003.1|Niben101Scf11424g01001.1|Niben101Scf02840g04009.1|Niben101Scf01887g01001.1|Niben101Scf06424g00003.1|Niben101Scf04933g00008.1|Niben101Scf03781g00004.1|Niben101Scf03028g01011.1|Niben101Scf03934g05002.1|Niben101Scf08921g02016.1|Niben101Scf01555g04002.1|Niben101Scf04570g06005.1|Niben101Scf04490g00001.1…		http://amigo.geneontology.org/amigo/term/GO:0048519
regulation of signaling	Gene Ontology	GO:0023051	76	286	3.88784e-19	9.50452e-18	Niben101Scf25768g00010.1|Niben101Scf04939g02007.1|Niben101Scf16132g00002.1|Niben101Scf01941g02023.1|Niben101Scf05534g01007.1|Niben101Scf23592g00002.1|Niben101Scf12102g01006.1|Niben101Scf03240g00008.1|Niben101Scf00530g10010.1|Niben101Scf05301g02004.1|Niben101Scf04802g01012.1|Niben101Scf02537g03005.1|Niben101Scf01887g01001.1|Niben101Scf00806g02001.1|Niben101Scf11110g00021.1|Niben101Scf01169g04027.1…		http://amigo.geneontology.org/amigo/term/GO:0023051
negative regulation of response to stimulus	Gene Ontology	GO:0048585	62	195	5.39213e-19	1.30892e-17	Niben101Scf01697g05002.1|Niben101Scf25768g00010.1|Niben101Scf00821g15009.1|Niben101Scf16132g00002.1|Niben101Scf00292g02001.1|Niben101Scf29981g00002.1|Niben101Scf03240g00008.1|Niben101Scf00530g10010.1|Niben101Scf02840g04009.1|Niben101Scf04802g01012.1|Niben101Scf01887g01001.1|Niben101Scf02227g05010.1|Niben101Scf06772g00001.1|Niben101Scf02296g00017.1|Niben101Scf12041g00006.1|Niben101Scf03781g00004.1…		http://amigo.geneontology.org/amigo/term/GO:0048585
organic cyclic compound biosynthetic process	Gene Ontology	GO:1901362	307	2483	1.2189e-18	2.93814e-17	Niben101Scf02838g07002.1|Niben101Scf03856g06015.1|Niben101Scf10067g02017.1|Niben101Scf01941g02023.1|Niben101Scf08544g01022.1|Niben101Scf08001g00002.1|Niben101Scf07231g03006.1|Niben101Scf02907g06004.1|Niben101Scf02936g04003.1|Niben101Scf03427g09003.1|Niben101Scf11424g01001.1|Niben101Scf07509g01001.1|Niben101Scf10595g00009.1|Niben101Scf01887g01001.1|Niben101Scf05912g02001.1|Niben101Scf00503g01003.1…		http://amigo.geneontology.org/amigo/term/GO:1901362
regulation of metabolic process	Gene Ontology	GO:0019222	356	3039	2.95026e-18	7.06218e-17	Niben101Scf01941g02023.1|Niben101Scf00016g04005.1|Niben101Scf02045g02007.1|Niben101Scf11424g01001.1|Niben101Scf05912g02001.1|Niben101Scf08526g02006.1|Niben101Scf12987g00006.1|Niben101Scf01785g07001.1|Niben101Scf01110g06005.1|Niben101Scf03202g13015.1|Niben101Scf02297g08006.1|Niben101Scf05378g01017.1|Niben101Scf03595g10007.1|Niben101Scf06112g00006.1|Niben101Scf11663g00006.1|Niben101Scf02170g02011.1…		http://amigo.geneontology.org/amigo/term/GO:0019222
biosynthetic process	Gene Ontology	GO:0009058	466	4309	4.89279e-18	1.16314e-16	Niben101Scf01941g02023.1|Niben101Scf11424g01001.1|Niben101Scf05912g02001.1|Niben101Scf00503g01003.1|Niben101Scf07767g02011.1|Niben101Scf04787g02002.1|Niben101Scf00087g04004.1|Niben101Scf01434g03006.1|Niben101Scf00332g06019.1|Niben101Scf01479g01006.1|Niben101Scf08526g02006.1|Niben101Scf01999g06009.1|Niben101Scf05245g02003.1|Niben101Scf12987g00006.1|Niben101Scf01785g07001.1|Niben101Scf01110g06005.1…		http://amigo.geneontology.org/amigo/term/GO:0009058
response to ethylene	Gene Ontology	GO:0009723	72	274	5.55915e-18	1.31249e-16	Niben101Scf01212g03005.1|Niben101Scf15451g00001.1|Niben101Scf16132g00002.1|Niben101Scf01941g02023.1|Niben101Scf06603g03002.1|Niben101Scf01887g01001.1|Niben101Scf00107g03008.1|Niben101Scf03064g05001.1|Niben101Scf07761g02006.1|Niben101Scf11424g01001.1|Niben101Scf08196g00012.1|Niben101Scf01212g03003.1|Niben101Scf03240g00008.1|Niben101Scf01169g04027.1|Niben101Scf08965g00003.1|Niben101Scf04396g04016.1…		http://amigo.geneontology.org/amigo/term/GO:0009723
positive regulation of biological process	Gene Ontology	GO:0048518	174	1151	9.45866e-18	2.21796e-16	Niben101Scf05415g00003.1|Niben101Scf01941g02023.1|Niben101Scf08544g01022.1|Niben101Scf01494g06001.1|Niben101Scf00530g10010.1|Niben101Scf07509g01001.1|Niben101Scf10834g03005.1|Niben101Scf02537g03005.1|Niben101Scf01887g01001.1|Niben101Scf02291g04024.1|Niben101Scf00073g04002.1|Niben101Scf04933g00008.1|Niben101Scf03781g00004.1|Niben101Scf03816g01001.1|Niben101Scf03169g06008.1|Niben101Scf00622g00006.1…		http://amigo.geneontology.org/amigo/term/GO:0048518
cellular response to drug	Gene Ontology	GO:0035690	42	93	1.29942e-17	3.02641e-16	Niben101Scf09822g01016.1|Niben101Scf16132g00002.1|Niben101Scf01189g00001.1|Niben101Scf18106g01015.1|Niben101Scf03427g09003.1|Niben101Scf02537g03005.1|Niben101Scf03169g06003.1|Niben101Scf07241g00013.1|Niben101Scf02237g01002.1|Niben101Scf01169g04027.1|Niben101Scf09459g02029.1|Niben101Scf01333g00001.1|Niben101Scf04792g01005.1|Niben101Scf03240g00008.1|Niben101Scf16132g00001.1|Niben101Scf03739g05005.1…		http://amigo.geneontology.org/amigo/term/GO:0035690
plasmodesma	Gene Ontology	GO:0009506	140	846	2.75905e-17	6.2983e-16	Niben101Scf10205g00001.1|Niben101Scf01075g00017.1|Niben101Scf06332g03007.1|Niben101Scf03927g03005.1|Niben101Scf05601g00010.1|Niben101Scf07681g02008.1|Niben101Scf04732g01028.1|Niben101Scf01084g02006.1|Niben101Scf04322g00001.1|Niben101Scf01782g03006.1|Niben101Scf00083g00009.1|Niben101Scf09079g01003.1|Niben101Scf08011g00013.1|Niben101Scf04490g00001.1|Niben101Scf02240g06018.1|Niben101Scf04989g01024.1…		http://amigo.geneontology.org/amigo/term/GO:0009506
cell junction	Gene Ontology	GO:0030054	140	846	2.75905e-17	6.2983e-16	Niben101Scf10205g00001.1|Niben101Scf01075g00017.1|Niben101Scf06332g03007.1|Niben101Scf03927g03005.1|Niben101Scf05601g00010.1|Niben101Scf07681g02008.1|Niben101Scf04732g01028.1|Niben101Scf01084g02006.1|Niben101Scf04322g00001.1|Niben101Scf01782g03006.1|Niben101Scf00083g00009.1|Niben101Scf09079g01003.1|Niben101Scf08011g00013.1|Niben101Scf04490g00001.1|Niben101Scf02240g06018.1|Niben101Scf04989g01024.1…		http://amigo.geneontology.org/amigo/term/GO:0030054
cell-cell junction	Gene Ontology	GO:0005911	140	846	2.75905e-17	6.2983e-16	Niben101Scf10205g00001.1|Niben101Scf01075g00017.1|Niben101Scf06332g03007.1|Niben101Scf03927g03005.1|Niben101Scf05601g00010.1|Niben101Scf07681g02008.1|Niben101Scf04732g01028.1|Niben101Scf01084g02006.1|Niben101Scf04322g00001.1|Niben101Scf01782g03006.1|Niben101Scf00083g00009.1|Niben101Scf09079g01003.1|Niben101Scf08011g00013.1|Niben101Scf04490g00001.1|Niben101Scf02240g06018.1|Niben101Scf04989g01024.1…		http://amigo.geneontology.org/amigo/term/GO:0005911
symplast	Gene Ontology	GO:0055044	140	847	3.00873e-17	6.8231e-16	Niben101Scf10205g00001.1|Niben101Scf01075g00017.1|Niben101Scf06332g03007.1|Niben101Scf03927g03005.1|Niben101Scf05601g00010.1|Niben101Scf07681g02008.1|Niben101Scf04732g01028.1|Niben101Scf01084g02006.1|Niben101Scf04322g00001.1|Niben101Scf01782g03006.1|Niben101Scf00083g00009.1|Niben101Scf09079g01003.1|Niben101Scf08011g00013.1|Niben101Scf04490g00001.1|Niben101Scf02240g06018.1|Niben101Scf04989g01024.1…		http://amigo.geneontology.org/amigo/term/GO:0055044
aromatic compound biosynthetic process	Gene Ontology	GO:0019438	293	2395	3.07084e-17	6.91843e-16	Niben101Scf02838g07002.1|Niben101Scf03856g06015.1|Niben101Scf10067g02017.1|Niben101Scf01941g02023.1|Niben101Scf08544g01022.1|Niben101Scf08001g00002.1|Niben101Scf07231g03006.1|Niben101Scf02907g06004.1|Niben101Scf02936g04003.1|Niben101Scf03427g09003.1|Niben101Scf11424g01001.1|Niben101Scf07509g01001.1|Niben101Scf10595g00009.1|Niben101Scf01887g01001.1|Niben101Scf05912g02001.1|Niben101Scf00503g01003.1…		http://amigo.geneontology.org/amigo/term/GO:0019438
aging	Gene Ontology	GO:0007568	53	160	4.54671e-17	1.0177e-15	Niben101Scf05955g00002.1|Niben101Scf02918g00003.1|Niben101Scf08020g05009.1|Niben101Scf08039g01005.1|Niben101Scf01239g01007.1|Niben101Scf12560g00024.1|Niben101Scf09997g00023.1|Niben101Scf12547g02005.1|Niben101Scf04933g00008.1|Niben101Scf01479g01004.1|Niben101Scf02790g01008.1|Niben101Scf09512g03008.1|Niben101Scf09597g01002.1|Niben101Scf10545g00007.1|Niben101Scf03911g05013.1|Niben101Scf01479g01006.1…		http://amigo.geneontology.org/amigo/term/GO:0007568
organic substance biosynthetic process	Gene Ontology	GO:1901576	450	4182	4.93743e-17	1.09802e-15	Niben101Scf01941g02023.1|Niben101Scf11424g01001.1|Niben101Scf05912g02001.1|Niben101Scf00503g01003.1|Niben101Scf07767g02011.1|Niben101Scf04787g02002.1|Niben101Scf00087g04004.1|Niben101Scf01434g03006.1|Niben101Scf08526g02006.1|Niben101Scf01999g06009.1|Niben101Scf05245g02003.1|Niben101Scf12987g00006.1|Niben101Scf01785g07001.1|Niben101Scf01110g06005.1|Niben101Scf02387g03017.1|Niben101Scf03520g01007.1…		http://amigo.geneontology.org/amigo/term/GO:1901576
regulation of cellular biosynthetic process	Gene Ontology	GO:0031326	287	2349	7.96448e-17	1.75984e-15	Niben101Scf02838g07002.1|Niben101Scf05494g00011.1|Niben101Scf03856g06015.1|Niben101Scf01941g02023.1|Niben101Scf04944g05002.1|Niben101Scf01887g01001.1|Niben101Scf08001g00002.1|Niben101Scf07231g03006.1|Niben101Scf07491g00006.1|Niben101Scf02045g02007.1|Niben101Scf03427g09003.1|Niben101Scf11424g01001.1|Niben101Scf07509g01001.1|Niben101Scf10595g00009.1|Niben101Scf10559g01032.1|Niben101Scf05912g02001.1…		http://amigo.geneontology.org/amigo/term/GO:0031326
positive regulation of defense response	Gene Ontology	GO:0031349	41	94	8.23757e-17	1.80859e-15	Niben101Scf03816g01001.1|Niben101Scf03479g05049.1|Niben101Scf01941g02023.1|Niben101Scf05682g00009.1|Niben101Scf10834g03005.1|Niben101Scf02160g01003.1|Niben101Scf02291g04024.1|Niben101Scf01948g01003.1|Niben101Scf01704g00002.1|Niben101Scf00622g00006.1|Niben101Scf14311g00012.1|Niben101Scf00428g10006.1|Niben101Scf03739g05005.1|Niben101Scf05437g06022.1|Niben101Scf04099g05004.1|Niben101Scf01948g01002.1…		http://amigo.geneontology.org/amigo/term/GO:0031349
cellular biosynthetic process	Gene Ontology	GO:0044249	442	4123	1.8316e-16	3.9959e-15	Niben101Scf01941g02023.1|Niben101Scf11424g01001.1|Niben101Scf05912g02001.1|Niben101Scf00503g01003.1|Niben101Scf04787g02002.1|Niben101Scf00087g04004.1|Niben101Scf01434g03006.1|Niben101Scf00332g06019.1|Niben101Scf08526g02006.1|Niben101Scf01999g06009.1|Niben101Scf05245g02003.1|Niben101Scf12987g00006.1|Niben101Scf01785g07001.1|Niben101Scf01110g06005.1|Niben101Scf02387g03017.1|Niben101Scf03520g01007.1…		http://amigo.geneontology.org/amigo/term/GO:0044249
regulation of biosynthetic process	Gene Ontology	GO:0009889	287	2372	2.48008e-16	5.37663e-15	Niben101Scf02838g07002.1|Niben101Scf05494g00011.1|Niben101Scf03856g06015.1|Niben101Scf01941g02023.1|Niben101Scf04944g05002.1|Niben101Scf01887g01001.1|Niben101Scf08001g00002.1|Niben101Scf07231g03006.1|Niben101Scf07491g00006.1|Niben101Scf02045g02007.1|Niben101Scf03427g09003.1|Niben101Scf11424g01001.1|Niben101Scf07509g01001.1|Niben101Scf10595g00009.1|Niben101Scf10559g01032.1|Niben101Scf05912g02001.1…		http://amigo.geneontology.org/amigo/term/GO:0009889
transcription regulatory region DNA binding	Gene Ontology	GO:0044212	130	781	2.62805e-16	5.62665e-15	Niben101Scf03856g06015.1|Niben101Scf08001g00002.1|Niben101Scf02045g02007.1|Niben101Scf11424g01001.1|Niben101Scf07509g01001.1|Niben101Scf01887g01001.1|Niben101Scf05912g02001.1|Niben101Scf00073g04002.1|Niben101Scf03781g00004.1|Niben101Scf01478g07007.1|Niben101Scf01237g06003.1|Niben101Scf00428g10006.1|Niben101Scf01555g04002.1|Niben101Scf28100g00004.1|Niben101Scf00872g03005.1|Niben101Scf04132g01004.1…		http://amigo.geneontology.org/amigo/term/GO:0044212
regulatory region nucleic acid binding	Gene Ontology	GO:0001067	130	781	2.62805e-16	5.62665e-15	Niben101Scf03856g06015.1|Niben101Scf08001g00002.1|Niben101Scf02045g02007.1|Niben101Scf11424g01001.1|Niben101Scf07509g01001.1|Niben101Scf01887g01001.1|Niben101Scf05912g02001.1|Niben101Scf00073g04002.1|Niben101Scf03781g00004.1|Niben101Scf01478g07007.1|Niben101Scf01237g06003.1|Niben101Scf00428g10006.1|Niben101Scf01555g04002.1|Niben101Scf28100g00004.1|Niben101Scf00872g03005.1|Niben101Scf04132g01004.1…		http://amigo.geneontology.org/amigo/term/GO:0001067
nucleic acid-templated transcription	Gene Ontology	GO:0097659	237	1855	6.72062e-16	1.43e-14	Niben101Scf03856g06015.1|Niben101Scf01941g02023.1|Niben101Scf08544g01022.1|Niben101Scf08001g00002.1|Niben101Scf07231g03006.1|Niben101Scf03427g09003.1|Niben101Scf11424g01001.1|Niben101Scf07509g01001.1|Niben101Scf10595g00009.1|Niben101Scf01887g01001.1|Niben101Scf05912g02001.1|Niben101Scf08719g00002.1|Niben101Scf00073g04002.1|Niben101Scf06332g02001.1|Niben101Scf03781g00004.1|Niben101Scf00308g01003.1…		http://amigo.geneontology.org/amigo/term/GO:0097659
response to cold	Gene Ontology	GO:0009409	82	382	7.38562e-16	1.56185e-14	Niben101Scf07773g00004.1|Niben101Scf01326g11003.1|Niben101Scf01297g04006.1|Niben101Scf02362g02014.1|Niben101Scf06410g01007.1|Niben101Scf12320g04004.1|Niben101Scf03570g04002.1|Niben101Scf03326g01009.1|Niben101Scf01278g11013.1|Niben101Scf08001g00002.1|Niben101Scf03064g05001.1|Niben101Scf08544g01022.1|Niben101Scf29047g00008.1|Niben101Scf01063g04016.1|Niben101Scf21813g00014.1|Niben101Scf27914g00006.1…		http://amigo.geneontology.org/amigo/term/GO:0009409
RNA biosynthetic process	Gene Ontology	GO:0032774	238	1869	8.10227e-16	1.70296e-14	Niben101Scf03856g06015.1|Niben101Scf01941g02023.1|Niben101Scf08544g01022.1|Niben101Scf08001g00002.1|Niben101Scf07231g03006.1|Niben101Scf03427g09003.1|Niben101Scf11424g01001.1|Niben101Scf07509g01001.1|Niben101Scf10595g00009.1|Niben101Scf01887g01001.1|Niben101Scf05912g02001.1|Niben101Scf08719g00002.1|Niben101Scf00073g04002.1|Niben101Scf06332g02001.1|Niben101Scf03781g00004.1|Niben101Scf00308g01003.1…		http://amigo.geneontology.org/amigo/term/GO:0032774
regulation of immune system process	Gene Ontology	GO:0002682	45	125	8.59722e-16	1.79604e-14	Niben101Scf25537g00002.1|Niben101Scf00821g15009.1|Niben101Scf01941g02023.1|Niben101Scf06091g04005.1|Niben101Scf05682g00009.1|Niben101Scf10834g03005.1|Niben101Scf02160g01003.1|Niben101Scf02291g04024.1|Niben101Scf01697g05002.1|Niben101Scf01704g00002.1|Niben101Scf00622g00006.1|Niben101Scf00428g10006.1|Niben101Scf03739g05005.1|Niben101Scf03479g05049.1|Niben101Scf09840g00001.1|Niben101Scf06976g06002.1…		http://amigo.geneontology.org/amigo/term/GO:0002682
regulation of RNA biosynthetic process	Gene Ontology	GO:2001141	250	2000	9.7706e-16	2.01672e-14	Niben101Scf03856g06015.1|Niben101Scf01941g02023.1|Niben101Scf01887g01001.1|Niben101Scf08001g00002.1|Niben101Scf07231g03006.1|Niben101Scf07491g00006.1|Niben101Scf02045g02007.1|Niben101Scf03427g09003.1|Niben101Scf11424g01001.1|Niben101Scf07509g01001.1|Niben101Scf10595g00009.1|Niben101Scf10559g01032.1|Niben101Scf05912g02001.1|Niben101Scf08719g00002.1|Niben101Scf00073g04002.1|Niben101Scf06332g02001.1…		http://amigo.geneontology.org/amigo/term/GO:2001141
regulation of nucleic acid-templated transcription	Gene Ontology	GO:1903506	250	2000	9.7706e-16	2.01672e-14	Niben101Scf03856g06015.1|Niben101Scf01941g02023.1|Niben101Scf01887g01001.1|Niben101Scf08001g00002.1|Niben101Scf07231g03006.1|Niben101Scf07491g00006.1|Niben101Scf02045g02007.1|Niben101Scf03427g09003.1|Niben101Scf11424g01001.1|Niben101Scf07509g01001.1|Niben101Scf10595g00009.1|Niben101Scf10559g01032.1|Niben101Scf05912g02001.1|Niben101Scf08719g00002.1|Niben101Scf00073g04002.1|Niben101Scf06332g02001.1…		http://amigo.geneontology.org/amigo/term/GO:1903506
secondary metabolic process	Gene Ontology	GO:0019748	77	347	1.2213e-15	2.50584e-14	Niben101Scf02838g07002.1|Niben101Scf08130g00016.1|Niben101Scf01669g00001.1|Niben101Scf04020g00006.1|Niben101Scf10067g02017.1|Niben101Scf01297g04006.1|Niben101Scf10026g02003.1|Niben101Scf35444g00004.1|Niben101Scf02907g06004.1|Niben101Scf02936g04003.1|Niben101Scf02026g02001.1|Niben101Scf11424g01001.1|Niben101Scf08130g00014.1|Niben101Scf12560g00024.1|Niben101Scf01887g01001.1|Niben101Scf05711g00021.1…		http://amigo.geneontology.org/amigo/term/GO:0019748
transcription, DNA-templated	Gene Ontology	GO:0006351	235	1847	1.36846e-15	2.79118e-14	Niben101Scf03856g06015.1|Niben101Scf01941g02023.1|Niben101Scf08544g01022.1|Niben101Scf08001g00002.1|Niben101Scf07231g03006.1|Niben101Scf03427g09003.1|Niben101Scf11424g01001.1|Niben101Scf07509g01001.1|Niben101Scf10595g00009.1|Niben101Scf01887g01001.1|Niben101Scf05912g02001.1|Niben101Scf08719g00002.1|Niben101Scf00073g04002.1|Niben101Scf06332g02001.1|Niben101Scf03781g00004.1|Niben101Scf00308g01003.1…		http://amigo.geneontology.org/amigo/term/GO:0006351
negative regulation of cellular process	Gene Ontology	GO:0048523	115	667	1.68454e-15	3.41565e-14	Niben101Scf04944g05002.1|Niben101Scf08001g00002.1|Niben101Scf00016g04005.1|Niben101Scf03427g09003.1|Niben101Scf11424g01001.1|Niben101Scf06424g00003.1|Niben101Scf01697g05002.1|Niben101Scf04570g06005.1|Niben101Scf06091g04005.1|Niben101Scf00872g03005.1|Niben101Scf05056g00004.1|Niben101Scf00522g01017.1|Niben101Scf06976g06002.1|Niben101Scf14233g00013.1|Niben101Scf03600g04025.1|Niben101Scf03145g01006.1…		http://amigo.geneontology.org/amigo/term/GO:0048523
cellular response to salicylic acid stimulus	Gene Ontology	GO:0071446	32	59	1.76681e-15	3.56151e-14	Niben101Scf16132g00002.1|Niben101Scf18106g01015.1|Niben101Scf03427g09003.1|Niben101Scf03169g06003.1|Niben101Scf03602g01007.1|Niben101Scf07241g00013.1|Niben101Scf01169g04027.1|Niben101Scf09459g02029.1|Niben101Scf01333g00001.1|Niben101Scf04792g01005.1|Niben101Scf03240g00008.1|Niben101Scf16132g00001.1|Niben101Scf03739g05005.1|Niben101Scf02300g00024.1|Niben101Scf06720g01024.1|Niben101Scf04547g02001.1…		http://amigo.geneontology.org/amigo/term/GO:0071446
cellular response to abscisic acid stimulus	Gene Ontology	GO:0071215	63	246	1.81133e-15	3.60904e-14	Niben101Scf03971g02005.1|Niben101Scf09822g01016.1|Niben101Scf16132g00002.1|Niben101Scf04400g04002.1|Niben101Scf00428g09006.1|Niben101Scf29047g00008.1|Niben101Scf02537g03005.1|Niben101Scf23592g00002.1|Niben101Scf00806g02001.1|Niben101Scf05886g00005.1|Niben101Scf01818g03019.1|Niben101Scf01169g04027.1|Niben101Scf08544g01022.1|Niben101Scf03930g01018.1|Niben101Scf07027g04006.1|Niben101Scf00539g07022.1…		http://amigo.geneontology.org/amigo/term/GO:0071215
cellular response to alcohol	Gene Ontology	GO:0097306	63	246	1.81133e-15	3.60904e-14	Niben101Scf03971g02005.1|Niben101Scf09822g01016.1|Niben101Scf16132g00002.1|Niben101Scf04400g04002.1|Niben101Scf00428g09006.1|Niben101Scf29047g00008.1|Niben101Scf02537g03005.1|Niben101Scf23592g00002.1|Niben101Scf00806g02001.1|Niben101Scf05886g00005.1|Niben101Scf01818g03019.1|Niben101Scf01169g04027.1|Niben101Scf08544g01022.1|Niben101Scf03930g01018.1|Niben101Scf07027g04006.1|Niben101Scf00539g07022.1…		http://amigo.geneontology.org/amigo/term/GO:0097306
regulation of nitrogen compound metabolic process	Gene Ontology	GO:0051171	309	2660	2.07802e-15	4.11663e-14	Niben101Scf05494g00011.1|Niben101Scf03856g06015.1|Niben101Scf01941g02023.1|Niben101Scf04944g05002.1|Niben101Scf01887g01001.1|Niben101Scf08001g00002.1|Niben101Scf00016g04005.1|Niben101Scf07491g00006.1|Niben101Scf02045g02007.1|Niben101Scf01166g16008.1|Niben101Scf03427g09003.1|Niben101Scf11424g01001.1|Niben101Scf07509g01001.1|Niben101Scf10595g00009.1|Niben101Scf10559g01032.1|Niben101Scf06424g00003.1…		http://amigo.geneontology.org/amigo/term/GO:0051171
regulation of transcription, DNA-templated	Gene Ontology	GO:0006355	247	1984	2.2475e-15	4.42693e-14	Niben101Scf03856g06015.1|Niben101Scf01941g02023.1|Niben101Scf01887g01001.1|Niben101Scf08001g00002.1|Niben101Scf07231g03006.1|Niben101Scf07491g00006.1|Niben101Scf02045g02007.1|Niben101Scf03427g09003.1|Niben101Scf11424g01001.1|Niben101Scf07509g01001.1|Niben101Scf10595g00009.1|Niben101Scf10559g01032.1|Niben101Scf05912g02001.1|Niben101Scf08719g00002.1|Niben101Scf00073g04002.1|Niben101Scf06332g02001.1…		http://amigo.geneontology.org/amigo/term/GO:0006355
calmodulin binding	Gene Ontology	GO:0005516	50	160	2.36049e-15	4.62307e-14	Niben101Scf07773g00004.1|Niben101Scf08544g01022.1|Niben101Scf03927g03005.1|Niben101Scf06222g01010.1|Niben101Scf03913g01030.1|Niben101Scf07741g02025.1|Niben101Scf02792g00006.1|Niben101Scf00788g03015.1|Niben101Scf00800g02008.1|Niben101Scf02108g00007.1|Niben101Scf01696g06057.1|Niben101Scf02854g09007.1|Niben101Scf01696g06056.1|Niben101Scf01721g08007.1|Niben101Scf00083g00009.1|Niben101Scf05534g01007.1…		http://amigo.geneontology.org/amigo/term/GO:0005516
response to oxidative stress	Gene Ontology	GO:0006979	83	400	2.59223e-15	5.04825e-14	Niben101Scf02838g07002.1|Niben101Scf17237g00001.1|Niben101Scf05584g00005.1|Niben101Scf09822g01016.1|Niben101Scf02411g01001.1|Niben101Scf08544g01022.1|Niben101Scf08001g00002.1|Niben101Scf01779g03011.1|Niben101Scf11415g00002.1|Niben101Scf21813g00014.1|Niben101Scf07509g01001.1|Niben101Scf01494g15008.1|Niben101Scf01964g08023.1|Niben101Scf01374g15011.1|Niben101Scf04040g09011.1|Niben101Scf11604g00006.1…		http://amigo.geneontology.org/amigo/term/GO:0006979
carbohydrate binding	Gene Ontology	GO:0030246	64	258	3.88733e-15	7.52788e-14	Niben101Scf08873g01009.1|Niben101Scf12320g04004.1|Niben101Scf08446g03011.1|Niben101Scf06332g03007.1|Niben101Scf02918g00003.1|Niben101Scf03595g19031.1|Niben101Scf08039g01005.1|Niben101Scf26939g00002.1|Niben101Scf10834g03005.1|Niben101Scf01696g06043.1|Niben101Scf09672g01005.1|Niben101Scf05730g00021.1|Niben101Scf00149g10020.1|Niben101Scf05615g00002.1|Niben101Scf01851g03012.1|Niben101Scf01154g18011.1…		http://amigo.geneontology.org/amigo/term/GO:0030246
response to oomycetes	Gene Ontology	GO:0002239	37	87	4.86027e-15	9.31124e-14	Niben101Scf02838g07002.1|Niben101Scf00893g01035.1|Niben101Scf08873g01009.1|Niben101Scf16132g00002.1|Niben101Scf19911g00001.1|Niben101Scf04362g02008.1|Niben101Scf00975g01015.1|Niben101Scf01239g01007.1|Niben101Scf02160g01003.1|Niben101Scf09459g02029.1|Niben101Scf10688g02001.1|Niben101Scf16132g00001.1|Niben101Scf02583g00004.1|Niben101Scf03739g05005.1|Niben101Scf00225g00003.1|Niben101Scf25537g00002.1…		http://amigo.geneontology.org/amigo/term/GO:0002239
catabolic process	Gene Ontology	GO:0009056	208	1587	4.86226e-15	9.31124e-14	Niben101Scf04292g05001.1|Niben101Scf00370g04030.1|Niben101Scf00573g01003.1|Niben101Scf03197g02003.1|Niben101Scf02575g02010.1|Niben101Scf01297g04006.1|Niben101Scf01055g00003.1|Niben101Scf04840g01004.1|Niben101Scf08806g02004.1|Niben101Scf00503g01003.1|Niben101Ctg12839g00001.1|Niben101Scf04933g00008.1|Niben101Scf00978g12003.1|Niben101Scf01782g03006.1|Niben101Scf29588g00002.1|Niben101Scf04738g04012.1…		http://amigo.geneontology.org/amigo/term/GO:0009056
defense response to bacterium, incompatible interaction	Gene Ontology	GO:0009816	27	40	5.41673e-15	1.03157e-13	Niben101Scf00046g05006.1|Niben101Scf01824g00013.1|Niben101Scf11261g00003.1|Niben101Scf03436g01017.1|Niben101Scf16244g00001.1|Niben101Scf15187g04003.1|Niben101Scf04098g00003.1|Niben101Scf01434g03006.1|Niben101Scf14778g00021.1|Niben101Scf03479g05049.1|Niben101Scf07063g00001.1|Niben101Scf10333g00026.1|Niben101Scf07488g00028.1|Niben101Scf08799g00001.1|Niben101Scf13593g00007.1|Niben101Scf01400g00003.1…		http://amigo.geneontology.org/amigo/term/GO:0009816
response to molecule of bacterial origin	Gene Ontology	GO:0002237	25	33	8.31817e-15	1.57543e-13	Niben101Scf19911g00001.1|Niben101Scf06091g04005.1|Niben101Scf01189g00001.1|Niben101Scf02160g01003.1|Niben101Scf08799g00001.1|Niben101Scf01697g05002.1|Niben101Scf03479g05049.1|Niben101Scf09870g00017.1|Niben101Scf06976g06002.1|Niben101Scf04941g01011.1|Niben101Ctg11101g00001.1|Niben101Scf00415g00002.1|Niben101Scf02145g05022.1|Niben101Scf10142g00008.1|Niben101Scf00428g09005.1|Niben101Scf03602g01007.1…		http://amigo.geneontology.org/amigo/term/GO:0002237
nucleobase-containing compound biosynthetic process	Gene Ontology	GO:0034654	257	2119	8.81805e-15	1.66097e-13	Niben101Scf03856g06015.1|Niben101Scf10067g02017.1|Niben101Scf01941g02023.1|Niben101Scf08544g01022.1|Niben101Scf08001g00002.1|Niben101Scf07231g03006.1|Niben101Scf03427g09003.1|Niben101Scf11424g01001.1|Niben101Scf07509g01001.1|Niben101Scf10595g00009.1|Niben101Scf01887g01001.1|Niben101Scf05912g02001.1|Niben101Scf08719g00002.1|Niben101Scf00073g04002.1|Niben101Scf06332g02001.1|Niben101Scf03781g00004.1…		http://amigo.geneontology.org/amigo/term/GO:0034654
heterocycle biosynthetic process	Gene Ontology	GO:0018130	275	2316	9.01201e-15	1.68828e-13	Niben101Scf03856g06015.1|Niben101Scf10067g02017.1|Niben101Scf01941g02023.1|Niben101Scf08544g01022.1|Niben101Scf08001g00002.1|Niben101Scf07231g03006.1|Niben101Scf02936g04003.1|Niben101Scf03427g09003.1|Niben101Scf11424g01001.1|Niben101Scf07509g01001.1|Niben101Scf10595g00009.1|Niben101Scf01887g01001.1|Niben101Scf05912g02001.1|Niben101Scf08719g00002.1|Niben101Scf00073g04002.1|Niben101Scf06332g02001.1…		http://amigo.geneontology.org/amigo/term/GO:0018130
regulation of primary metabolic process	Gene Ontology	GO:0080090	311	2719	1.03232e-14	1.92347e-13	Niben101Scf05494g00011.1|Niben101Scf03856g06015.1|Niben101Scf01941g02023.1|Niben101Scf04944g05002.1|Niben101Scf01887g01001.1|Niben101Scf08001g00002.1|Niben101Scf00016g04005.1|Niben101Scf07491g00006.1|Niben101Scf02045g02007.1|Niben101Scf01166g16008.1|Niben101Scf03427g09003.1|Niben101Scf11424g01001.1|Niben101Scf07509g01001.1|Niben101Scf10595g00009.1|Niben101Scf10559g01032.1|Niben101Scf06424g00003.1…		http://amigo.geneontology.org/amigo/term/GO:0080090
regulation of immune response	Gene Ontology	GO:0050776	41	113	1.30267e-14	2.40755e-13	Niben101Scf00821g15009.1|Niben101Scf01941g02023.1|Niben101Scf05682g00009.1|Niben101Scf10834g03005.1|Niben101Scf02160g01003.1|Niben101Scf02291g04024.1|Niben101Scf01697g05002.1|Niben101Scf01704g00002.1|Niben101Scf00622g00006.1|Niben101Scf00428g10006.1|Niben101Scf03739g05005.1|Niben101Scf03479g05049.1|Niben101Scf09840g00001.1|Niben101Scf25537g00002.1|Niben101Scf02394g01003.1|Niben101Scf05694g00009.1…		http://amigo.geneontology.org/amigo/term/GO:0050776
regulation of RNA metabolic process	Gene Ontology	GO:0051252	251	2062	1.3061e-14	2.40755e-13	Niben101Scf03856g06015.1|Niben101Scf01941g02023.1|Niben101Scf01887g01001.1|Niben101Scf08001g00002.1|Niben101Scf07231g03006.1|Niben101Scf07491g00006.1|Niben101Scf02045g02007.1|Niben101Scf03427g09003.1|Niben101Scf11424g01001.1|Niben101Scf07509g01001.1|Niben101Scf10595g00009.1|Niben101Scf10559g01032.1|Niben101Scf05912g02001.1|Niben101Scf08719g00002.1|Niben101Scf00073g04002.1|Niben101Scf06332g02001.1…		http://amigo.geneontology.org/amigo/term/GO:0051252
cellular response to antibiotic	Gene Ontology	GO:0071236	33	70	1.44772e-14	2.65441e-13	Niben101Scf09822g01016.1|Niben101Scf16132g00002.1|Niben101Scf18106g01015.1|Niben101Scf03427g09003.1|Niben101Scf03169g06003.1|Niben101Scf03602g01007.1|Niben101Scf07241g00013.1|Niben101Scf01169g04027.1|Niben101Scf09459g02029.1|Niben101Scf01333g00001.1|Niben101Scf04792g01005.1|Niben101Scf03240g00008.1|Niben101Scf16132g00001.1|Niben101Scf03739g05005.1|Niben101Scf02300g00024.1|Niben101Scf06720g01024.1…		http://amigo.geneontology.org/amigo/term/GO:0071236
response to wounding	Gene Ontology	GO:0009611	52	184	1.95333e-14	3.5625e-13	Niben101Scf02838g07002.1|Niben101Scf11105g01005.1|Niben101Scf05077g00005.1|Niben101Scf06091g04005.1|Niben101Scf00107g03008.1|Niben101Scf05152g00001.1|Niben101Scf08544g01022.1|Niben101Scf09811g00006.1|Niben101Scf13289g00011.1|Niben101Scf07241g00013.1|Niben101Scf01818g03019.1|Niben101Scf06467g01006.1|Niben101Scf04787g02002.1|Niben101Scf04944g05002.1|Niben101Scf00493g00006.1|Niben101Scf09459g02029.1…		http://amigo.geneontology.org/amigo/term/GO:0009611
regulation of multi-organism process	Gene Ontology	GO:0043900	64	270	2.35228e-14	4.26753e-13	Niben101Scf25537g00002.1|Niben101Scf00821g15009.1|Niben101Scf16132g00002.1|Niben101Scf01941g02023.1|Niben101Scf06091g04005.1|Niben101Scf29981g00002.1|Niben101Scf05682g00009.1|Niben101Scf05060g07008.1|Niben101Scf02840g04009.1|Niben101Scf10834g03005.1|Niben101Scf02160g01003.1|Niben101Scf02300g00024.1|Niben101Scf02291g04024.1|Niben101Scf02227g05010.1|Niben101Scf01169g04027.1|Niben101Scf00539g05008.1…		http://amigo.geneontology.org/amigo/term/GO:0043900
regulation of macromolecule metabolic process	Gene Ontology	GO:0060255	320	2845	2.89253e-14	5.22018e-13	Niben101Scf05494g00011.1|Niben101Scf03856g06015.1|Niben101Scf01941g02023.1|Niben101Scf04944g05002.1|Niben101Scf01887g01001.1|Niben101Scf08001g00002.1|Niben101Scf00016g04005.1|Niben101Scf07491g00006.1|Niben101Scf02045g02007.1|Niben101Scf01166g16008.1|Niben101Scf03427g09003.1|Niben101Scf09044g01003.1|Niben101Scf11424g01001.1|Niben101Scf07509g01001.1|Niben101Scf10595g00009.1|Niben101Scf10559g01032.1…		http://amigo.geneontology.org/amigo/term/GO:0060255
regulation of nucleobase-containing compound metabolic process	Gene Ontology	GO:0019219	254	2113	3.18642e-14	5.72062e-13	Niben101Scf03856g06015.1|Niben101Scf01941g02023.1|Niben101Scf01887g01001.1|Niben101Scf08001g00002.1|Niben101Scf07231g03006.1|Niben101Scf07491g00006.1|Niben101Scf02045g02007.1|Niben101Scf03427g09003.1|Niben101Scf11424g01001.1|Niben101Scf07509g01001.1|Niben101Scf10595g00009.1|Niben101Scf10559g01032.1|Niben101Scf04840g01004.1|Niben101Scf05912g02001.1|Niben101Scf08719g00002.1|Niben101Scf00073g04002.1…		http://amigo.geneontology.org/amigo/term/GO:0019219
positive regulation of response to external stimulus	Gene Ontology	GO:0032103	36	89	3.80775e-14	6.80068e-13	Niben101Scf01941g02023.1|Niben101Scf05682g00009.1|Niben101Scf10834g03005.1|Niben101Scf02160g01003.1|Niben101Scf02291g04024.1|Niben101Scf01704g00002.1|Niben101Scf00622g00006.1|Niben101Scf14311g00012.1|Niben101Scf00428g10006.1|Niben101Scf03739g05005.1|Niben101Scf03479g05049.1|Niben101Scf04124g05022.1|Niben101Scf09840g00001.1|Niben101Scf25537g00002.1|Niben101Scf02394g01003.1|Niben101Scf05081g01018.1…		http://amigo.geneontology.org/amigo/term/GO:0032103
defense response to fungus	Gene Ontology	GO:0050832	92	500	4.4112e-14	7.83785e-13	Niben101Scf00975g01015.1|Niben101Scf03436g01017.1|Niben101Scf02291g04024.1|Niben101Scf15187g04003.1|Niben101Scf04787g02002.1|Niben101Scf07792g02034.1|Niben101Scf08526g02006.1|Niben101Scf04490g00001.1|Niben101Scf06091g04005.1|Niben101Scf06976g06002.1|Niben101Scf02394g01003.1|Niben101Scf03925g01010.1|Niben101Scf01375g06006.1|Niben101Scf16332g01001.1|Niben101Scf14799g01012.1|Niben101Scf11305g01007.1…		http://amigo.geneontology.org/amigo/term/GO:0050832
salicylic acid mediated signaling pathway	Gene Ontology	GO:0009863	29	54	4.43441e-14	7.83867e-13	Niben101Scf16132g00002.1|Niben101Scf03427g09003.1|Niben101Scf03169g06003.1|Niben101Scf03602g01007.1|Niben101Scf07241g00013.1|Niben101Scf01169g04027.1|Niben101Scf04792g01005.1|Niben101Scf03240g00008.1|Niben101Scf16132g00001.1|Niben101Scf03739g05005.1|Niben101Scf02300g00024.1|Niben101Scf06720g01024.1|Niben101Scf04547g02001.1|Niben101Scf25537g00002.1|Niben101Scf05694g00009.1|Niben101Scf01023g07011.1…		http://amigo.geneontology.org/amigo/term/GO:0009863
regulation of macromolecule biosynthetic process	Gene Ontology	GO:0010556	269	2289	5.43947e-14	9.56626e-13	Niben101Scf05494g00011.1|Niben101Scf03856g06015.1|Niben101Scf01941g02023.1|Niben101Scf04944g05002.1|Niben101Scf01887g01001.1|Niben101Scf08001g00002.1|Niben101Scf07231g03006.1|Niben101Scf07491g00006.1|Niben101Scf02045g02007.1|Niben101Scf03427g09003.1|Niben101Scf11424g01001.1|Niben101Scf07509g01001.1|Niben101Scf10595g00009.1|Niben101Scf10559g01032.1|Niben101Scf05912g02001.1|Niben101Scf08719g00002.1…		http://amigo.geneontology.org/amigo/term/GO:0010556
ethylene-activated signaling pathway	Gene Ontology	GO:0009873	51	183	5.48085e-14	9.59009e-13	Niben101Scf01212g03005.1|Niben101Scf02516g01004.1|Niben101Scf16132g00002.1|Niben101Scf01941g02023.1|Niben101Scf02063g05001.1|Niben101Scf07761g02006.1|Niben101Scf11424g01001.1|Niben101Scf08196g00012.1|Niben101Scf01212g03003.1|Niben101Scf07761g00005.1|Niben101Scf08965g00003.1|Niben101Scf15451g00001.1|Niben101Scf03930g01018.1|Niben101Scf03940g04005.1|Niben101Scf01453g11005.1|Niben101Scf09704g02001.1…		http://amigo.geneontology.org/amigo/term/GO:0009873
positive regulation of response to biotic stimulus	Gene Ontology	GO:0002833	35	86	7.42351e-14	1.29237e-12	Niben101Scf01941g02023.1|Niben101Scf05682g00009.1|Niben101Scf10834g03005.1|Niben101Scf02160g01003.1|Niben101Scf02291g04024.1|Niben101Scf01704g00002.1|Niben101Scf00622g00006.1|Niben101Scf14311g00012.1|Niben101Scf00428g10006.1|Niben101Scf03739g05005.1|Niben101Scf03479g05049.1|Niben101Scf09840g00001.1|Niben101Scf25537g00002.1|Niben101Scf02394g01003.1|Niben101Scf05081g01018.1|Niben101Ctg11101g00001.1…		http://amigo.geneontology.org/amigo/term/GO:0002833
regulation of biological quality	Gene Ontology	GO:0065008	151	1056	8.73685e-14	1.51336e-12	Niben101Scf05415g00003.1|Niben101Scf05912g02001.1|Niben101Scf01701g07009.1|Niben101Scf04840g01004.1|Niben101Scf02918g00003.1|Niben101Scf07491g00006.1|Niben101Scf01494g06001.1|Niben101Scf03427g09003.1|Niben101Scf10834g03005.1|Niben101Scf01055g00003.1|Niben101Scf01084g02006.1|Niben101Scf04322g00001.1|Niben101Scf04933g00008.1|Niben101Scf04787g02002.1|Niben101Scf00332g06012.1|Niben101Scf01434g03006.1…		http://amigo.geneontology.org/amigo/term/GO:0065008
regulation of cellular macromolecule biosynthetic process	Gene Ontology	GO:2000112	266	2267	9.00287e-14	1.55164e-12	Niben101Scf05494g00011.1|Niben101Scf03856g06015.1|Niben101Scf01941g02023.1|Niben101Scf04944g05002.1|Niben101Scf01887g01001.1|Niben101Scf08001g00002.1|Niben101Scf07231g03006.1|Niben101Scf07491g00006.1|Niben101Scf02045g02007.1|Niben101Scf03427g09003.1|Niben101Scf11424g01001.1|Niben101Scf07509g01001.1|Niben101Scf10595g00009.1|Niben101Scf10559g01032.1|Niben101Scf05912g02001.1|Niben101Scf08719g00002.1…		http://amigo.geneontology.org/amigo/term/GO:2000112
positive regulation of multi-organism process	Gene Ontology	GO:0043902	35	87	9.74186e-14	1.67066e-12	Niben101Scf01941g02023.1|Niben101Scf05682g00009.1|Niben101Scf10834g03005.1|Niben101Scf02160g01003.1|Niben101Scf02291g04024.1|Niben101Scf01704g00002.1|Niben101Scf00622g00006.1|Niben101Scf14311g00012.1|Niben101Scf00428g10006.1|Niben101Scf03739g05005.1|Niben101Scf03479g05049.1|Niben101Scf09840g00001.1|Niben101Scf25537g00002.1|Niben101Scf02394g01003.1|Niben101Scf05081g01018.1|Niben101Ctg11101g00001.1…		http://amigo.geneontology.org/amigo/term/GO:0043902
regulation of innate immune response	Gene Ontology	GO:0045088	39	110	1.03927e-13	1.77346e-12	Niben101Scf00821g15009.1|Niben101Scf01941g02023.1|Niben101Scf05682g00009.1|Niben101Scf10834g03005.1|Niben101Scf02160g01003.1|Niben101Scf02291g04024.1|Niben101Scf01704g00002.1|Niben101Scf00622g00006.1|Niben101Scf00428g10006.1|Niben101Scf03739g05005.1|Niben101Scf03479g05049.1|Niben101Scf09840g00001.1|Niben101Scf25537g00002.1|Niben101Scf02394g01003.1|Niben101Scf05694g00009.1|Niben101Scf01375g06006.1…		http://amigo.geneontology.org/amigo/term/GO:0045088
protein autophosphorylation	Gene Ontology	GO:0046777	47	161	1.29162e-13	2.19321e-12	Niben101Scf10142g00008.1|Niben101Scf16132g00002.1|Niben101Scf08690g02017.1|Niben101Scf02537g03005.1|Niben101Scf09811g00006.1|Niben101Scf03468g03003.1|Niben101Scf01976g00011.1|Niben101Scf05615g00002.1|Niben101Scf00800g02008.1|Niben101Scf04347g01031.1|Niben101Scf16132g00001.1|Niben101Scf02145g05022.1|Niben101Scf16150g00002.1|Niben101Scf08564g00001.1|Niben101Scf00083g00009.1|Niben101Scf05534g01007.1…		http://amigo.geneontology.org/amigo/term/GO:0046777
defense response to fungus, incompatible interaction	Gene Ontology	GO:0009817	27	48	1.42842e-13	2.41361e-12	Niben101Scf04869g03002.1|Niben101Scf01824g00013.1|Niben101Scf03436g01017.1|Niben101Scf01976g00011.1|Niben101Scf12045g06025.1|Niben101Scf01001g00005.1|Niben101Scf07792g02034.1|Niben101Scf01001g00003.1|Niben101Scf15187g04003.1|Niben101Ctg13736g00004.1|Niben101Scf08921g02023.1|Niben101Scf05948g04002.1|Niben101Scf00073g03006.1|Niben101Ctg11101g00001.1|Niben101Scf01375g06006.1|Niben101Scf14799g01012.1…		http://amigo.geneontology.org/amigo/term/GO:0009817
cellular response to ethylene stimulus	Gene Ontology	GO:0071369	51	189	1.56741e-13	2.63555e-12	Niben101Scf01212g03005.1|Niben101Scf02516g01004.1|Niben101Scf16132g00002.1|Niben101Scf01941g02023.1|Niben101Scf02063g05001.1|Niben101Scf07761g02006.1|Niben101Scf11424g01001.1|Niben101Scf08196g00012.1|Niben101Scf01212g03003.1|Niben101Scf07761g00005.1|Niben101Scf08965g00003.1|Niben101Scf15451g00001.1|Niben101Scf03930g01018.1|Niben101Scf03940g04005.1|Niben101Scf01453g11005.1|Niben101Scf09704g02001.1…		http://amigo.geneontology.org/amigo/term/GO:0071369
protein ubiquitination	Gene Ontology	GO:0016567	109	665	1.70181e-13	2.84764e-12	Niben101Scf00449g06008.1|Niben101Scf05912g02001.1|Niben101Scf11991g01010.1|Niben101Scf11261g02005.1|Niben101Scf05749g02030.1|Niben101Scf00046g05006.1|Niben101Scf06249g05013.1|Niben101Scf01141g01001.1|Niben101Scf04933g00008.1|Niben101Scf09578g00002.1|Niben101Scf06249g05020.1|Niben101Scf09232g01002.1|Niben101Scf03600g04025.1|Niben101Scf03885g10002.1|Niben101Scf16678g00013.1|Niben101Scf05617g01021.1…		http://amigo.geneontology.org/amigo/term/GO:0016567
protein modification by small protein conjugation	Gene Ontology	GO:0032446	111	686	2.13242e-13	3.55094e-12	Niben101Scf00449g06008.1|Niben101Scf05912g02001.1|Niben101Scf11991g01010.1|Niben101Scf11261g02005.1|Niben101Scf05749g02030.1|Niben101Scf00046g05006.1|Niben101Scf06249g05013.1|Niben101Scf01141g01001.1|Niben101Scf04933g00008.1|Niben101Scf09578g00002.1|Niben101Scf06249g05020.1|Niben101Scf09232g01002.1|Niben101Scf03600g04025.1|Niben101Scf03885g10002.1|Niben101Scf16678g00013.1|Niben101Scf05617g01021.1…		http://amigo.geneontology.org/amigo/term/GO:0032446
positive regulation of cell communication	Gene Ontology	GO:0010647	35	90	2.15948e-13	3.57871e-12	Niben101Scf05301g02004.1|Niben101Scf16132g00002.1|Niben101Scf06603g03002.1|Niben101Scf27945g00015.1|Niben101Scf00530g10010.1|Niben101Scf02537g03005.1|Niben101Scf01887g01001.1|Niben101Scf01169g04027.1|Niben101Scf03930g01018.1|Niben101Scf03781g00004.1|Niben101Scf00539g07022.1|Niben101Scf05614g00001.1|Niben101Scf05534g01007.1|Niben101Scf00100g00020.1|Niben101Scf16132g00001.1|Niben101Scf23592g00002.1…		http://amigo.geneontology.org/amigo/term/GO:0010647
activation of innate immune response	Gene Ontology	GO:0002218	28	55	3.30787e-13	5.42963e-12	Niben101Scf05682g00009.1|Niben101Scf10834g03005.1|Niben101Scf02291g04024.1|Niben101Scf01704g00002.1|Niben101Scf00622g00006.1|Niben101Scf00428g10006.1|Niben101Scf03739g05005.1|Niben101Scf03479g05049.1|Niben101Scf25537g00002.1|Niben101Scf02394g01003.1|Niben101Scf05081g01018.1|Niben101Ctg11101g00001.1|Niben101Scf08799g00001.1|Niben101Scf01023g07011.1|Niben101Scf06256g01001.1|Niben101Scf02145g05022.1…		http://amigo.geneontology.org/amigo/term/GO:0002218
activation of immune response	Gene Ontology	GO:0002253	28	55	3.30787e-13	5.42963e-12	Niben101Scf05682g00009.1|Niben101Scf10834g03005.1|Niben101Scf02291g04024.1|Niben101Scf01704g00002.1|Niben101Scf00622g00006.1|Niben101Scf00428g10006.1|Niben101Scf03739g05005.1|Niben101Scf03479g05049.1|Niben101Scf25537g00002.1|Niben101Scf02394g01003.1|Niben101Scf05081g01018.1|Niben101Ctg11101g00001.1|Niben101Scf08799g00001.1|Niben101Scf01023g07011.1|Niben101Scf06256g01001.1|Niben101Scf02145g05022.1…		http://amigo.geneontology.org/amigo/term/GO:0002253
cellular response to organic cyclic compound	Gene Ontology	GO:0071407	45	153	3.41583e-13	5.58027e-12	Niben101Scf16132g00002.1|Niben101Scf18106g01015.1|Niben101Scf03427g09003.1|Niben101Scf03240g00008.1|Niben101Scf05301g00016.1|Niben101Scf04732g01028.1|Niben101Scf03169g06003.1|Niben101Scf04840g01004.1|Niben101Scf07241g00013.1|Niben101Scf01976g00011.1|Niben101Scf21770g00007.1|Niben101Scf06949g00004.1|Niben101Scf09459g02029.1|Niben101Scf01169g04027.1|Niben101Scf01333g00001.1|Niben101Scf04792g01005.1…		http://amigo.geneontology.org/amigo/term/GO:0071407
hydrolase activity	Gene Ontology	GO:0016787	306	2747	3.44165e-13	5.59592e-12	Niben101Scf00449g06008.1|Niben101Ctg13782g00003.1|Niben101Scf04292g05001.1|Niben101Scf10067g02017.1|Niben101Scf04664g00021.1|Niben101Scf03565g07023.1|Niben101Scf29981g00002.1|Niben101Scf00016g04005.1|Niben101Scf02575g02010.1|Niben101Scf00640g04023.1|Niben101Scf02971g04001.1|Niben101Scf01055g00003.1|Niben101Scf05146g04021.1|Niben101Scf01156g01015.1|Niben101Scf10067g00002.1|Niben101Scf06607g00001.1…		http://amigo.geneontology.org/amigo/term/GO:0016787
positive regulation of signaling	Gene Ontology	GO:0023056	34	87	4.23358e-13	6.81922e-12	Niben101Scf05301g02004.1|Niben101Scf16132g00002.1|Niben101Scf06603g03002.1|Niben101Scf27945g00015.1|Niben101Scf00530g10010.1|Niben101Scf02537g03005.1|Niben101Scf01887g01001.1|Niben101Scf01169g04027.1|Niben101Scf03930g01018.1|Niben101Scf03781g00004.1|Niben101Scf00539g07022.1|Niben101Scf05614g00001.1|Niben101Scf05534g01007.1|Niben101Scf00100g00020.1|Niben101Scf16132g00001.1|Niben101Scf23592g00002.1…		http://amigo.geneontology.org/amigo/term/GO:0023056
positive regulation of signal transduction	Gene Ontology	GO:0009967	34	87	4.23358e-13	6.81922e-12	Niben101Scf05301g02004.1|Niben101Scf16132g00002.1|Niben101Scf06603g03002.1|Niben101Scf27945g00015.1|Niben101Scf00530g10010.1|Niben101Scf02537g03005.1|Niben101Scf01887g01001.1|Niben101Scf01169g04027.1|Niben101Scf03930g01018.1|Niben101Scf03781g00004.1|Niben101Scf00539g07022.1|Niben101Scf05614g00001.1|Niben101Scf05534g01007.1|Niben101Scf00100g00020.1|Niben101Scf16132g00001.1|Niben101Scf23592g00002.1…		http://amigo.geneontology.org/amigo/term/GO:0009967
leaf senescence	Gene Ontology	GO:0010150	40	124	6.14799e-13	9.82718e-12	Niben101Scf05955g00002.1|Niben101Scf08020g05009.1|Niben101Scf01239g01007.1|Niben101Scf02840g00004.1|Niben101Scf09997g00023.1|Niben101Scf12547g02005.1|Niben101Scf08921g02023.1|Niben101Scf01479g01004.1|Niben101Scf10545g00007.1|Niben101Scf03911g05013.1|Niben101Scf01479g01006.1|Niben101Scf01779g03011.1|Niben101Scf03739g05005.1|Niben101Scf02749g03007.1|Niben101Scf01249g04006.1|Niben101Scf07673g04009.1…		http://amigo.geneontology.org/amigo/term/GO:0010150
cytosol	Gene Ontology	GO:0005829	314	2853	6.15802e-13	9.82718e-12	Niben101Scf05415g00003.1|Niben101Scf00449g06008.1|Niben101Scf01701g07009.1|Niben101Scf05980g00005.1|Niben101Scf00573g01003.1|Niben101Scf00016g04005.1|Niben101Scf05494g00011.1|Niben101Scf01375g06006.1|Niben101Scf02936g04003.1|Niben101Scf05307g01001.1|Niben101Scf02575g02010.1|Niben101Scf02537g03005.1|Niben101Scf10086g00004.1|Niben101Scf07608g00007.1|Niben101Scf18648g00006.1|Niben101Scf08149g01006.1…		http://amigo.geneontology.org/amigo/term/GO:0005829
ubiquitin-like protein transferase activity	Gene Ontology	GO:0019787	78	409	7.8881e-13	1.25301e-11	Niben101Scf00046g05006.1|Niben101Scf05955g00002.1|Niben101Scf00973g01001.1|Niben101Scf11261g02005.1|Niben101Scf02215g05009.1|Niben101Scf00927g08010.1|Niben101Scf10627g02001.1|Niben101Scf08446g00026.1|Niben101Scf23592g00002.1|Niben101Scf00022g09008.1|Niben101Scf11261g00003.1|Niben101Scf11757g02002.1|Niben101Scf02455g02001.1|Niben101Scf02112g02017.1|Niben101Scf08855g02005.1|Niben101Scf06249g05013.1…		http://amigo.geneontology.org/amigo/term/GO:0019787
positive regulation of innate immune response	Gene Ontology	GO:0045089	30	68	8.61673e-13	1.34398e-11	Niben101Scf01941g02023.1|Niben101Scf05682g00009.1|Niben101Scf10834g03005.1|Niben101Scf02291g04024.1|Niben101Scf01704g00002.1|Niben101Scf00622g00006.1|Niben101Scf00428g10006.1|Niben101Scf03739g05005.1|Niben101Scf03479g05049.1|Niben101Scf09840g00001.1|Niben101Scf25537g00002.1|Niben101Scf02394g01003.1|Niben101Scf05081g01018.1|Niben101Ctg11101g00001.1|Niben101Scf08799g00001.1|Niben101Scf01023g07011.1…		http://amigo.geneontology.org/amigo/term/GO:0045089
positive regulation of immune system process	Gene Ontology	GO:0002684	30	68	8.61673e-13	1.34398e-11	Niben101Scf01941g02023.1|Niben101Scf05682g00009.1|Niben101Scf10834g03005.1|Niben101Scf02291g04024.1|Niben101Scf01704g00002.1|Niben101Scf00622g00006.1|Niben101Scf00428g10006.1|Niben101Scf03739g05005.1|Niben101Scf03479g05049.1|Niben101Scf09840g00001.1|Niben101Scf25537g00002.1|Niben101Scf02394g01003.1|Niben101Scf05081g01018.1|Niben101Ctg11101g00001.1|Niben101Scf08799g00001.1|Niben101Scf01023g07011.1…		http://amigo.geneontology.org/amigo/term/GO:0002684
magnesium-dependent protein serine/threonine phosphatase activity	Gene Ontology	GO:0004724	30	68	8.61673e-13	1.34398e-11	Niben101Scf02044g00010.1|Niben101Scf01768g01001.1|Niben101Scf00573g00010.1|Niben101Scf07355g02001.1|Niben101Scf00530g10010.1|Niben101Scf02227g05010.1|Niben101Scf01156g01015.1|Niben101Scf07040g00001.1|Niben101Scf07223g02010.1|Niben101Scf12041g00006.1|Niben101Scf08199g01007.1|Niben101Scf02653g01003.1|Niben101Scf01593g05001.1|Niben101Scf29981g00002.1|Niben101Scf01185g00004.1|Niben101Scf06823g02015.1…		http://amigo.geneontology.org/amigo/term/GO:0004724
positive regulation of immune response	Gene Ontology	GO:0050778	30	68	8.61673e-13	1.34398e-11	Niben101Scf01941g02023.1|Niben101Scf05682g00009.1|Niben101Scf10834g03005.1|Niben101Scf02291g04024.1|Niben101Scf01704g00002.1|Niben101Scf00622g00006.1|Niben101Scf00428g10006.1|Niben101Scf03739g05005.1|Niben101Scf03479g05049.1|Niben101Scf09840g00001.1|Niben101Scf25537g00002.1|Niben101Scf02394g01003.1|Niben101Scf05081g01018.1|Niben101Ctg11101g00001.1|Niben101Scf08799g00001.1|Niben101Scf01023g07011.1…		http://amigo.geneontology.org/amigo/term/GO:0050778
abscisic acid-activated signaling pathway	Gene Ontology	GO:0009738	54	221	8.8743e-13	1.37792e-11	Niben101Scf03971g02005.1|Niben101Scf16132g00002.1|Niben101Scf04400g04002.1|Niben101Scf17122g00007.1|Niben101Scf02537g03005.1|Niben101Scf08544g01022.1|Niben101Scf00806g02001.1|Niben101Scf05886g00005.1|Niben101Scf01818g03019.1|Niben101Scf01169g04027.1|Niben101Scf03930g01018.1|Niben101Scf00539g07022.1|Niben101Scf03028g01011.1|Niben101Scf02653g01003.1|Niben101Scf05534g01007.1|Niben101Scf01048g00008.1…		http://amigo.geneontology.org/amigo/term/GO:0009738
plant organ senescence	Gene Ontology	GO:0090693	40	129	1.73416e-12	2.68055e-11	Niben101Scf05955g00002.1|Niben101Scf08020g05009.1|Niben101Scf01239g01007.1|Niben101Scf02840g00004.1|Niben101Scf09997g00023.1|Niben101Scf12547g02005.1|Niben101Scf08921g02023.1|Niben101Scf01479g01004.1|Niben101Scf10545g00007.1|Niben101Scf03911g05013.1|Niben101Scf01479g01006.1|Niben101Scf01779g03011.1|Niben101Scf03739g05005.1|Niben101Scf02749g03007.1|Niben101Scf01249g04006.1|Niben101Scf07673g04009.1…		http://amigo.geneontology.org/amigo/term/GO:0090693
ubiquitin-protein transferase activity	Gene Ontology	GO:0004842	76	402	2.24716e-12	3.45802e-11	Niben101Scf00046g05006.1|Niben101Scf05955g00002.1|Niben101Scf00973g01001.1|Niben101Scf11261g02005.1|Niben101Scf02215g05009.1|Niben101Scf00927g08010.1|Niben101Scf10627g02001.1|Niben101Scf08446g00026.1|Niben101Scf23592g00002.1|Niben101Scf00022g09008.1|Niben101Scf11261g00003.1|Niben101Scf11757g02002.1|Niben101Scf02455g02001.1|Niben101Scf02112g02017.1|Niben101Scf08855g02005.1|Niben101Scf06249g05013.1…		http://amigo.geneontology.org/amigo/term/GO:0004842
calcium ion binding	Gene Ontology	GO:0005509	53	220	2.28782e-12	3.50494e-11	Niben101Scf02195g01001.1|Niben101Scf11105g01005.1|Niben101Scf05077g00005.1|Niben101Scf15752g00002.1|Niben101Scf03720g00008.1|Niben101Scf02840g04009.1|Niben101Scf03049g00001.1|Niben101Scf07608g00007.1|Niben101Scf13289g00011.1|Niben101Scf00149g10020.1|Niben101Scf00090g08010.1|Niben101Scf07586g00004.1|Niben101Ctg13610g00001.1|Niben101Scf03930g01018.1|Niben101Scf23800g00001.1|Niben101Scf04081g00020.1…		http://amigo.geneontology.org/amigo/term/GO:0005509
endomembrane system	Gene Ontology	GO:0012505	241	2065	2.49251e-12	3.80164e-11	Niben101Scf00449g06008.1|Niben101Scf06410g01007.1|Niben101Scf05326g00010.1|Niben101Scf18061g00011.1|Niben101Scf02575g02010.1|Niben101Scf01063g04016.1|Niben101Scf10834g03005.1|Niben101Scf03903g04002.1|Niben101Scf06424g00003.1|Niben101Scf06774g02014.1|Niben101Scf06162g01006.1|Niben101Scf05553g06001.1|Niben101Scf07767g02011.1|Niben101Scf01101g05008.1|Niben101Scf01782g03006.1|Niben101Scf00087g04004.1…		http://amigo.geneontology.org/amigo/term/GO:0012505
extracellular region	Gene Ontology	GO:0005576	315	2906	2.99575e-12	4.54905e-11	Niben101Scf02838g07002.1|Niben101Scf05494g00011.1|Niben101Scf00046g05006.1|Niben101Scf07123g01020.1|Niben101Scf08921g02024.1|Niben101Scf06261g03002.1|Niben101Scf02918g00003.1|Niben101Scf00016g04005.1|Niben101Scf01236g05019.1|Niben101Scf03436g01017.1|Niben101Scf02575g02010.1|Niben101Scf10834g03005.1|Niben101Scf01696g06043.1|Niben101Scf01084g02006.1|Niben101Scf08806g02004.1|Niben101Scf02042g00001.1…		http://amigo.geneontology.org/amigo/term/GO:0005576
protein modification by small protein conjugation or removal	Gene Ontology	GO:0070647	113	739	3.24663e-12	4.90839e-11	Niben101Scf00449g06008.1|Niben101Scf05912g02001.1|Niben101Scf11991g01010.1|Niben101Scf11261g02005.1|Niben101Scf05749g02030.1|Niben101Scf00046g05006.1|Niben101Scf06249g05013.1|Niben101Scf03565g07023.1|Niben101Scf01141g01001.1|Niben101Scf04933g00008.1|Niben101Scf09578g00002.1|Niben101Scf06249g05020.1|Niben101Scf09232g01002.1|Niben101Scf03600g04025.1|Niben101Scf03885g10002.1|Niben101Scf16678g00013.1…		http://amigo.geneontology.org/amigo/term/GO:0070647
vacuole	Gene Ontology	GO:0005773	140	1003	3.47539e-12	5.2313e-11	Niben101Scf02838g07002.1|Niben101Scf00449g06008.1|Niben101Scf08921g02024.1|Niben101Scf04331g09018.1|Niben101Scf01249g06013.1|Niben101Scf02575g02010.1|Niben101Scf03903g04002.1|Niben101Scf02069g02008.1|Niben101Scf09079g01003.1|Niben101Scf10157g04004.1|Niben101Scf05437g01007.1|Niben101Scf08011g00013.1|Niben101Scf04570g06005.1|Niben101Scf01423g00004.1|Niben101Scf07275g02012.1|Niben101Scf00369g02005.1…		http://amigo.geneontology.org/amigo/term/GO:0005773
response to cadmium ion	Gene Ontology	GO:0046686	64	308	3.72237e-12	5.5787e-11	Niben101Scf08130g00016.1|Niben101Scf00449g06008.1|Niben101Scf01374g15011.1|Niben101Scf01555g04002.1|Niben101Scf03570g04002.1|Niben101Scf02240g06018.1|Niben101Scf04840g01004.1|Niben101Scf35444g00004.1|Niben101Scf03064g05001.1|Niben101Scf02936g04003.1|Niben101Scf06277g00007.1|Niben101Scf08130g00014.1|Niben101Scf01887g01001.1|Niben101Scf27914g00006.1|Niben101Scf18648g00006.1|Niben101Scf01169g04027.1…		http://amigo.geneontology.org/amigo/term/GO:0046686
phosphorelay signal transduction system	Gene Ontology	GO:0000160	52	223	1.04126e-11	1.55378e-10	Niben101Scf01212g03005.1|Niben101Scf02516g01004.1|Niben101Scf16132g00002.1|Niben101Scf01941g02023.1|Niben101Scf02063g05001.1|Niben101Scf07761g02006.1|Niben101Scf11424g01001.1|Niben101Scf08196g00012.1|Niben101Scf01212g03003.1|Niben101Scf07761g00005.1|Niben101Scf08965g00003.1|Niben101Scf15451g00001.1|Niben101Scf03930g01018.1|Niben101Scf03940g04005.1|Niben101Scf01453g11005.1|Niben101Scf09704g02001.1…		http://amigo.geneontology.org/amigo/term/GO:0000160
positive regulation of cellular process	Gene Ontology	GO:0048522	129	914	1.30028e-11	1.93193e-10	Niben101Scf01297g04006.1|Niben101Scf08544g01022.1|Niben101Scf01166g16008.1|Niben101Scf00530g10010.1|Niben101Scf07509g01001.1|Niben101Scf02537g03005.1|Niben101Scf01887g01001.1|Niben101Scf02291g04024.1|Niben101Scf00073g04002.1|Niben101Scf03781g00004.1|Niben101Scf03816g01001.1|Niben101Scf01237g06003.1|Niben101Scf16706g01002.1|Niben101Scf00428g10006.1|Niben101Scf01555g04002.1|Niben101Scf04124g05022.1…		http://amigo.geneontology.org/amigo/term/GO:0048522
immune effector process	Gene Ontology	GO:0002252	27	62	1.48966e-11	2.20381e-10	Niben101Scf25537g00002.1|Niben101Scf06091g04005.1|Niben101Scf08020g05009.1|Niben101Scf08272g00021.1|Niben101Scf15467g02029.1|Niben101Scf03832g02004.1|Niben101Scf00428g10006.1|Niben101Scf05813g09010.1|Niben101Scf03739g05005.1|Niben101Scf10840g01010.1|Niben101Scf02849g07012.1|Niben101Scf06976g06002.1|Niben101Scf02394g01003.1|Niben101Scf05245g01007.1|Niben101Scf11936g01016.1|Niben101Scf07091g01005.1…		http://amigo.geneontology.org/amigo/term/GO:0002252
toxin metabolic process	Gene Ontology	GO:0009404	28	69	2.37577e-11	3.49969e-10	Niben101Scf08130g00016.1|Niben101Scf01297g04006.1|Niben101Scf02362g02014.1|Niben101Scf10254g01014.1|Niben101Scf08130g00014.1|Niben101Scf01479g01004.1|Niben101Scf10316g03003.1|Niben101Scf03197g02003.1|Niben101Scf01479g01006.1|Niben101Scf01249g04006.1|Niben101Scf01517g06010.1|Niben101Scf07673g04009.1|Niben101Ctg15314g00004.1|Niben101Scf03147g10010.1|Niben101Scf10205g00006.1|Niben101Scf04981g00001.1…		http://amigo.geneontology.org/amigo/term/GO:0009404
secretory vesicle	Gene Ontology	GO:0099503	41	150	2.60329e-11	3.81852e-10	Niben101Scf04869g03002.1|Niben101Scf01824g00013.1|Niben101Scf06424g00003.1|Niben101Scf00016g04005.1|Niben101Scf03436g01017.1|Niben101Scf02575g02010.1|Niben101Scf27914g00006.1|Niben101Scf12045g06025.1|Niben101Scf01782g03006.1|Niben101Scf06825g03008.1|Niben101Scf02353g06039.1|Niben101Scf06424g01007.1|Niben101Scf13703g01006.1|Niben101Scf01001g00005.1|Niben101Scf01001g00003.1|Niben101Scf01888g06002.1…		http://amigo.geneontology.org/amigo/term/GO:0099503
small molecule metabolic process	Gene Ontology	GO:0044281	184	1496	2.76396e-11	4.03702e-10	Niben101Scf05415g00003.1|Niben101Scf04020g00006.1|Niben101Scf10067g02017.1|Niben101Scf01701g07009.1|Niben101Scf00573g01003.1|Niben101Scf02045g02007.1|Niben101Scf01494g06001.1|Niben101Scf02383g01001.1|Niben101Scf11424g01001.1|Niben101Scf01555g04002.1|Niben101Scf02537g03005.1|Niben101Scf10559g01032.1|Niben101Scf10086g00004.1|Niben101Scf18648g00006.1|Niben101Scf04787g02002.1|Niben101Scf03781g00004.1…		http://amigo.geneontology.org/amigo/term/GO:0044281
oxoacid metabolic process	Gene Ontology	GO:0043436	139	1032	3.90071e-11	5.67332e-10	Niben101Scf05415g00003.1|Niben101Scf04020g00006.1|Niben101Scf00573g01003.1|Niben101Scf02045g02007.1|Niben101Scf01494g06001.1|Niben101Scf02383g01001.1|Niben101Scf11424g01001.1|Niben101Scf02537g03005.1|Niben101Scf10559g01032.1|Niben101Scf10086g00004.1|Niben101Scf18648g00006.1|Niben101Scf04787g02002.1|Niben101Scf03781g00004.1|Niben101Scf01434g03006.1|Niben101Scf06263g01001.1|Niben101Scf09512g03008.1…		http://amigo.geneontology.org/amigo/term/GO:0043436
organic cyclic compound metabolic process	Gene Ontology	GO:1901360	398	3969	4.91179e-11	7.11384e-10	Niben101Scf01941g02023.1|Niben101Scf00428g09005.1|Niben101Scf11424g01001.1|Niben101Scf05912g02001.1|Niben101Scf00503g01003.1|Niben101Scf12045g06025.1|Niben101Scf04787g02002.1|Niben101Scf08526g02006.1|Niben101Scf01999g06009.1|Niben101Scf05245g02003.1|Niben101Scf12987g00006.1|Niben101Scf01785g07001.1|Niben101Scf02063g04001.1|Niben101Scf03520g01007.1|Niben101Scf03202g13015.1|Niben101Scf02297g08006.1…		http://amigo.geneontology.org/amigo/term/GO:1901360
organic acid metabolic process	Gene Ontology	GO:0006082	139	1039	5.90897e-11	8.52226e-10	Niben101Scf05415g00003.1|Niben101Scf04020g00006.1|Niben101Scf00573g01003.1|Niben101Scf02045g02007.1|Niben101Scf01494g06001.1|Niben101Scf02383g01001.1|Niben101Scf11424g01001.1|Niben101Scf02537g03005.1|Niben101Scf10559g01032.1|Niben101Scf10086g00004.1|Niben101Scf18648g00006.1|Niben101Scf04787g02002.1|Niben101Scf03781g00004.1|Niben101Scf01434g03006.1|Niben101Scf06263g01001.1|Niben101Scf09512g03008.1…		http://amigo.geneontology.org/amigo/term/GO:0006082
monocarboxylic acid metabolic process	Gene Ontology	GO:0032787	80	471	6.42644e-11	9.22998e-10	Niben101Scf09025g01007.1|Niben101Scf07402g00014.1|Niben101Scf05415g00003.1|Niben101Scf04626g00009.1|Niben101Scf05912g02001.1|Niben101Scf09822g01016.1|Niben101Scf12320g04004.1|Niben101Scf19911g00001.1|Niben101Scf00622g00006.1|Niben101Scf01278g11013.1|Niben101Scf00573g01003.1|Niben101Scf02907g06004.1|Niben101Scf01494g06001.1|Niben101Scf02217g07009.1|Niben101Scf00163g23018.1|Niben101Scf06200g02013.1…		http://amigo.geneontology.org/amigo/term/GO:0032787
response to heat	Gene Ontology	GO:0009408	48	206	6.53938e-11	9.35322e-10	Niben101Scf00449g06008.1|Niben101Scf02362g02014.1|Niben101Scf01297g04006.1|Niben101Scf03817g16010.1|Niben101Scf01278g11013.1|Niben101Scf29047g00008.1|Niben101Scf07509g01001.1|Niben101Scf03326g02004.1|Niben101Scf04040g09011.1|Niben101Scf00073g04002.1|Niben101Scf00270g11008.1|Niben101Scf04040g08015.1|Niben101Scf10205g00001.1|Niben101Scf13703g01006.1|Niben101Scf01237g06003.1|Niben101Scf02792g02012.1…		http://amigo.geneontology.org/amigo/term/GO:0009408
response to metal ion	Gene Ontology	GO:0010038	73	410	6.86066e-11	9.77219e-10	Niben101Scf07773g00004.1|Niben101Scf08130g00016.1|Niben101Scf00449g06008.1|Niben101Scf01374g15011.1|Niben101Scf01555g04002.1|Niben101Scf14233g00013.1|Niben101Scf02240g06018.1|Niben101Scf04840g01004.1|Niben101Scf35444g00004.1|Niben101Scf03064g05001.1|Niben101Scf02936g04003.1|Niben101Scf06277g00007.1|Niben101Scf08130g00014.1|Niben101Scf01887g01001.1|Niben101Scf27914g00006.1|Niben101Scf07608g00007.1…		http://amigo.geneontology.org/amigo/term/GO:0010038
transferase activity, transferring glycosyl groups	Gene Ontology	GO:0016757	90	563	7.08254e-11	1.00404e-09	Niben101Scf05415g00003.1|Niben101Scf04289g01010.1|Niben101Scf11415g00002.1|Niben101Scf01494g06001.1|Niben101Scf18061g00011.1|Niben101Scf01063g04016.1|Niben101Scf00503g01003.1|Niben101Scf00087g04004.1|Niben101Scf07244g01004.1|Niben101Scf04001g01003.1|Niben101Scf09260g01011.1|Niben101Scf10157g04004.1|Niben101Scf08653g04006.1|Niben101Scf11123g00021.1|Niben101Scf04634g00004.1|Niben101Ctg13782g00003.1…		http://amigo.geneontology.org/amigo/term/GO:0016757
regulation of hormone levels	Gene Ontology	GO:0010817	65	342	7.10719e-11	1.00404e-09	Niben101Scf07402g00014.1|Niben101Scf00605g01013.1|Niben101Scf05415g00003.1|Niben101Scf05912g02001.1|Niben101Scf09822g01016.1|Niben101Scf07442g00008.1|Niben101Scf19911g00001.1|Niben101Scf02918g00003.1|Niben101Scf08039g01005.1|Niben101Scf01494g06001.1|Niben101Scf11709g01025.1|Niben101Scf02026g02001.1|Niben101Scf06200g02013.1|Niben101Scf02160g01003.1|Niben101Scf04403g00012.1|Niben101Scf00370g04030.1…		http://amigo.geneontology.org/amigo/term/GO:0010817
multicellular organismal process	Gene Ontology	GO:0032501	297	2789	8.27659e-11	1.16447e-09	Niben101Scf05415g00003.1|Niben101Scf06467g01006.1|Niben101Scf01941g02023.1|Niben101Scf08001g00002.1|Niben101Scf07491g00006.1|Niben101Scf01494g06001.1|Niben101Scf01239g01007.1|Niben101Scf00530g10010.1|Niben101Scf01430g00007.1|Niben101Scf01696g06043.1|Niben101Scf07741g02025.1|Niben101Scf10086g00004.1|Niben101Scf07608g00007.1|Niben101Scf04933g00008.1|Niben101Scf07027g04006.1|Niben101Scf10846g00019.1…		http://amigo.geneontology.org/amigo/term/GO:0032501
hormone metabolic process	Gene Ontology	GO:0042445	54	254	8.46823e-11	1.18658e-09	Niben101Scf07402g00014.1|Niben101Scf00605g01013.1|Niben101Scf05415g00003.1|Niben101Scf05912g02001.1|Niben101Scf09822g01016.1|Niben101Scf09217g00012.1|Niben101Scf02918g00003.1|Niben101Scf08039g01005.1|Niben101Scf01494g06001.1|Niben101Scf11709g01025.1|Niben101Scf02026g02001.1|Niben101Scf06200g02013.1|Niben101Scf02160g01003.1|Niben101Scf04403g00012.1|Niben101Scf00370g04030.1|Niben101Scf04787g02002.1…		http://amigo.geneontology.org/amigo/term/GO:0042445
regulation of gene expression	Gene Ontology	GO:0010468	267	2450	1.07207e-10	1.49612e-09	Niben101Scf05494g00011.1|Niben101Scf03856g06015.1|Niben101Scf01941g02023.1|Niben101Scf04944g05002.1|Niben101Scf01887g01001.1|Niben101Scf08001g00002.1|Niben101Scf07231g03006.1|Niben101Scf07491g00006.1|Niben101Scf02045g02007.1|Niben101Scf03427g09003.1|Niben101Scf11424g01001.1|Niben101Scf07509g01001.1|Niben101Scf10595g00009.1|Niben101Scf10559g01032.1|Niben101Scf05912g02001.1|Niben101Scf08719g00002.1…		http://amigo.geneontology.org/amigo/term/GO:0010468
response to radiation	Gene Ontology	GO:0009314	103	692	1.15738e-10	1.60866e-09	Niben101Scf02838g07002.1|Niben101Scf05912g02001.1|Niben101Scf01941g02023.1|Niben101Scf00573g01003.1|Niben101Scf01236g05019.1|Niben101Scf33318g00002.1|Niben101Scf02537g03005.1|Niben101Scf07608g00007.1|Niben101Scf07244g00001.1|Niben101Scf04322g00001.1|Niben101Scf04933g00008.1|Niben101Scf07244g01004.1|Niben101Scf00069g11017.1|Niben101Scf03934g05002.1|Niben101Scf00351g05002.1|Niben101Scf02243g01012.1…		http://amigo.geneontology.org/amigo/term/GO:0009314
cellular aromatic compound metabolic process	Gene Ontology	GO:0006725	388	3882	1.34458e-10	1.86136e-09	Niben101Scf01941g02023.1|Niben101Scf00428g09005.1|Niben101Scf11424g01001.1|Niben101Scf05912g02001.1|Niben101Scf00503g01003.1|Niben101Scf12045g06025.1|Niben101Scf08526g02006.1|Niben101Scf01999g06009.1|Niben101Scf05245g02003.1|Niben101Scf12987g00006.1|Niben101Scf01785g07001.1|Niben101Scf02063g04001.1|Niben101Scf03520g01007.1|Niben101Scf03202g13015.1|Niben101Scf02297g08006.1|Niben101Scf05378g01017.1…		http://amigo.geneontology.org/amigo/term/GO:0006725
sequence-specific DNA binding	Gene Ontology	GO:0043565	106	724	1.43542e-10	1.97916e-09	Niben101Scf05912g02001.1|Niben101Scf08001g00002.1|Niben101Scf07509g01001.1|Niben101Scf00073g04002.1|Niben101Scf01478g07007.1|Niben101Scf01237g06003.1|Niben101Scf08526g02006.1|Niben101Scf28100g00004.1|Niben101Scf04132g01004.1|Niben101Scf00522g01017.1|Niben101Scf06976g06002.1|Niben101Scf07751g00003.1|Niben101Scf07063g00001.1|Niben101Scf03145g01006.1|Niben101Scf03202g13015.1|Niben101Scf16332g01001.1…		http://amigo.geneontology.org/amigo/term/GO:0043565
protein serine/threonine phosphatase activity	Gene Ontology	GO:0004722	35	120	1.67095e-10	2.29472e-09	Niben101Scf02044g00010.1|Niben101Scf01768g01001.1|Niben101Scf00573g00010.1|Niben101Scf07355g02001.1|Niben101Scf00530g10010.1|Niben101Scf05301g00016.1|Niben101Scf02227g05010.1|Niben101Scf21770g00007.1|Niben101Scf01156g01015.1|Niben101Scf07040g00001.1|Niben101Scf07223g02010.1|Niben101Scf12041g00006.1|Niben101Scf08199g01007.1|Niben101Scf02653g01003.1|Niben101Scf14262g01005.1|Niben101Scf29981g00002.1…		http://amigo.geneontology.org/amigo/term/GO:0004722
benzene-containing compound metabolic process	Gene Ontology	GO:0042537	26	66	2.03691e-10	2.7862e-09	Niben101Scf05415g00003.1|Niben101Scf05912g02001.1|Niben101Ctg15314g00004.1|Niben101Scf19911g00001.1|Niben101Scf00107g03016.1|Niben101Scf01494g06001.1|Niben101Scf00428g09005.1|Niben101Scf06200g02013.1|Niben101Scf02160g01003.1|Niben101Scf04403g00012.1|Niben101Scf00788g02013.1|Niben101Scf06222g01010.1|Niben101Scf14311g00012.1|Niben101Scf04570g06005.1|Niben101Scf13399g00025.1|Niben101Scf01517g06010.1…		http://amigo.geneontology.org/amigo/term/GO:0042537
response to light stimulus	Gene Ontology	GO:0009416	99	670	3.76708e-10	5.11272e-09	Niben101Scf02838g07002.1|Niben101Scf05912g02001.1|Niben101Scf01941g02023.1|Niben101Scf00573g01003.1|Niben101Scf01236g05019.1|Niben101Scf33318g00002.1|Niben101Scf02537g03005.1|Niben101Scf07608g00007.1|Niben101Scf07244g00001.1|Niben101Scf04322g00001.1|Niben101Scf04933g00008.1|Niben101Scf07244g01004.1|Niben101Scf00069g11017.1|Niben101Scf03934g05002.1|Niben101Scf00351g05002.1|Niben101Scf08670g00020.1…		http://amigo.geneontology.org/amigo/term/GO:0009416
response to toxic substance	Gene Ontology	GO:0009636	58	299	3.76743e-10	5.11272e-09	Niben101Scf08130g00016.1|Niben101Scf03147g10001.1|Niben101Scf05912g02001.1|Niben101Scf09822g01016.1|Niben101Scf02411g01001.1|Niben101Scf08804g01009.1|Niben101Scf08544g01022.1|Niben101Scf35444g00004.1|Niben101Scf05404g09001.1|Niben101Scf08130g00014.1|Niben101Scf02597g03006.1|Niben101Scf01676g00026.1|Niben101Scf00503g01003.1|Niben101Scf11604g00006.1|Niben101Scf07063g00001.1|Niben101Scf03861g01001.1…		http://amigo.geneontology.org/amigo/term/GO:0009636
phosphoprotein phosphatase activity	Gene Ontology	GO:0004721	42	174	3.99272e-10	5.39722e-09	Niben101Scf02044g00010.1|Niben101Scf01768g01001.1|Niben101Scf10735g00018.1|Niben101Scf00573g00010.1|Niben101Scf05301g00016.1|Niben101Scf07355g02001.1|Niben101Scf00530g10010.1|Niben101Scf04802g01012.1|Niben101Scf02227g05010.1|Niben101Scf04939g02007.1|Niben101Scf21770g00007.1|Niben101Scf01156g01015.1|Niben101Scf07040g00001.1|Niben101Scf07223g02010.1|Niben101Scf12041g00006.1|Niben101Scf08199g01007.1…		http://amigo.geneontology.org/amigo/term/GO:0004721
ADP binding	Gene Ontology	GO:0043531	31	99	4.31502e-10	5.8101e-09	Niben101Scf04998g00004.1|Niben101Scf01013g08008.1|Niben101Scf10428g00006.1|Niben101Scf07061g00004.1|Niben101Scf04815g01012.1|Niben101Scf02133g00003.1|Niben101Scf11260g00010.1|Niben101Scf02518g01003.1|Niben101Scf05619g00011.1|Niben101Scf03959g00004.1|Niben101Scf10767g03011.1|Niben101Scf02422g02015.1|Niben101Scf06889g00007.1|Niben101Scf05177g03021.1|Niben101Scf04722g04017.1|Niben101Scf10333g00026.1…		http://amigo.geneontology.org/amigo/term/GO:0043531
sulfur compound metabolic process	Gene Ontology	GO:0006790	63	345	5.65425e-10	7.57975e-09	Niben101Scf13180g01003.1|Niben101Scf01297g04006.1|Niben101Scf04020g00006.1|Niben101Scf08130g00016.1|Niben101Scf04840g01004.1|Niben101Scf35444g00004.1|Niben101Scf09379g01002.1|Niben101Scf11424g01001.1|Niben101Scf08130g00014.1|Niben101Scf01887g01001.1|Niben101Scf18648g00006.1|Niben101Scf19358g00014.1|Niben101Scf01479g01004.1|Niben101Scf03781g00004.1|Niben101Scf00327g00011.1|Niben101Scf10316g03003.1…		http://amigo.geneontology.org/amigo/term/GO:0006790
regulation of cell death	Gene Ontology	GO:0010941	26	70	5.67326e-10	7.57975e-09	Niben101Scf00821g15009.1|Niben101Scf03816g01001.1|Niben101Scf02705g01020.1|Niben101Scf01225g04031.1|Niben101Scf04926g03003.1|Niben101Scf03479g05049.1|Niben101Scf04099g05004.1|Niben101Scf06720g01024.1|Niben101Scf01948g01002.1|Niben101Scf10840g01010.1|Niben101Scf14233g00013.1|Niben101Scf05694g00009.1|Niben101Scf13831g00008.1|Niben101Scf05437g06022.1|Niben101Scf08799g00001.1|Niben101Scf02093g00004.1…		http://amigo.geneontology.org/amigo/term/GO:0010941
response to virus	Gene Ontology	GO:0009615	27	76	5.93316e-10	7.89638e-09	Niben101Scf00449g06008.1|Niben101Scf06091g04005.1|Niben101Scf01797g02013.1|Niben101Scf08020g05009.1|Niben101Scf08272g00021.1|Niben101Scf12045g06025.1|Niben101Scf15467g02029.1|Niben101Scf03832g02004.1|Niben101Scf05813g09010.1|Niben101Scf04490g00001.1|Niben101Scf07275g02012.1|Niben101Scf02771g01007.1|Niben101Scf02849g07012.1|Niben101Scf06976g06002.1|Niben101Scf05245g01007.1|Niben101Scf11936g01016.1…		http://amigo.geneontology.org/amigo/term/GO:0009615
transferase activity, transferring hexosyl groups	Gene Ontology	GO:0016758	65	363	6.10152e-10	8.08921e-09	Niben101Scf05415g00003.1|Niben101Scf03536g01017.1|Niben101Scf09822g01016.1|Niben101Scf04392g04008.1|Niben101Scf03326g01009.1|Niben101Scf04289g01010.1|Niben101Scf11415g00002.1|Niben101Scf01494g06001.1|Niben101Scf18061g00011.1|Niben101Scf07089g02011.1|Niben101Scf04910g01007.1|Niben101Scf01063g04016.1|Niben101Scf01438g02010.1|Niben101Scf00503g01003.1|Niben101Scf00663g04007.1|Niben101Scf07244g00001.1…		http://amigo.geneontology.org/amigo/term/GO:0016758
DNA binding	Gene Ontology	GO:0003677	227	2041	6.3116e-10	8.33566e-09	Niben101Scf03856g06015.1|Niben101Scf01887g01001.1|Niben101Scf08001g00002.1|Niben101Scf07231g03006.1|Niben101Scf02045g02007.1|Niben101Scf11424g01001.1|Niben101Scf07509g01001.1|Niben101Scf10559g01032.1|Niben101Scf05912g02001.1|Niben101Scf04528g13017.1|Niben101Scf00073g04002.1|Niben101Scf03781g00004.1|Niben101Scf03934g05002.1|Niben101Scf03584g04008.1|Niben101Scf01237g06003.1|Niben101Scf03983g00042.1…		http://amigo.geneontology.org/amigo/term/GO:0003677
transport	Gene Ontology	GO:0006810	243	2226	7.1174e-10	9.364e-09	Niben101Scf02838g07002.1|Niben101Scf15809g00002.1|Niben101Scf01188g03008.1|Niben101Scf10067g02017.1|Niben101Scf08199g02017.1|Niben101Scf03129g03005.1|Niben101Scf05080g01012.1|Niben101Scf14299g00002.1|Niben101Scf01249g06013.1|Niben101Scf05601g00010.1|Niben101Scf05385g04008.1|Niben101Scf00530g10010.1|Niben101Scf07741g02025.1|Niben101Scf05146g04021.1|Niben101Scf06774g02014.1|Niben101Scf08564g01010.1…		http://amigo.geneontology.org/amigo/term/GO:0006810
localization	Gene Ontology	GO:0051179	261	2434	7.45563e-10	9.7717e-09	Niben101Scf02838g07002.1|Niben101Scf15809g00002.1|Niben101Scf01188g03008.1|Niben101Scf10067g02017.1|Niben101Scf08199g02017.1|Niben101Scf03129g03005.1|Niben101Scf14299g00002.1|Niben101Scf01249g06013.1|Niben101Scf05601g00010.1|Niben101Scf05385g04008.1|Niben101Scf00530g10010.1|Niben101Scf07741g02025.1|Niben101Scf05146g04021.1|Niben101Scf06774g02014.1|Niben101Scf08564g01010.1|Niben101Scf04322g00001.1…		http://amigo.geneontology.org/amigo/term/GO:0051179
oligosaccharide metabolic process	Gene Ontology	GO:0009311	26	72	9.25021e-10	1.20778e-08	Niben101Scf05301g02004.1|Niben101Scf04910g01007.1|Niben101Scf01267g00007.1|Niben101Scf11415g00002.1|Niben101Scf02537g03005.1|Niben101Scf00149g10020.1|Niben101Scf00837g06004.1|Niben101Scf05614g00001.1|Niben101Scf01479g01006.1|Niben101Scf00100g00020.1|Niben101Scf10157g04004.1|Niben101Scf09555g00006.1|Niben101Scf07673g04009.1|Niben101Scf01964g08023.1|Niben101Scf01479g01004.1|Niben101Scf05368g07009.1…		http://amigo.geneontology.org/amigo/term/GO:0009311
carboxylic acid metabolic process	Gene Ontology	GO:0019752	121	906	1.15688e-09	1.50482e-08	Niben101Scf05415g00003.1|Niben101Scf05912g02001.1|Niben101Scf00573g01003.1|Niben101Scf02907g06004.1|Niben101Scf01494g06001.1|Niben101Scf00428g09005.1|Niben101Scf01100g04008.1|Niben101Scf02537g03005.1|Niben101Scf10086g00004.1|Niben101Scf18648g00006.1|Niben101Scf04787g02002.1|Niben101Scf02217g03004.1|Niben101Scf01434g03006.1|Niben101Scf06263g01001.1|Niben101Scf09512g03008.1|Niben101Scf00622g00006.1…		http://amigo.geneontology.org/amigo/term/GO:0019752
establishment of localization	Gene Ontology	GO:0051234	244	2255	1.3616e-09	1.76444e-08	Niben101Scf02838g07002.1|Niben101Scf15809g00002.1|Niben101Scf01188g03008.1|Niben101Scf10067g02017.1|Niben101Scf08199g02017.1|Niben101Scf03129g03005.1|Niben101Scf05080g01012.1|Niben101Scf14299g00002.1|Niben101Scf01249g06013.1|Niben101Scf05601g00010.1|Niben101Scf05385g04008.1|Niben101Scf00530g10010.1|Niben101Scf07741g02025.1|Niben101Scf05146g04021.1|Niben101Scf06774g02014.1|Niben101Scf08564g01010.1…		http://amigo.geneontology.org/amigo/term/GO:0051234
cellular catabolic process	Gene Ontology	GO:0044248	154	1255	1.42607e-09	1.84107e-08	Niben101Scf04292g05001.1|Niben101Scf00573g01003.1|Niben101Scf03197g02003.1|Niben101Scf02575g02010.1|Niben101Scf01055g00003.1|Niben101Scf04840g01004.1|Niben101Scf00503g01003.1|Niben101Scf04933g00008.1|Niben101Scf00978g12003.1|Niben101Scf04738g04012.1|Niben101Scf08446g00026.1|Niben101Scf05437g01007.1|Niben101Scf11064g00002.1|Niben101Scf02111g19003.1|Niben101Scf06249g05020.1|Niben101Scf02066g05007.1…		http://amigo.geneontology.org/amigo/term/GO:0044248
intracellular signal transduction	Gene Ontology	GO:0035556	81	517	1.43259e-09	1.84259e-08	Niben101Scf01212g03005.1|Niben101Scf04939g02007.1|Niben101Scf15451g00001.1|Niben101Scf16132g00002.1|Niben101Scf01941g02023.1|Niben101Scf03377g04002.1|Niben101Scf02063g05001.1|Niben101Scf07761g02006.1|Niben101Scf11424g01001.1|Niben101Scf09788g00010.1|Niben101Scf04802g01012.1|Niben101Scf08196g00012.1|Niben101Scf01212g03003.1|Niben101Scf11620g00009.1|Niben101Scf07608g00007.1|Niben101Scf07241g00013.1…		http://amigo.geneontology.org/amigo/term/GO:0035556
seedling development	Gene Ontology	GO:0090351	41	179	2.40157e-09	3.0774e-08	Niben101Scf00605g01013.1|Niben101Scf05415g00003.1|Niben101Scf15870g00001.1|Niben101Scf01494g06001.1|Niben101Scf00530g10010.1|Niben101Scf06772g00001.1|Niben101Scf04933g00008.1|Niben101Scf02653g01003.1|Niben101Scf03930g01018.1|Niben101Scf03911g05013.1|Niben101Scf03934g05002.1|Niben101Scf00245g00006.1|Niben101Scf03240g00008.1|Niben101Scf02790g01008.1|Niben101Scf05928g03007.1|Niben101Scf04490g00001.1…		http://amigo.geneontology.org/amigo/term/GO:0090351
salicylic acid metabolic process	Gene Ontology	GO:0009696	20	43	2.61389e-09	3.33706e-08	Niben101Scf00788g02013.1|Niben101Scf05415g00003.1|Niben101Scf05912g02001.1|Niben101Scf08804g01009.1|Niben101Scf14311g00012.1|Niben101Scf02160g01001.1|Niben101Scf19911g00001.1|Niben101Scf05081g01018.1|Niben101Scf01494g06001.1|Niben101Scf02413g03018.1|Niben101Scf06222g01010.1|Niben101Scf06200g02013.1|Niben101Scf04570g06005.1|Niben101Scf02160g01003.1|Niben101Scf13399g00025.1|Niben101Scf00428g09005.1…		http://amigo.geneontology.org/amigo/term/GO:0009696
negative regulation of cell death	Gene Ontology	GO:0060548	17	29	2.89564e-09	3.68313e-08	Niben101Scf02705g01020.1|Niben101Scf13593g00007.1|Niben101Scf00821g15009.1|Niben101Scf01225g04031.1|Niben101Scf14233g00013.1|Niben101Scf05961g02036.1|Niben101Scf00428g16006.1|Niben101Scf08799g00001.1|Niben101Scf02093g00004.1|Niben101Scf08899g00008.1|Niben101Scf05694g00009.1|Niben101Scf02646g03004.1|Niben101Scf13831g00008.1|Niben101Scf02400g02015.1|Niben101Scf03479g05049.1|Niben101Scf01148g00007.1…		http://amigo.geneontology.org/amigo/term/GO:0060548
regulation of seed germination	Gene Ontology	GO:0010029	26	77	2.95093e-09	3.73966e-08	Niben101Scf05415g00003.1|Niben101Scf05290g00011.1|Niben101Scf08415g00010.1|Niben101Scf01494g06001.1|Niben101Scf00530g10010.1|Niben101Scf04933g00008.1|Niben101Scf00788g02013.1|Niben101Scf08921g02016.1|Niben101Scf03934g05002.1|Niben101Scf03240g00008.1|Niben101Scf02790g01008.1|Niben101Scf04490g00001.1|Niben101Scf10353g00011.1|Niben101Scf02653g01003.1|Niben101Scf03911g05013.1|Niben101Scf00821g14009.1…		http://amigo.geneontology.org/amigo/term/GO:0010029
cell recognition	Gene Ontology	GO:0008037	22	54	3.00602e-09	3.79552e-08	Niben101Scf02264g06032.1|Niben101Scf06332g03007.1|Niben101Scf03595g19031.1|Niben101Scf01696g06043.1|Niben101Scf05730g00021.1|Niben101Scf02411g00017.1|Niben101Scf03832g02004.1|Niben101Scf07201g01003.1|Niben101Scf05137g01028.1|Niben101Scf07477g02005.1|Niben101Scf05675g01018.1|Niben101Scf04817g00017.1|Niben101Scf04319g04007.1|Niben101Scf05862g00016.1|Niben101Scf02605g09007.1|Niben101Scf08127g08009.1…		http://amigo.geneontology.org/amigo/term/GO:0008037
plant organ development	Gene Ontology	GO:0099402	121	923	3.07572e-09	3.86935e-08	Niben101Scf01941g02023.1|Niben101Scf07491g00006.1|Niben101Scf01239g01007.1|Niben101Scf02537g03005.1|Niben101Scf02306g00004.1|Niben101Scf01434g03006.1|Niben101Scf02812g03006.1|Niben101Scf04001g01003.1|Niben101Scf01479g01006.1|Niben101Scf16706g01002.1|Niben101Scf04554g07024.1|Niben101Scf04570g06005.1|Niben101Scf06493g00022.1|Niben101Scf01948g01002.1|Niben101Scf04547g02001.1|Niben101Scf00522g01017.1…		http://amigo.geneontology.org/amigo/term/GO:0099402
glucosyltransferase activity	Gene Ontology	GO:0046527	40	174	3.42421e-09	4.29209e-08	Niben101Scf05415g00003.1|Niben101Scf03536g01017.1|Niben101Scf09822g01016.1|Niben101Scf04392g04008.1|Niben101Scf03326g01009.1|Niben101Scf04289g01010.1|Niben101Scf01494g06001.1|Niben101Scf07089g02011.1|Niben101Scf01063g04016.1|Niben101Scf00503g01003.1|Niben101Scf00663g04007.1|Niben101Scf07244g00001.1|Niben101Scf06275g00008.1|Niben101Scf00788g02013.1|Niben101Scf07244g01004.1|Niben101Scf04910g01007.1…		http://amigo.geneontology.org/amigo/term/GO:0046527
regulation of cellular ketone metabolic process	Gene Ontology	GO:0010565	25	72	3.71672e-09	4.64186e-08	Niben101Scf19911g00001.1|Niben101Scf03993g06007.1|Niben101Scf06200g02013.1|Niben101Scf02160g01003.1|Niben101Scf06222g01010.1|Niben101Scf02307g01004.1|Niben101Scf05955g00002.1|Niben101Scf13399g00025.1|Niben101Scf00522g01017.1|Niben101Scf03145g01006.1|Niben101Scf05081g01018.1|Niben101Scf06291g03020.1|Niben101Scf05617g01021.1|Niben101Scf02413g03018.1|Niben101Scf00428g09005.1|Niben101Scf01008g02005.1…		http://amigo.geneontology.org/amigo/term/GO:0010565
protein dephosphorylation	Gene Ontology	GO:0006470	42	191	4.34113e-09	5.40212e-08	Niben101Scf02044g00010.1|Niben101Scf01768g01001.1|Niben101Scf10735g00018.1|Niben101Scf00573g00010.1|Niben101Scf05301g00016.1|Niben101Scf07355g02001.1|Niben101Scf00530g10010.1|Niben101Scf04802g01012.1|Niben101Scf02227g05010.1|Niben101Scf04939g02007.1|Niben101Scf21770g00007.1|Niben101Scf01156g01015.1|Niben101Scf07040g00001.1|Niben101Scf07223g02010.1|Niben101Scf12041g00006.1|Niben101Scf08199g01007.1…		http://amigo.geneontology.org/amigo/term/GO:0006470
sesquiterpenoid biosynthetic process	Gene Ontology	GO:0016106	18	35	4.80465e-09	5.95742e-08	Niben101Scf07725g00004.1|Niben101Scf00712g02011.1|Niben101Scf03993g05005.1|Niben101Scf03993g06007.1|Niben101Scf01278g11013.1|Niben101Scf04362g07009.1|Niben101Scf06245g01017.1|Niben101Scf12560g00024.1|Niben101Scf02153g02002.1|Niben101Scf03171g03017.1|Niben101Scf00700g00005.1|Niben101Scf03993g06006.1|Niben101Scf05955g00002.1|Niben101Scf01683g03005.1|Niben101Scf06949g00004.1|Niben101Scf02307g01004.1…		http://amigo.geneontology.org/amigo/term/GO:0016106
antibiotic biosynthetic process	Gene Ontology	GO:0017000	16	26	5.04461e-09	6.23253e-08	Niben101Scf05912g02001.1|Niben101Scf14311g00012.1|Niben101Scf02160g01001.1|Niben101Scf19911g00001.1|Niben101Scf00116g06003.1|Niben101Scf05081g01018.1|Niben101Scf00622g00006.1|Niben101Scf10840g01010.1|Niben101Scf02413g03018.1|Niben101Scf06222g01010.1|Niben101Scf04570g06005.1|Niben101Scf02160g01003.1|Niben101Scf00428g09005.1|Niben101Scf08804g01009.1|Niben101Scf11071g04005.1|Niben101Scf03983g00042.1		http://amigo.geneontology.org/amigo/term/GO:0017000
regulation of seedling development	Gene Ontology	GO:1900140	26	80	5.69004e-09	7.00485e-08	Niben101Scf05415g00003.1|Niben101Scf05290g00011.1|Niben101Scf08415g00010.1|Niben101Scf01494g06001.1|Niben101Scf00530g10010.1|Niben101Scf04933g00008.1|Niben101Scf00788g02013.1|Niben101Scf08921g02016.1|Niben101Scf03934g05002.1|Niben101Scf03240g00008.1|Niben101Scf02790g01008.1|Niben101Scf04490g00001.1|Niben101Scf10353g00011.1|Niben101Scf02653g01003.1|Niben101Scf03911g05013.1|Niben101Scf00821g14009.1…		http://amigo.geneontology.org/amigo/term/GO:1900140
developmental process	Gene Ontology	GO:0032502	306	3027	6.27464e-09	7.69704e-08	Niben101Scf14708g00025.1|Niben101Scf05415g00003.1|Niben101Scf06467g01006.1|Niben101Scf00370g04030.1|Niben101Scf01941g02023.1|Niben101Scf08001g00002.1|Niben101Scf07491g00006.1|Niben101Scf01494g06001.1|Niben101Scf01239g01007.1|Niben101Scf00530g10010.1|Niben101Scf01430g00007.1|Niben101Scf02537g03005.1|Niben101Scf07741g02025.1|Niben101Scf10086g00004.1|Niben101Scf07608g00007.1|Niben101Scf07586g00004.1…		http://amigo.geneontology.org/amigo/term/GO:0032502
systemic acquired resistance	Gene Ontology	GO:0009627	25	75	7.3106e-09	8.93604e-08	Niben101Scf01297g04006.1|Niben101Scf02362g02014.1|Niben101Scf01941g02023.1|Niben101Scf05682g00009.1|Niben101Scf02160g01003.1|Niben101Scf07241g00013.1|Niben101Scf02237g01002.1|Niben101Scf12045g06025.1|Niben101Scf04944g03001.1|Niben101Scf19911g00001.1|Niben101Scf03739g05005.1|Niben101Scf06720g01024.1|Niben101Scf15187g04003.1|Niben101Scf04547g02001.1|Niben101Scf25537g00002.1|Niben101Scf02298g02003.1…		http://amigo.geneontology.org/amigo/term/GO:0009627
recognition of pollen	Gene Ontology	GO:0048544	21	52	7.73446e-09	9.42074e-08	Niben101Scf10120g01001.1|Niben101Scf07477g02005.1|Niben101Scf05295g05011.1|Niben101Scf03832g02004.1|Niben101Scf10846g00019.1|Niben101Scf03340g05001.1|Niben101Scf02264g06032.1|Niben101Scf06332g03007.1|Niben101Scf05675g01018.1|Niben101Scf04817g00017.1|Niben101Scf04319g04007.1|Niben101Scf02411g00017.1|Niben101Scf05862g00016.1|Niben101Scf03595g19031.1|Niben101Scf02605g09007.1|Niben101Scf07201g01003.1…		http://amigo.geneontology.org/amigo/term/GO:0048544
antibiotic metabolic process	Gene Ontology	GO:0016999	38	165	8.00634e-09	9.71756e-08	Niben101Scf05415g00003.1|Niben101Scf05912g02001.1|Niben101Scf02411g01001.1|Niben101Scf08804g01009.1|Niben101Scf19911g00001.1|Niben101Scf01494g06001.1|Niben101Scf06200g02013.1|Niben101Scf02160g01003.1|Niben101Scf04403g00012.1|Niben101Scf02237g01002.1|Niben101Scf00788g02013.1|Niben101Scf03861g01001.1|Niben101Scf00109g10004.1|Niben101Scf06222g01010.1|Niben101Scf00622g00006.1|Niben101Scf14311g00012.1…		http://amigo.geneontology.org/amigo/term/GO:0016999
negative regulation of cellular metabolic process	Gene Ontology	GO:0031324	71	446	8.20679e-09	9.9259e-08	Niben101Scf25537g00002.1|Niben101Scf17237g00001.1|Niben101Scf03971g02005.1|Niben101Scf04939g02007.1|Niben101Scf02516g01004.1|Niben101Scf01487g02007.1|Niben101Scf01797g02013.1|Niben101Scf08001g00002.1|Niben101Scf00016g04005.1|Niben101Scf03427g09003.1|Niben101Scf03766g13003.1|Niben101Scf11424g01001.1|Niben101Scf04802g01012.1|Niben101Scf12560g00024.1|Niben101Scf03169g06003.1|Niben101Scf06424g00003.1…		http://amigo.geneontology.org/amigo/term/GO:0031324
anatomical structure development	Gene Ontology	GO:0048856	293	2882	8.42247e-09	1.01511e-07	Niben101Scf14708g00025.1|Niben101Scf05415g00003.1|Niben101Scf00370g04030.1|Niben101Scf01941g02023.1|Niben101Scf02918g00003.1|Niben101Scf07491g00006.1|Niben101Scf01494g06001.1|Niben101Scf01239g01007.1|Niben101Scf00530g10010.1|Niben101Scf01430g00007.1|Niben101Scf02537g03005.1|Niben101Scf07741g02025.1|Niben101Scf10086g00004.1|Niben101Scf07608g00007.1|Niben101Scf07586g00004.1|Niben101Scf04933g00008.1…		http://amigo.geneontology.org/amigo/term/GO:0048856
defense response to oomycetes	Gene Ontology	GO:0002229	24	70	9.27293e-09	1.11372e-07	Niben101Scf08873g01009.1|Niben101Scf16132g00002.1|Niben101Scf19911g00001.1|Niben101Scf01239g01007.1|Niben101Scf02160g01003.1|Niben101Scf09459g02029.1|Niben101Scf16132g00001.1|Niben101Scf02583g00004.1|Niben101Scf03739g05005.1|Niben101Scf00225g00003.1|Niben101Scf25537g00002.1|Niben101Scf01333g00001.1|Niben101Scf01719g08010.1|Niben101Scf00428g09005.1|Niben101Scf08044g00005.1|Niben101Scf00225g00006.1…		http://amigo.geneontology.org/amigo/term/GO:0002229
negative regulation of nitrogen compound metabolic process	Gene Ontology	GO:0051172	66	402	9.55521e-09	1.14364e-07	Niben101Scf25537g00002.1|Niben101Scf03971g02005.1|Niben101Scf04939g02007.1|Niben101Scf02516g01004.1|Niben101Scf01487g02007.1|Niben101Scf01797g02013.1|Niben101Scf08001g00002.1|Niben101Scf00016g04005.1|Niben101Scf03427g09003.1|Niben101Scf03766g13003.1|Niben101Scf11424g01001.1|Niben101Scf04802g01012.1|Niben101Scf03169g06003.1|Niben101Scf06424g00003.1|Niben101Scf06772g00001.1|Niben101Scf05750g02008.1…		http://amigo.geneontology.org/amigo/term/GO:0051172
glutathione transferase activity	Gene Ontology	GO:0004364	21	53	1.01175e-08	1.20675e-07	Niben101Scf10205g00006.1|Niben101Scf08130g00016.1|Niben101Scf10316g03004.1|Niben101Scf05404g09001.1|Niben101Scf04981g00001.1|Niben101Scf10254g01014.1|Niben101Scf03147g10001.1|Niben101Scf35444g00004.1|Niben101Scf03197g02003.1|Niben101Ctg14168g00004.1|Niben101Scf10254g01002.1|Niben101Scf08130g00014.1|Niben101Scf10316g03002.1|Niben101Scf02325g03024.1|Niben101Scf02597g03006.1|Niben101Scf01517g06010.1…		http://amigo.geneontology.org/amigo/term/GO:0004364
phosphoric ester hydrolase activity	Gene Ontology	GO:0042578	63	376	1.05184e-08	1.25024e-07	Niben101Scf02044g00010.1|Niben101Scf00445g02003.1|Niben101Scf01768g01001.1|Niben101Scf04339g06014.1|Niben101Scf10067g02017.1|Niben101Scf10169g03009.1|Niben101Scf00573g00010.1|Niben101Scf32020g00001.1|Niben101Scf07355g02001.1|Niben101Scf00530g10010.1|Niben101Scf04802g01012.1|Niben101Scf00109g03008.1|Niben101Scf01055g00003.1|Niben101Scf02227g05010.1|Niben101Scf21770g00007.1|Niben101Scf01156g01015.1…		http://amigo.geneontology.org/amigo/term/GO:0042578
cellular lipid metabolic process	Gene Ontology	GO:0044255	92	651	1.08632e-08	1.28679e-07	Niben101Scf06410g01007.1|Niben101Scf10067g02017.1|Niben101Scf02907g06004.1|Niben101Scf01100g04008.1|Niben101Scf02537g03005.1|Niben101Scf01055g00003.1|Niben101Scf04362g07009.1|Niben101Scf04347g01031.1|Niben101Scf04787g02002.1|Niben101Scf04994g00005.1|Niben101Scf01434g03006.1|Niben101Scf08921g02016.1|Niben101Scf11064g00002.1|Niben101Scf05813g09010.1|Niben101Scf08653g04006.1|Niben101Scf00522g01017.1…		http://amigo.geneontology.org/amigo/term/GO:0044255
toxin catabolic process	Gene Ontology	GO:0009407	20	48	1.14922e-08	1.35663e-07	Niben101Scf10205g00006.1|Niben101Scf08130g00016.1|Niben101Scf10316g03004.1|Niben101Scf05404g09001.1|Niben101Scf04981g00001.1|Niben101Scf10254g01014.1|Niben101Scf03147g10001.1|Niben101Scf35444g00004.1|Niben101Scf03197g02003.1|Niben101Ctg14168g00004.1|Niben101Scf10254g01002.1|Niben101Scf08130g00014.1|Niben101Scf10316g03002.1|Niben101Scf02325g03024.1|Niben101Scf01517g06010.1|Niben101Ctg15314g00004.1…		http://amigo.geneontology.org/amigo/term/GO:0009407
ion transmembrane transporter activity	Gene Ontology	GO:0015075	94	672	1.17398e-08	1.38113e-07	Niben101Scf15809g00002.1|Niben101Scf10067g02017.1|Niben101Scf08199g02017.1|Niben101Scf03927g03005.1|Niben101Scf05601g00010.1|Niben101Scf05385g04008.1|Niben101Scf00530g10010.1|Niben101Scf07741g02025.1|Niben101Scf06774g02014.1|Niben101Scf04322g00001.1|Niben101Scf01696g06056.1|Niben101Scf13308g00004.1|Niben101Scf06684g05005.1|Niben101Scf09678g01007.1|Niben101Scf02394g01003.1|Niben101Scf10053g00011.1…		http://amigo.geneontology.org/amigo/term/GO:0015075
leaf development	Gene Ontology	GO:0048366	59	342	1.22099e-08	1.43155e-07	Niben101Scf05955g00002.1|Niben101Scf08020g05009.1|Niben101Scf07491g00006.1|Niben101Scf01239g01007.1|Niben101Scf08196g00012.1|Niben101Scf00966g04004.1|Niben101Scf09997g00023.1|Niben101Scf12547g02005.1|Niben101Scf08921g02023.1|Niben101Scf01479g01004.1|Niben101Scf03930g01018.1|Niben101Scf00332g06012.1|Niben101Scf04554g07024.1|Niben101Scf06825g03008.1|Niben101Scf03832g02004.1|Niben101Scf10545g00007.1…		http://amigo.geneontology.org/amigo/term/GO:0048366
negative regulation of signal transduction	Gene Ontology	GO:0009968	28	97	1.30862e-08	1.52909e-07	Niben101Scf01669g00001.1|Niben101Scf04939g02007.1|Niben101Scf16132g00002.1|Niben101Scf03240g00008.1|Niben101Scf00530g10010.1|Niben101Scf04802g01012.1|Niben101Scf01818g03019.1|Niben101Scf16132g00001.1|Niben101Scf03028g01011.1|Niben101Scf11110g00021.1|Niben101Scf01453g11005.1|Niben101Scf06221g00006.1|Niben101Scf02653g01003.1|Niben101Scf03600g04025.1|Niben101Scf02296g00017.1|Niben101Scf02112g02017.1…		http://amigo.geneontology.org/amigo/term/GO:0009968
phosphatase activity	Gene Ontology	GO:0016791	56	317	1.38615e-08	1.6142e-07	Niben101Scf02044g00010.1|Niben101Scf01768g01001.1|Niben101Scf10067g02017.1|Niben101Scf10169g03009.1|Niben101Scf00573g00010.1|Niben101Scf32020g00001.1|Niben101Scf07355g02001.1|Niben101Scf00530g10010.1|Niben101Scf04802g01012.1|Niben101Scf04339g06014.1|Niben101Scf02227g05010.1|Niben101Scf21770g00007.1|Niben101Scf01156g01015.1|Niben101Scf05628g01019.1|Niben101Scf07040g00001.1|Niben101Scf04994g00005.1…		http://amigo.geneontology.org/amigo/term/GO:0016791
seed germination	Gene Ontology	GO:0009845	36	154	1.40939e-08	1.63575e-07	Niben101Scf00605g01013.1|Niben101Scf05415g00003.1|Niben101Scf15870g00001.1|Niben101Scf01494g06001.1|Niben101Scf00530g10010.1|Niben101Scf04933g00008.1|Niben101Scf02653g01003.1|Niben101Scf03930g01018.1|Niben101Scf02790g01008.1|Niben101Scf03934g05002.1|Niben101Scf00245g00006.1|Niben101Scf03240g00008.1|Niben101Scf03911g05013.1|Niben101Scf05928g03007.1|Niben101Scf04490g00001.1|Niben101Scf10353g00011.1…		http://amigo.geneontology.org/amigo/term/GO:0009845
organic hydroxy compound metabolic process	Gene Ontology	GO:1901615	54	300	1.43537e-08	1.66031e-07	Niben101Scf13180g01003.1|Niben101Scf05415g00003.1|Niben101Scf04626g00009.1|Niben101Scf00445g02003.1|Niben101Scf19911g00001.1|Niben101Scf03993g06007.1|Niben101Scf01278g11013.1|Niben101Scf11415g00002.1|Niben101Scf01494g06001.1|Niben101Scf02026g02001.1|Niben101Scf06200g02013.1|Niben101Scf02160g01003.1|Niben101Scf01055g00003.1|Niben101Scf10086g00004.1|Niben101Scf05912g02001.1|Niben101Scf04403g00012.1…		http://amigo.geneontology.org/amigo/term/GO:1901615
whole membrane	Gene Ontology	GO:0098805	112	859	1.54618e-08	1.7825e-07	Niben101Scf00449g06008.1|Niben101Scf01249g06013.1|Niben101Scf01084g02006.1|Niben101Scf06774g02014.1|Niben101Scf01101g05008.1|Niben101Scf05326g00010.1|Niben101Scf08011g00013.1|Niben101Scf04570g06005.1|Niben101Scf01423g00004.1|Niben101Scf07275g02012.1|Niben101Scf00369g02005.1|Niben101Scf10053g00011.1|Niben101Scf14799g01012.1|Niben101Scf00299g00014.1|Niben101Scf00332g06012.1|Niben101Scf00704g04002.1…		http://amigo.geneontology.org/amigo/term/GO:0098805
cellular carbohydrate metabolic process	Gene Ontology	GO:0044262	67	417	1.56009e-08	1.79255e-07	Niben101Scf00274g01001.1|Niben101Scf01479g01006.1|Niben101Scf01235g00019.1|Niben101Scf00445g02003.1|Niben101Scf04392g04008.1|Niben101Scf03326g01009.1|Niben101Scf01267g00007.1|Niben101Scf11415g00002.1|Niben101Scf01166g16008.1|Niben101Scf09672g01005.1|Niben101Scf04910g01007.1|Niben101Scf01063g04016.1|Niben101Scf02537g03005.1|Niben101Scf01055g00003.1|Niben101Scf08149g01006.1|Niben101Scf00109g03008.1…		http://amigo.geneontology.org/amigo/term/GO:0044262
oxidoreductase activity	Gene Ontology	GO:0016491	151	1276	1.76407e-08	2.01964e-07	Niben101Scf02838g07002.1|Niben101Scf07508g04003.1|Niben101Scf06410g01007.1|Niben101Scf01701g07009.1|Niben101Scf02918g00003.1|Niben101Scf02907g06004.1|Niben101Scf01236g05019.1|Niben101Scf03427g09003.1|Niben101Scf01239g01007.1|Niben101Scf00699g00006.1|Niben101Scf07767g02011.1|Niben101Scf04787g02002.1|Niben101Scf08755g01006.1|Niben101Scf01434g03006.1|Niben101Scf02497g01012.1|Niben101Scf04362g07011.1…		http://amigo.geneontology.org/amigo/term/GO:0016491
regulation of jasmonic acid mediated signaling pathway	Gene Ontology	GO:2000022	17	34	1.76945e-08	2.01964e-07	Niben101Scf06909g04006.1|Niben101Scf25537g00002.1|Niben101Scf00788g03016.1|Niben101Scf07063g00001.1|Niben101Scf01941g02023.1|Niben101Scf00788g03015.1|Niben101Scf05584g00005.1|Niben101Scf06603g03002.1|Niben101Scf12102g01006.1|Niben101Scf19043g00002.1|Niben101Scf04464g03007.1|Niben101Scf01721g08007.1|Niben101Scf03739g05005.1|Niben101Scf02807g10009.1|Niben101Scf09230g02002.1|Niben101Scf01169g04027.1…		http://amigo.geneontology.org/amigo/term/GO:2000022
regulation of defense response to bacterium	Gene Ontology	GO:1900424	18	39	1.78064e-08	2.0257e-07	Niben101Scf07223g02010.1|Niben101Scf02291g04024.1|Niben101Scf16132g00002.1|Niben101Scf19911g00001.1|Niben101Scf29981g00002.1|Niben101Scf04133g02009.1|Niben101Scf07474g00018.1|Niben101Scf00219g03008.1|Niben101Scf16132g00001.1|Niben101Scf05060g07008.1|Niben101Scf10412g02017.1|Niben101Scf02840g04009.1|Niben101Scf02160g01003.1|Niben101Scf00428g09005.1|Niben101Scf02227g05010.1|Niben101Scf11071g04005.1…		http://amigo.geneontology.org/amigo/term/GO:1900424
negative regulation of multicellular organismal process	Gene Ontology	GO:0051241	30	113	2.01006e-08	2.27917e-07	Niben101Scf01948g01002.1|Niben101Scf03816g01001.1|Niben101Scf00530g10010.1|Niben101Scf06772g00001.1|Niben101Scf04933g00008.1|Niben101Scf01479g01004.1|Niben101Scf01948g01003.1|Niben101Scf08157g02006.1|Niben101Scf03934g05002.1|Niben101Scf03240g00008.1|Niben101Scf08921g02016.1|Niben101Scf01479g01006.1|Niben101Scf03739g05005.1|Niben101Scf04490g00001.1|Niben101Scf05437g06022.1|Niben101Scf10353g00011.1…		http://amigo.geneontology.org/amigo/term/GO:0051241
pollen-pistil interaction	Gene Ontology	GO:0009875	21	56	2.19578e-08	2.48159e-07	Niben101Scf10120g01001.1|Niben101Scf07477g02005.1|Niben101Scf05295g05011.1|Niben101Scf03832g02004.1|Niben101Scf10846g00019.1|Niben101Scf03340g05001.1|Niben101Scf02264g06032.1|Niben101Scf06332g03007.1|Niben101Scf05675g01018.1|Niben101Scf04817g00017.1|Niben101Scf04319g04007.1|Niben101Scf02411g00017.1|Niben101Scf05862g00016.1|Niben101Scf03595g19031.1|Niben101Scf02605g09007.1|Niben101Scf07201g01003.1…		http://amigo.geneontology.org/amigo/term/GO:0009875
regulation of salicylic acid metabolic process	Gene Ontology	GO:0010337	13	17	2.21117e-08	2.48271e-07	Niben101Scf02160g01001.1|Niben101Scf19911g00001.1|Niben101Scf05081g01018.1|Niben101Scf14311g00012.1|Niben101Scf02413g03018.1|Niben101Scf06222g01010.1|Niben101Scf06200g02013.1|Niben101Scf02160g01003.1|Niben101Scf13399g00025.1|Niben101Scf00428g09005.1|Niben101Scf11071g04005.1|Niben101Scf01008g02005.1|Niben101Scf03983g00042.1		http://amigo.geneontology.org/amigo/term/GO:0010337
salicylic acid biosynthetic process	Gene Ontology	GO:0009697	13	17	2.21117e-08	2.48271e-07	Niben101Scf05912g02001.1|Niben101Scf02160g01001.1|Niben101Scf19911g00001.1|Niben101Scf05081g01018.1|Niben101Scf14311g00012.1|Niben101Scf02413g03018.1|Niben101Scf06222g01010.1|Niben101Scf04570g06005.1|Niben101Scf02160g01003.1|Niben101Scf00428g09005.1|Niben101Scf08804g01009.1|Niben101Scf11071g04005.1|Niben101Scf03983g00042.1		http://amigo.geneontology.org/amigo/term/GO:0009697
dephosphorylation	Gene Ontology	GO:0016311	56	322	2.22585e-08	2.49107e-07	Niben101Scf02044g00010.1|Niben101Scf01768g01001.1|Niben101Scf10067g02017.1|Niben101Scf10169g03009.1|Niben101Scf00573g00010.1|Niben101Scf32020g00001.1|Niben101Scf07355g02001.1|Niben101Scf00530g10010.1|Niben101Scf04802g01012.1|Niben101Scf04339g06014.1|Niben101Scf02227g05010.1|Niben101Scf21770g00007.1|Niben101Scf01156g01015.1|Niben101Scf05628g01019.1|Niben101Scf07040g00001.1|Niben101Scf04994g00005.1…		http://amigo.geneontology.org/amigo/term/GO:0016311
negative regulation of signaling	Gene Ontology	GO:0023057	28	101	2.71262e-08	3.01626e-07	Niben101Scf01669g00001.1|Niben101Scf04939g02007.1|Niben101Scf16132g00002.1|Niben101Scf03240g00008.1|Niben101Scf00530g10010.1|Niben101Scf04802g01012.1|Niben101Scf01818g03019.1|Niben101Scf16132g00001.1|Niben101Scf03028g01011.1|Niben101Scf11110g00021.1|Niben101Scf01453g11005.1|Niben101Scf06221g00006.1|Niben101Scf02653g01003.1|Niben101Scf03600g04025.1|Niben101Scf02296g00017.1|Niben101Scf02112g02017.1…		http://amigo.geneontology.org/amigo/term/GO:0023057
negative regulation of cell communication	Gene Ontology	GO:0010648	28	101	2.71262e-08	3.01626e-07	Niben101Scf01669g00001.1|Niben101Scf04939g02007.1|Niben101Scf16132g00002.1|Niben101Scf03240g00008.1|Niben101Scf00530g10010.1|Niben101Scf04802g01012.1|Niben101Scf01818g03019.1|Niben101Scf16132g00001.1|Niben101Scf03028g01011.1|Niben101Scf11110g00021.1|Niben101Scf01453g11005.1|Niben101Scf06221g00006.1|Niben101Scf02653g01003.1|Niben101Scf03600g04025.1|Niben101Scf02296g00017.1|Niben101Scf02112g02017.1…		http://amigo.geneontology.org/amigo/term/GO:0010648
hormone biosynthetic process	Gene Ontology	GO:0042446	39	182	2.78583e-08	3.0877e-07	Niben101Scf00605g01013.1|Niben101Scf05912g02001.1|Niben101Scf09217g00012.1|Niben101Scf09217g00024.1|Niben101Scf08039g01005.1|Niben101Scf02026g02001.1|Niben101Scf02160g01003.1|Niben101Scf04787g02002.1|Niben101Scf06949g00004.1|Niben101Scf01434g03006.1|Niben101Scf06222g01010.1|Niben101Scf09512g03008.1|Niben101Scf14311g00012.1|Niben101Scf19911g00001.1|Niben101Scf04570g06005.1|Niben101Scf01249g04006.1…		http://amigo.geneontology.org/amigo/term/GO:0042446
regulation of small molecule metabolic process	Gene Ontology	GO:0062012	26	88	2.88189e-08	3.18393e-07	Niben101Scf19911g00001.1|Niben101Scf03993g06007.1|Niben101Scf06200g02013.1|Niben101Scf02160g01003.1|Niben101Scf19358g00014.1|Niben101Scf06222g01010.1|Niben101Scf02307g01004.1|Niben101Scf05955g00002.1|Niben101Scf13399g00025.1|Niben101Scf00522g01017.1|Niben101Scf03145g01006.1|Niben101Scf05081g01018.1|Niben101Scf06291g03020.1|Niben101Scf05617g01021.1|Niben101Scf02413g03018.1|Niben101Scf00428g09005.1…		http://amigo.geneontology.org/amigo/term/GO:0062012
defense response to virus	Gene Ontology	GO:0051607	19	46	2.97029e-08	3.27111e-07	Niben101Scf06976g06002.1|Niben101Scf04944g05002.1|Niben101Scf03832g02004.1|Niben101Scf04717g02003.1|Niben101Scf15467g02029.1|Niben101Ctg16115g00003.1|Niben101Scf05813g09004.1|Niben101Scf06091g04005.1|Niben101Scf02899g04003.1|Niben101Scf08020g05009.1|Niben101Scf05245g01007.1|Niben101Scf05813g09010.1|Niben101Scf08020g06001.1|Niben101Scf11936g01016.1|Niben101Scf01789g02039.1|Niben101Scf06277g00007.1…		http://amigo.geneontology.org/amigo/term/GO:0051607
glutathione metabolic process	Gene Ontology	GO:0006749	20	52	3.36684e-08	3.69602e-07	Niben101Scf10205g00006.1|Niben101Scf08130g00016.1|Niben101Scf10316g03004.1|Niben101Scf05404g09001.1|Niben101Scf04981g00001.1|Niben101Scf10254g01014.1|Niben101Scf03147g10001.1|Niben101Scf35444g00004.1|Niben101Scf03197g02003.1|Niben101Ctg14168g00004.1|Niben101Scf10254g01002.1|Niben101Scf08130g00014.1|Niben101Scf10316g03002.1|Niben101Scf02325g03024.1|Niben101Scf01517g06010.1|Niben101Ctg15314g00004.1…		http://amigo.geneontology.org/amigo/term/GO:0006749
ion transport	Gene Ontology	GO:0006811	115	905	3.45699e-08	3.78293e-07	Niben101Scf02838g07002.1|Niben101Scf15809g00002.1|Niben101Scf10067g02017.1|Niben101Scf08199g02017.1|Niben101Scf03129g03005.1|Niben101Scf03927g03005.1|Niben101Scf01249g06013.1|Niben101Scf05601g00010.1|Niben101Scf05385g04008.1|Niben101Scf00530g10010.1|Niben101Scf07741g02025.1|Niben101Scf06774g02014.1|Niben101Scf04322g00001.1|Niben101Scf01696g06056.1|Niben101Scf13308g00004.1|Niben101Scf06684g05005.1…		http://amigo.geneontology.org/amigo/term/GO:0006811
phenol-containing compound metabolic process	Gene Ontology	GO:0018958	21	58	3.59275e-08	3.91905e-07	Niben101Scf00788g02013.1|Niben101Scf05415g00003.1|Niben101Scf05912g02001.1|Niben101Scf08804g01009.1|Niben101Scf14311g00012.1|Niben101Scf02160g01001.1|Niben101Scf19911g00001.1|Niben101Scf05081g01018.1|Niben101Scf01119g00007.1|Niben101Scf01494g06001.1|Niben101Scf02413g03018.1|Niben101Scf06222g01010.1|Niben101Scf06200g02013.1|Niben101Scf04570g06005.1|Niben101Scf02160g01003.1|Niben101Scf13399g00025.1…		http://amigo.geneontology.org/amigo/term/GO:0018958
organic substance catabolic process	Gene Ontology	GO:1901575	159	1381	3.74622e-08	4.07357e-07	Niben101Scf04292g05001.1|Niben101Scf00573g01003.1|Niben101Scf02575g02010.1|Niben101Scf01055g00003.1|Niben101Scf04840g01004.1|Niben101Scf06607g00001.1|Niben101Ctg12839g00001.1|Niben101Scf04933g00008.1|Niben101Scf00978g12003.1|Niben101Scf01782g03006.1|Niben101Scf29588g00002.1|Niben101Scf04738g04012.1|Niben101Scf08446g00026.1|Niben101Scf08921g02016.1|Niben101Scf11064g00002.1|Niben101Scf05813g09010.1…		http://amigo.geneontology.org/amigo/term/GO:1901575
cytoplasmic vesicle	Gene Ontology	GO:0031410	91	661	3.87383e-08	4.19909e-07	Niben101Scf00016g04005.1|Niben101Scf03436g01017.1|Niben101Scf02575g02010.1|Niben101Scf01063g04016.1|Niben101Scf06424g00003.1|Niben101Scf06774g02014.1|Niben101Scf12045g06025.1|Niben101Scf01101g05008.1|Niben101Scf01782g03006.1|Niben101Scf00332g06012.1|Niben101Scf08011g00013.1|Niben101Scf02298g02003.1|Niben101Scf02145g09006.1|Niben101Scf14799g01012.1|Niben101Scf12589g00008.1|Niben101Scf06565g00008.1…		http://amigo.geneontology.org/amigo/term/GO:0031410
intracellular vesicle	Gene Ontology	GO:0097708	91	662	4.12193e-08	4.45401e-07	Niben101Scf00016g04005.1|Niben101Scf03436g01017.1|Niben101Scf02575g02010.1|Niben101Scf01063g04016.1|Niben101Scf06424g00003.1|Niben101Scf06774g02014.1|Niben101Scf12045g06025.1|Niben101Scf01101g05008.1|Niben101Scf01782g03006.1|Niben101Scf00332g06012.1|Niben101Scf08011g00013.1|Niben101Scf02298g02003.1|Niben101Scf02145g09006.1|Niben101Scf14799g01012.1|Niben101Scf12589g00008.1|Niben101Scf06565g00008.1…		http://amigo.geneontology.org/amigo/term/GO:0097708
Golgi apparatus	Gene Ontology	GO:0005794	130	1068	4.25269e-08	4.58095e-07	Niben101Scf00449g06008.1|Niben101Scf18061g00011.1|Niben101Scf02537g06001.1|Niben101Scf01063g04016.1|Niben101Scf03903g04002.1|Niben101Scf01101g05008.1|Niben101Scf01782g03006.1|Niben101Scf00087g04004.1|Niben101Scf04001g01003.1|Niben101Scf09079g01003.1|Niben101Scf08011g00013.1|Niben101Scf04490g00001.1|Niben101Scf07275g02012.1|Niben101Scf01228g04007.1|Niben101Scf04989g01024.1|Niben101Scf04634g00004.1…		http://amigo.geneontology.org/amigo/term/GO:0005794
carboxylic acid biosynthetic process	Gene Ontology	GO:0046394	74	497	4.65651e-08	4.98478e-07	Niben101Scf09025g01007.1|Niben101Scf37733g00002.1|Niben101Scf04626g00009.1|Niben101Scf05912g02001.1|Niben101Scf19911g00001.1|Niben101Scf03993g06007.1|Niben101Scf01278g11013.1|Niben101Scf00573g01003.1|Niben101Scf09379g01002.1|Niben101Scf05682g00009.1|Niben101Scf02217g07009.1|Niben101Scf06277g00007.1|Niben101Scf02537g03005.1|Niben101Scf14311g00012.1|Niben101Scf04840g01004.1|Niben101Scf18648g00006.1…		http://amigo.geneontology.org/amigo/term/GO:0046394
organic acid biosynthetic process	Gene Ontology	GO:0016053	74	497	4.65651e-08	4.98478e-07	Niben101Scf09025g01007.1|Niben101Scf37733g00002.1|Niben101Scf04626g00009.1|Niben101Scf05912g02001.1|Niben101Scf19911g00001.1|Niben101Scf03993g06007.1|Niben101Scf01278g11013.1|Niben101Scf00573g01003.1|Niben101Scf09379g01002.1|Niben101Scf05682g00009.1|Niben101Scf02217g07009.1|Niben101Scf06277g00007.1|Niben101Scf02537g03005.1|Niben101Scf14311g00012.1|Niben101Scf04840g01004.1|Niben101Scf18648g00006.1…		http://amigo.geneontology.org/amigo/term/GO:0016053
system development	Gene Ontology	GO:0048731	196	1804	4.95231e-08	5.28502e-07	Niben101Scf01941g02023.1|Niben101Scf02918g00003.1|Niben101Scf07491g00006.1|Niben101Scf01239g01007.1|Niben101Scf00530g10010.1|Niben101Scf01430g00007.1|Niben101Scf02537g03005.1|Niben101Scf10086g00004.1|Niben101Scf04933g00008.1|Niben101Scf07027g04006.1|Niben101Scf02306g00004.1|Niben101Scf04738g04002.1|Niben101Scf01434g03006.1|Niben101Scf00069g11017.1|Niben101Scf02812g03006.1|Niben101Scf04001g01003.1…		http://amigo.geneontology.org/amigo/term/GO:0048731
regulation of hormone metabolic process	Gene Ontology	GO:0032350	19	48	5.11365e-08	5.44035e-07	Niben101Scf11491g01002.1|Niben101Scf14311g00012.1|Niben101Scf02160g01001.1|Niben101Scf03145g01006.1|Niben101Scf05081g01018.1|Niben101Scf09217g00012.1|Niben101Scf06222g01010.1|Niben101Scf02413g03018.1|Niben101Scf19911g00001.1|Niben101Scf06200g02013.1|Niben101Scf14708g00019.1|Niben101Scf02160g01003.1|Niben101Scf13399g00025.1|Niben101Scf00428g09005.1|Niben101Scf02221g00009.1|Niben101Scf11071g04005.1…		http://amigo.geneontology.org/amigo/term/GO:0032350
response to herbivore	Gene Ontology	GO:0080027	12	15	5.48744e-08	5.82006e-07	Niben101Scf07725g00004.1|Niben101Scf00712g02011.1|Niben101Scf04362g07009.1|Niben101Scf03993g05005.1|Niben101Scf00107g03008.1|Niben101Scf06245g01017.1|Niben101Scf03171g03017.1|Niben101Scf00700g00005.1|Niben101Scf03993g06006.1|Niben101Scf01683g03005.1|Niben101Scf01015g01002.1|Niben101Scf12045g06025.1		http://amigo.geneontology.org/amigo/term/GO:0080027
monocarboxylic acid biosynthetic process	Gene Ontology	GO:0072330	46	245	5.56226e-08	5.88132e-07	Niben101Scf09025g01007.1|Niben101Scf00605g01013.1|Niben101Scf04626g00009.1|Niben101Scf05912g02001.1|Niben101Scf19911g00001.1|Niben101Scf03993g06007.1|Niben101Scf01278g11013.1|Niben101Scf00573g01003.1|Niben101Scf05682g00009.1|Niben101Scf02217g07009.1|Niben101Scf02537g03005.1|Niben101Scf04787g02002.1|Niben101Scf01434g03006.1|Niben101Scf15467g02029.1|Niben101Scf06222g01010.1|Niben101Scf09512g03008.1…		http://amigo.geneontology.org/amigo/term/GO:0072330
regulation of secondary metabolic process	Gene Ontology	GO:0043455	20	54	5.58019e-08	5.88224e-07	Niben101Scf02838g07002.1|Niben101Scf02838g07016.1|Niben101Scf05955g00002.1|Niben101Scf11491g01002.1|Niben101Scf02411g01001.1|Niben101Scf01509g02020.1|Niben101Scf03145g01006.1|Niben101Scf03993g06007.1|Niben101Scf01669g00001.1|Niben101Scf05617g01021.1|Niben101Scf12560g00024.1|Niben101Scf02349g03002.1|Niben101Scf01509g02017.1|Niben101Scf03930g00018.1|Niben101Scf10688g01013.1|Niben101Scf10688g02001.1…		http://amigo.geneontology.org/amigo/term/GO:0043455
disaccharide metabolic process	Gene Ontology	GO:0005984	21	60	5.77348e-08	6.06744e-07	Niben101Scf00837g06004.1|Niben101Scf01479g01004.1|Niben101Scf00332g06012.1|Niben101Scf01623g01028.1|Niben101Scf04910g01007.1|Niben101Scf02511g08002.1|Niben101Scf01479g01006.1|Niben101Scf02175g06008.1|Niben101Scf00530g04002.1|Niben101Scf01267g00007.1|Niben101Scf00332g12011.1|Niben101Scf11415g00002.1|Niben101Scf05030g05008.1|Niben101Scf10157g04004.1|Niben101Scf09555g00006.1|Niben101Scf02537g03005.1…		http://amigo.geneontology.org/amigo/term/GO:0005984
sesquiterpenoid metabolic process	Gene Ontology	GO:0006714	18	43	5.81196e-08	6.0893e-07	Niben101Scf07725g00004.1|Niben101Scf00712g02011.1|Niben101Scf03993g05005.1|Niben101Scf03993g06007.1|Niben101Scf01278g11013.1|Niben101Scf04362g07009.1|Niben101Scf06245g01017.1|Niben101Scf12560g00024.1|Niben101Scf02153g02002.1|Niben101Scf03171g03017.1|Niben101Scf00700g00005.1|Niben101Scf03993g06006.1|Niben101Scf05955g00002.1|Niben101Scf01683g03005.1|Niben101Scf06949g00004.1|Niben101Scf02307g01004.1…		http://amigo.geneontology.org/amigo/term/GO:0006714
UDP-glucosyltransferase activity	Gene Ontology	GO:0035251	31	128	7.02865e-08	7.34174e-07	Niben101Scf05415g00003.1|Niben101Scf03536g01017.1|Niben101Scf09822g01016.1|Niben101Scf04910g01007.1|Niben101Scf03326g01009.1|Niben101Scf04289g01010.1|Niben101Scf01494g06001.1|Niben101Scf07089g02011.1|Niben101Scf01063g04016.1|Niben101Scf00503g01003.1|Niben101Scf06275g00008.1|Niben101Scf00788g02013.1|Niben101Scf03983g00029.1|Niben101Scf02413g04005.1|Niben101Scf10157g04004.1|Niben101Scf00175g02014.1…		http://amigo.geneontology.org/amigo/term/GO:0035251
cellular macromolecule biosynthetic process	Gene Ontology	GO:0034645	287	2885	7.70895e-08	8.02802e-07	Niben101Scf01999g06009.1|Niben101Scf05494g00011.1|Niben101Scf03856g06015.1|Niben101Scf01941g02023.1|Niben101Scf04944g05002.1|Niben101Scf05820g01008.1|Niben101Scf08001g00002.1|Niben101Scf07231g03006.1|Niben101Scf03427g09003.1|Niben101Scf11424g01001.1|Niben101Scf01063g04016.1|Niben101Scf10595g00009.1|Niben101Scf01887g01001.1|Niben101Scf05912g02001.1|Niben101Scf08719g00002.1|Niben101Scf00073g04002.1…		http://amigo.geneontology.org/amigo/term/GO:0034645
macromolecule biosynthetic process	Gene Ontology	GO:0009059	293	2958	7.9199e-08	8.22286e-07	Niben101Scf01999g06009.1|Niben101Scf05494g00011.1|Niben101Scf03856g06015.1|Niben101Scf10067g02017.1|Niben101Scf01941g02023.1|Niben101Scf04944g05002.1|Niben101Scf05820g01008.1|Niben101Scf08001g00002.1|Niben101Scf07231g03006.1|Niben101Scf18061g00011.1|Niben101Scf11424g01001.1|Niben101Scf01063g04016.1|Niben101Scf10595g00009.1|Niben101Scf01887g01001.1|Niben101Scf05912g02001.1|Niben101Scf08719g00002.1…		http://amigo.geneontology.org/amigo/term/GO:0009059
active transmembrane transporter activity	Gene Ontology	GO:0022804	74	508	1.01223e-07	1.0478e-06	Niben101Scf07984g01003.1|Niben101Scf00312g00004.1|Niben101Scf05166g01006.1|Niben101Scf07127g00003.1|Niben101Scf07442g00008.1|Niben101Scf08199g02017.1|Niben101Scf04240g03001.1|Niben101Scf01267g00007.1|Niben101Scf06779g01002.1|Niben101Scf03927g03005.1|Niben101Scf01249g06013.1|Niben101Scf05601g00010.1|Niben101Scf03600g04029.1|Niben101Scf01402g00004.1|Niben101Scf07741g02025.1|Niben101Scf03226g04018.1…		http://amigo.geneontology.org/amigo/term/GO:0022804
cellular nitrogen compound biosynthetic process	Gene Ontology	GO:0044271	287	2899	1.14711e-07	1.18386e-06	Niben101Scf01999g06009.1|Niben101Scf05494g00011.1|Niben101Scf03856g06015.1|Niben101Scf10067g02017.1|Niben101Scf01941g02023.1|Niben101Scf04944g05002.1|Niben101Scf05820g01008.1|Niben101Scf08001g00002.1|Niben101Scf07231g03006.1|Niben101Scf03427g09003.1|Niben101Scf11424g01001.1|Niben101Scf07509g01001.1|Niben101Scf10595g00009.1|Niben101Scf01887g01001.1|Niben101Scf05912g02001.1|Niben101Scf08719g00002.1…		http://amigo.geneontology.org/amigo/term/GO:0044271
negative regulation of developmental process	Gene Ontology	GO:0051093	30	124	1.15714e-07	1.19065e-06	Niben101Scf01948g01002.1|Niben101Scf03816g01001.1|Niben101Scf00530g10010.1|Niben101Scf06772g00001.1|Niben101Scf04933g00008.1|Niben101Scf01479g01004.1|Niben101Scf01948g01003.1|Niben101Scf08157g02006.1|Niben101Scf03934g05002.1|Niben101Scf03240g00008.1|Niben101Scf08921g02016.1|Niben101Scf01479g01006.1|Niben101Scf03739g05005.1|Niben101Scf04490g00001.1|Niben101Scf05437g06022.1|Niben101Scf10353g00011.1…		http://amigo.geneontology.org/amigo/term/GO:0051093
multicellular organism development	Gene Ontology	GO:0007275	258	2554	1.20317e-07	1.23432e-06	Niben101Scf05415g00003.1|Niben101Scf01941g02023.1|Niben101Scf02918g00003.1|Niben101Scf07491g00006.1|Niben101Scf01494g06001.1|Niben101Scf01239g01007.1|Niben101Scf00530g10010.1|Niben101Scf01430g00007.1|Niben101Scf02537g03005.1|Niben101Scf07741g02025.1|Niben101Scf10086g00004.1|Niben101Scf07608g00007.1|Niben101Scf04933g00008.1|Niben101Scf07027g04006.1|Niben101Scf02306g00004.1|Niben101Scf04738g04002.1…		http://amigo.geneontology.org/amigo/term/GO:0007275
ion transmembrane transport	Gene Ontology	GO:0034220	95	721	1.23415e-07	1.26235e-06	Niben101Scf15809g00002.1|Niben101Scf10067g02017.1|Niben101Scf08199g02017.1|Niben101Scf03927g03005.1|Niben101Scf01249g06013.1|Niben101Scf05601g00010.1|Niben101Scf05385g04008.1|Niben101Scf00530g10010.1|Niben101Scf07741g02025.1|Niben101Scf06774g02014.1|Niben101Scf04322g00001.1|Niben101Scf01696g06056.1|Niben101Scf13308g00004.1|Niben101Scf06684g05005.1|Niben101Scf09678g01007.1|Niben101Scf02394g01003.1…		http://amigo.geneontology.org/amigo/term/GO:0034220
heterocycle metabolic process	Gene Ontology	GO:0046483	356	3744	1.31697e-07	1.34308e-06	Niben101Scf01941g02023.1|Niben101Scf00428g09005.1|Niben101Scf11424g01001.1|Niben101Scf05912g02001.1|Niben101Scf12045g06025.1|Niben101Scf08526g02006.1|Niben101Scf01999g06009.1|Niben101Scf12987g00006.1|Niben101Scf01785g07001.1|Niben101Scf02063g04001.1|Niben101Scf03520g01007.1|Niben101Scf03202g13015.1|Niben101Scf02297g08006.1|Niben101Scf05378g01017.1|Niben101Scf06112g00006.1|Niben101Scf11663g00006.1…		http://amigo.geneontology.org/amigo/term/GO:0046483
lignin biosynthetic process	Gene Ontology	GO:0009809	19	52	1.41606e-07	1.43987e-06	Niben101Scf02838g07002.1|Niben101Scf02838g07016.1|Niben101Scf03170g04002.1|Niben101Scf05764g02009.1|Niben101Scf02411g01001.1|Niben101Scf10688g02001.1|Niben101Scf02349g03002.1|Niben101Scf01676g00026.1|Niben101Scf02907g06004.1|Niben101Scf02936g04003.1|Niben101Scf02026g02001.1|Niben101Scf03930g00018.1|Niben101Scf10688g01013.1|Niben101Scf00077g03005.1|Niben101Scf02819g00005.1|Niben101Scf05245g02003.1…		http://amigo.geneontology.org/amigo/term/GO:0009809
negative regulation of defense response	Gene Ontology	GO:0031348	20	58	1.44679e-07	1.46456e-06	Niben101Scf04133g02009.1|Niben101Scf13593g00007.1|Niben101Scf29981g00002.1|Niben101Scf00821g15009.1|Niben101Scf01225g04031.1|Niben101Scf00142g01014.1|Niben101Scf05961g02036.1|Niben101Scf05694g00009.1|Niben101Scf08799g00001.1|Niben101Scf02093g00004.1|Niben101Scf08899g00008.1|Niben101Scf07223g02010.1|Niben101Scf03479g05049.1|Niben101Scf02840g04009.1|Niben101Scf08869g00002.1|Niben101Scf02646g03004.1…		http://amigo.geneontology.org/amigo/term/GO:0031348
cofactor binding	Gene Ontology	GO:0048037	108	859	1.44884e-07	1.46456e-06	Niben101Scf04840g01004.1|Niben101Scf02918g00003.1|Niben101Scf01236g05019.1|Niben101Scf05307g01001.1|Niben101Scf10086g00004.1|Niben101Scf00699g00006.1|Niben101Scf07767g02011.1|Niben101Scf04787g02002.1|Niben101Scf08755g01006.1|Niben101Scf06263g01001.1|Niben101Scf09512g03008.1|Niben101Scf02497g01012.1|Niben101Scf04362g07011.1|Niben101Scf02818g01017.1|Niben101Scf04547g02001.1|Niben101Scf02772g07004.1…		http://amigo.geneontology.org/amigo/term/GO:0048037
regulation of salicylic acid biosynthetic process	Gene Ontology	GO:0080142	10	10	1.8084e-07	1.82267e-06	Niben101Scf02160g01001.1|Niben101Scf19911g00001.1|Niben101Scf05081g01018.1|Niben101Scf14311g00012.1|Niben101Scf02413g03018.1|Niben101Scf06222g01010.1|Niben101Scf02160g01003.1|Niben101Scf00428g09005.1|Niben101Scf11071g04005.1|Niben101Scf03983g00042.1		http://amigo.geneontology.org/amigo/term/GO:0080142
UDP-glycosyltransferase activity	Gene Ontology	GO:0008194	46	258	2.0771e-07	2.08739e-06	Niben101Scf05415g00003.1|Niben101Scf03536g01017.1|Niben101Scf09822g01016.1|Niben101Scf05923g03008.1|Niben101Scf03326g01009.1|Niben101Scf04289g01010.1|Niben101Scf01494g06001.1|Niben101Scf18061g00011.1|Niben101Scf07089g02011.1|Niben101Scf01063g04016.1|Niben101Scf00503g01003.1|Niben101Scf06275g00008.1|Niben101Scf00788g02013.1|Niben101Scf09225g04002.1|Niben101Scf04910g01007.1|Niben101Scf03983g00029.1…		http://amigo.geneontology.org/amigo/term/GO:0008194
magnesium ion binding	Gene Ontology	GO:0000287	26	100	2.43267e-07	2.43762e-06	Niben101Scf00155g04014.1|Niben101Scf00312g00004.1|Niben101Scf00445g02003.1|Niben101Scf03993g05005.1|Niben101Scf04362g07009.1|Niben101Scf04292g11008.1|Niben101Scf05307g01001.1|Niben101Scf00700g00005.1|Niben101Scf01055g00003.1|Niben101Scf08149g01006.1|Niben101Scf07036g03002.1|Niben101Scf03171g03017.1|Niben101Scf02502g16008.1|Niben101Scf09170g02002.1|Niben101Scf02249g05013.1|Niben101Scf00712g02011.1…		http://amigo.geneontology.org/amigo/term/GO:0000287
detoxification	Gene Ontology	GO:0098754	41	217	2.47469e-07	2.47254e-06	Niben101Scf08130g00016.1|Niben101Scf03147g10001.1|Niben101Scf02411g01001.1|Niben101Scf10254g01014.1|Niben101Scf05404g09001.1|Niben101Scf08130g00014.1|Niben101Scf11604g00006.1|Niben101Scf04981g00001.1|Niben101Scf03861g01001.1|Niben101Scf00109g10004.1|Niben101Scf05417g01007.1|Niben101Scf10316g03003.1|Niben101Scf03197g02003.1|Niben101Scf01517g06010.1|Niben101Ctg15314g00004.1|Niben101Scf03147g10010.1…		http://amigo.geneontology.org/amigo/term/GO:0098754
bounding membrane of organelle	Gene Ontology	GO:0098588	135	1161	2.49343e-07	2.48406e-06	Niben101Scf00449g06008.1|Niben101Scf01249g06013.1|Niben101Scf18061g00011.1|Niben101Scf01063g04016.1|Niben101Scf01084g02006.1|Niben101Scf06774g02014.1|Niben101Scf01101g05008.1|Niben101Scf00087g04004.1|Niben101Scf08011g00013.1|Niben101Scf04570g06005.1|Niben101Scf01423g00004.1|Niben101Scf07275g02012.1|Niben101Scf00369g02005.1|Niben101Scf10053g00011.1|Niben101Scf00698g00008.1|Niben101Scf14799g01012.1…		http://amigo.geneontology.org/amigo/term/GO:0098588
regulation of hormone biosynthetic process	Gene Ontology	GO:0046885	16	38	2.95212e-07	2.93255e-06	Niben101Scf11491g01002.1|Niben101Scf14311g00012.1|Niben101Scf02160g01001.1|Niben101Scf03145g01006.1|Niben101Scf05081g01018.1|Niben101Scf09217g00012.1|Niben101Scf06222g01010.1|Niben101Scf02413g03018.1|Niben101Scf19911g00001.1|Niben101Scf14708g00019.1|Niben101Scf02160g01003.1|Niben101Scf00428g09005.1|Niben101Scf02221g00009.1|Niben101Scf11071g04005.1|Niben101Scf03983g00042.1|Niben101Scf00522g01017.1		http://amigo.geneontology.org/amigo/term/GO:0046885
cellular ketone metabolic process	Gene Ontology	GO:0042180	28	116	3.13924e-07	3.10947e-06	Niben101Scf19911g00001.1|Niben101Scf03993g06007.1|Niben101Scf00107g03016.1|Niben101Scf00428g09005.1|Niben101Scf06200g02013.1|Niben101Scf02160g01003.1|Niben101Scf06222g01010.1|Niben101Scf02307g01004.1|Niben101Scf05955g00002.1|Niben101Scf13399g00025.1|Niben101Scf00522g01017.1|Niben101Scf03145g01006.1|Niben101Scf05081g01018.1|Niben101Scf06291g03020.1|Niben101Scf05617g01021.1|Niben101Scf02413g03018.1…		http://amigo.geneontology.org/amigo/term/GO:0042180
regulation of response to alcohol	Gene Ontology	GO:1901419	25	95	3.39647e-07	3.3355e-06	Niben101Scf16132g00002.1|Niben101Scf00530g10010.1|Niben101Scf02537g03005.1|Niben101Scf01818g03019.1|Niben101Scf03930g01018.1|Niben101Scf00539g07022.1|Niben101Scf03028g01011.1|Niben101Scf05534g01007.1|Niben101Scf01453g11005.1|Niben101Scf23592g00002.1|Niben101Scf02653g01003.1|Niben101Scf16132g00001.1|Niben101Scf03600g04025.1|Niben101Scf02296g00017.1|Niben101Scf00568g04054.1|Niben101Scf04216g07017.1…		http://amigo.geneontology.org/amigo/term/GO:1901419
regulation of abscisic acid-activated signaling pathway	Gene Ontology	GO:0009787	25	95	3.39647e-07	3.3355e-06	Niben101Scf16132g00002.1|Niben101Scf00530g10010.1|Niben101Scf02537g03005.1|Niben101Scf01818g03019.1|Niben101Scf03930g01018.1|Niben101Scf00539g07022.1|Niben101Scf03028g01011.1|Niben101Scf05534g01007.1|Niben101Scf01453g11005.1|Niben101Scf23592g00002.1|Niben101Scf02653g01003.1|Niben101Scf16132g00001.1|Niben101Scf03600g04025.1|Niben101Scf02296g00017.1|Niben101Scf00568g04054.1|Niben101Scf04216g07017.1…		http://amigo.geneontology.org/amigo/term/GO:0009787
regulation of cellular response to alcohol	Gene Ontology	GO:1905957	25	95	3.39647e-07	3.3355e-06	Niben101Scf16132g00002.1|Niben101Scf00530g10010.1|Niben101Scf02537g03005.1|Niben101Scf01818g03019.1|Niben101Scf03930g01018.1|Niben101Scf00539g07022.1|Niben101Scf03028g01011.1|Niben101Scf05534g01007.1|Niben101Scf01453g11005.1|Niben101Scf23592g00002.1|Niben101Scf02653g01003.1|Niben101Scf16132g00001.1|Niben101Scf03600g04025.1|Niben101Scf02296g00017.1|Niben101Scf00568g04054.1|Niben101Scf04216g07017.1…		http://amigo.geneontology.org/amigo/term/GO:1905957
response to extracellular stimulus	Gene Ontology	GO:0009991	44	246	3.49989e-07	3.42731e-06	Niben101Scf04939g02007.1|Niben101Scf02516g01004.1|Niben101Scf08199g02017.1|Niben101Scf00573g01003.1|Niben101Scf00428g09006.1|Niben101Scf03462g04008.1|Niben101Scf07058g04002.1|Niben101Scf04802g01012.1|Niben101Scf02237g01002.1|Niben101Scf05584g04020.1|Niben101Scf05628g01019.1|Niben101Scf09822g01016.1|Niben101Scf03240g01008.1|Niben101Scf11071g02017.1|Niben101Scf10545g00007.1|Niben101Scf09860g00012.1…		http://amigo.geneontology.org/amigo/term/GO:0009991
response to reactive oxygen species	Gene Ontology	GO:0000302	31	141	4.39592e-07	4.29256e-06	Niben101Scf09822g01016.1|Niben101Scf07509g01001.1|Niben101Scf08544g01022.1|Niben101Scf04040g09011.1|Niben101Scf11604g00006.1|Niben101Scf00073g04002.1|Niben101Scf07058g04002.1|Niben101Scf16150g00002.1|Niben101Scf04040g08015.1|Niben101Scf10545g00007.1|Niben101Scf04570g06005.1|Niben101Scf03739g05005.1|Niben101Scf01964g08023.1|Niben101Scf06720g01024.1|Niben101Scf04132g01004.1|Niben101Scf25537g00002.1…		http://amigo.geneontology.org/amigo/term/GO:0000302
coenzyme binding	Gene Ontology	GO:0050662	57	366	4.41178e-07	4.29587e-06	Niben101Scf13180g01003.1|Niben101Scf09686g00013.1|Niben101Scf04840g01004.1|Niben101Scf02497g01012.1|Niben101Scf10434g00020.1|Niben101Scf02918g00003.1|Niben101Scf09379g01002.1|Niben101Scf08039g01005.1|Niben101Scf01236g05019.1|Niben101Scf02217g07009.1|Niben101Scf05307g01001.1|Niben101Scf02569g01019.1|Niben101Scf10086g00004.1|Niben101Scf04174g00006.1|Niben101Scf10440g00004.1|Niben101Scf06263g01001.1…		http://amigo.geneontology.org/amigo/term/GO:0050662
negative regulation of transcription, DNA-templated	Gene Ontology	GO:0045892	43	240	4.54285e-07	4.41104e-06	Niben101Scf25537g00002.1|Niben101Scf03971g02005.1|Niben101Scf02516g01004.1|Niben101Scf06091g04005.1|Niben101Scf01797g02013.1|Niben101Scf08001g00002.1|Niben101Scf03427g09003.1|Niben101Scf11424g01001.1|Niben101Scf03169g06003.1|Niben101Scf06772g00001.1|Niben101Scf05750g02008.1|Niben101Scf06467g01006.1|Niben101Scf00080g05006.1|Niben101Scf01697g05002.1|Niben101Scf04792g01005.1|Niben101Scf05056g00004.1…		http://amigo.geneontology.org/amigo/term/GO:0045892
carbohydrate metabolic process	Gene Ontology	GO:0005975	113	936	4.69774e-07	4.54863e-06	Niben101Scf01941g02023.1|Niben101Scf11415g00002.1|Niben101Scf01166g16008.1|Niben101Scf18061g00011.1|Niben101Scf01063g04016.1|Niben101Scf02537g03005.1|Niben101Scf01055g00003.1|Niben101Scf06607g00001.1|Niben101Scf07244g01004.1|Niben101Scf02502g16008.1|Niben101Scf10157g04004.1|Niben101Scf08653g04006.1|Niben101Scf02066g05007.1|Niben101Scf12270g02002.1|Niben101Scf04634g00004.1|Niben101Scf07042g00007.1…		http://amigo.geneontology.org/amigo/term/GO:0005975
lipid metabolic process	Gene Ontology	GO:0006629	109	895	5.13898e-07	4.96193e-06	Niben101Scf06410g01007.1|Niben101Scf10067g02017.1|Niben101Scf05391g02018.1|Niben101Scf02907g06004.1|Niben101Scf01100g04008.1|Niben101Scf02537g03005.1|Niben101Scf01055g00003.1|Niben101Scf04362g07009.1|Niben101Scf04347g01031.1|Niben101Scf01661g02017.1|Niben101Scf04994g00005.1|Niben101Scf01434g03006.1|Niben101Scf08921g02016.1|Niben101Scf11064g00002.1|Niben101Scf05813g09010.1|Niben101Scf08653g04006.1…		http://amigo.geneontology.org/amigo/term/GO:0006629
chitin binding	Gene Ontology	GO:0008061	12	20	5.19548e-07	5.00246e-06	Niben101Scf09604g01004.1|Niben101Scf04294g01002.1|Niben101Scf04941g01011.1|Niben101Ctg11101g00001.1|Niben101Scf00415g00002.1|Niben101Scf01189g00001.1|Niben101Scf06295g04004.1|Niben101Scf01015g01002.1|Niben101Scf02145g05022.1|Niben101Scf02171g00007.1|Niben101Scf06357g00013.1|Niben101Scf12045g06025.1		http://amigo.geneontology.org/amigo/term/GO:0008061
ion transmembrane transporter activity, phosphorylative mechanism	Gene Ontology	GO:0015662	17	46	5.59598e-07	5.37308e-06	Niben101Scf00312g00004.1|Niben101Scf02167g00009.1|Niben101Scf01696g06056.1|Niben101Scf01739g06006.1|Niben101Scf13196g00010.1|Niben101Scf04191g04019.1|Niben101Scf03029g01010.1|Niben101Scf03927g03005.1|Niben101Scf11325g00011.1|Niben101Scf03093g00004.1|Niben101Scf09170g02002.1|Niben101Scf21069g00002.1|Niben101Scf07741g02025.1|Niben101Scf01696g06057.1|Niben101Scf03927g01003.1|Niben101Scf02792g00006.1…		http://amigo.geneontology.org/amigo/term/GO:0015662
negative regulation of cellular biosynthetic process	Gene Ontology	GO:0031327	51	314	5.83766e-07	5.58956e-06	Niben101Scf25537g00002.1|Niben101Scf03971g02005.1|Niben101Scf05955g00002.1|Niben101Scf02516g01004.1|Niben101Scf06091g04005.1|Niben101Scf01797g02013.1|Niben101Scf08001g00002.1|Niben101Scf03427g09003.1|Niben101Scf11424g01001.1|Niben101Scf12560g00024.1|Niben101Scf03169g06003.1|Niben101Scf06772g00001.1|Niben101Scf05750g02008.1|Niben101Scf06467g01006.1|Niben101Scf04944g05002.1|Niben101Scf00080g05006.1…		http://amigo.geneontology.org/amigo/term/GO:0031327
identical protein binding	Gene Ontology	GO:0042802	46	269	5.86303e-07	5.5983e-06	Niben101Scf06720g01024.1|Niben101Scf00149g03002.1|Niben101Scf01166g16008.1|Niben101Scf07509g01001.1|Niben101Scf02537g03005.1|Niben101Scf01084g02006.1|Niben101Scf06774g02014.1|Niben101Scf02237g01002.1|Niben101Scf00073g04002.1|Niben101Scf01101g05008.1|Niben101Scf04738g04002.1|Niben101Scf01225g04031.1|Niben101Scf06263g01001.1|Niben101Scf03934g05002.1|Niben101Scf02497g01012.1|Niben101Scf05412g01004.1…		http://amigo.geneontology.org/amigo/term/GO:0042802
negative regulation of RNA biosynthetic process	Gene Ontology	GO:1902679	44	253	6.84754e-07	6.50233e-06	Niben101Scf25537g00002.1|Niben101Scf03971g02005.1|Niben101Scf02516g01004.1|Niben101Scf06091g04005.1|Niben101Scf01797g02013.1|Niben101Scf08001g00002.1|Niben101Scf03427g09003.1|Niben101Scf11424g01001.1|Niben101Scf03169g06003.1|Niben101Scf06772g00001.1|Niben101Scf05750g02008.1|Niben101Scf06467g01006.1|Niben101Scf00080g05006.1|Niben101Scf01697g05002.1|Niben101Scf04792g01005.1|Niben101Scf05056g00004.1…		http://amigo.geneontology.org/amigo/term/GO:1902679
negative regulation of nucleic acid-templated transcription	Gene Ontology	GO:1903507	44	253	6.84754e-07	6.50233e-06	Niben101Scf25537g00002.1|Niben101Scf03971g02005.1|Niben101Scf02516g01004.1|Niben101Scf06091g04005.1|Niben101Scf01797g02013.1|Niben101Scf08001g00002.1|Niben101Scf03427g09003.1|Niben101Scf11424g01001.1|Niben101Scf03169g06003.1|Niben101Scf06772g00001.1|Niben101Scf05750g02008.1|Niben101Scf06467g01006.1|Niben101Scf00080g05006.1|Niben101Scf01697g05002.1|Niben101Scf04792g01005.1|Niben101Scf05056g00004.1…		http://amigo.geneontology.org/amigo/term/GO:1903507
vesicle	Gene Ontology	GO:0031982	93	732	7.02786e-07	6.65523e-06	Niben101Scf00016g04005.1|Niben101Scf03436g01017.1|Niben101Scf02575g02010.1|Niben101Scf01063g04016.1|Niben101Scf06424g00003.1|Niben101Scf06774g02014.1|Niben101Scf12045g06025.1|Niben101Scf01101g05008.1|Niben101Scf01782g03006.1|Niben101Scf00332g06012.1|Niben101Scf08011g00013.1|Niben101Scf02298g02003.1|Niben101Scf00257g00006.1|Niben101Scf02145g09006.1|Niben101Scf14799g01012.1|Niben101Scf12589g00008.1…		http://amigo.geneontology.org/amigo/term/GO:0031982
secondary metabolite biosynthetic process	Gene Ontology	GO:0044550	33	161	7.49425e-07	7.07745e-06	Niben101Scf02838g07002.1|Niben101Scf01297g04006.1|Niben101Scf04020g00006.1|Niben101Scf10067g02017.1|Niben101Scf02907g06004.1|Niben101Scf02936g04003.1|Niben101Scf02026g02001.1|Niben101Scf19358g00014.1|Niben101Scf02362g02014.1|Niben101Scf00503g01003.1|Niben101Scf01479g01004.1|Niben101Scf02411g01001.1|Niben101Scf10688g02001.1|Niben101Scf01479g01006.1|Niben101Scf01249g04006.1|Niben101Scf07673g04009.1…		http://amigo.geneontology.org/amigo/term/GO:0044550
negative regulation of leaf senescence	Gene Ontology	GO:1900056	9	9	7.61526e-07	7.15254e-06	Niben101Scf06909g04006.1|Niben101Scf01479g01004.1|Niben101Scf06603g03002.1|Niben101Scf01479g01006.1|Niben101Scf03739g05005.1|Niben101Scf25537g00002.1|Niben101Scf00488g04007.1|Niben101Scf07673g04009.1|Niben101Scf03810g07006.1		http://amigo.geneontology.org/amigo/term/GO:1900056
negative regulation of leaf development	Gene Ontology	GO:1905622	9	9	7.61526e-07	7.15254e-06	Niben101Scf06909g04006.1|Niben101Scf01479g01004.1|Niben101Scf06603g03002.1|Niben101Scf01479g01006.1|Niben101Scf03739g05005.1|Niben101Scf25537g00002.1|Niben101Scf00488g04007.1|Niben101Scf07673g04009.1|Niben101Scf03810g07006.1		http://amigo.geneontology.org/amigo/term/GO:1905622
acylglycerol lipase activity	Gene Ontology	GO:0047372	10	13	9.28797e-07	8.6999e-06	Niben101Scf02566g02013.1|Niben101Scf15467g02029.1|Niben101Scf05813g09004.1|Niben101Scf00161g01007.1|Niben101Scf08921g02016.1|Niben101Scf05813g09010.1|Niben101Scf06277g00007.1|Niben101Scf10353g00011.1|Niben101Scf01991g03010.1|Niben101Scf02849g07012.1		http://amigo.geneontology.org/amigo/term/GO:0047372
organelle membrane	Gene Ontology	GO:0031090	197	1902	9.54034e-07	8.90244e-06	Niben101Scf00449g06008.1|Niben101Scf08374g07008.1|Niben101Scf06410g01007.1|Niben101Scf01249g06013.1|Niben101Scf01236g05019.1|Niben101Scf18061g00011.1|Niben101Scf01063g04016.1|Niben101Scf10834g03005.1|Niben101Scf03164g07006.1|Niben101Scf05146g04021.1|Niben101Scf06774g02014.1|Niben101Scf00180g00006.1|Niben101Scf07767g02011.1|Niben101Scf01101g05008.1|Niben101Scf00087g04004.1|Niben101Scf02648g04009.1…		http://amigo.geneontology.org/amigo/term/GO:0031090
ATPase-coupled transmembrane transporter activity	Gene Ontology	GO:0042626	32	155	9.56196e-07	8.90244e-06	Niben101Scf00312g00004.1|Niben101Scf05166g01006.1|Niben101Scf07442g00008.1|Niben101Scf03927g03005.1|Niben101Scf01402g00004.1|Niben101Scf07741g02025.1|Niben101Scf02792g00006.1|Niben101Scf01696g06057.1|Niben101Scf01369g00018.1|Niben101Scf01696g06056.1|Niben101Scf05860g01019.1|Niben101Scf03194g01013.1|Niben101Scf03194g01005.1|Niben101Scf01739g06006.1|Niben101Scf01719g08010.1|Niben101Scf03029g01010.1…		http://amigo.geneontology.org/amigo/term/GO:0042626
negative regulation of biosynthetic process	Gene Ontology	GO:0009890	51	320	9.58168e-07	8.90244e-06	Niben101Scf25537g00002.1|Niben101Scf03971g02005.1|Niben101Scf05955g00002.1|Niben101Scf02516g01004.1|Niben101Scf06091g04005.1|Niben101Scf01797g02013.1|Niben101Scf08001g00002.1|Niben101Scf03427g09003.1|Niben101Scf11424g01001.1|Niben101Scf12560g00024.1|Niben101Scf03169g06003.1|Niben101Scf06772g00001.1|Niben101Scf05750g02008.1|Niben101Scf06467g01006.1|Niben101Scf04944g05002.1|Niben101Scf00080g05006.1…		http://amigo.geneontology.org/amigo/term/GO:0009890
regulation of intracellular signal transduction	Gene Ontology	GO:1902531	19	61	1.05741e-06	9.79808e-06	Niben101Scf04802g01012.1|Niben101Scf06909g04006.1|Niben101Scf04939g02007.1|Niben101Scf01249g04006.1|Niben101Scf16132g00002.1|Niben101Scf01941g02023.1|Niben101Scf04350g04004.1|Niben101Scf02112g02017.1|Niben101Scf06603g03002.1|Niben101Scf16132g00001.1|Niben101Scf03940g04005.1|Niben101Scf10412g02017.1|Niben101Scf03739g05005.1|Niben101Scf06221g00006.1|Niben101Scf25537g00002.1|Niben101Scf14708g00019.1…		http://amigo.geneontology.org/amigo/term/GO:1902531
active ion transmembrane transporter activity	Gene Ontology	GO:0022853	44	258	1.08678e-06	1.00164e-05	Niben101Scf07984g01003.1|Niben101Scf00312g00004.1|Niben101Scf08199g02017.1|Niben101Scf04240g03001.1|Niben101Scf01267g00007.1|Niben101Scf03927g03005.1|Niben101Scf05601g00010.1|Niben101Scf01870g00003.1|Niben101Scf07741g02025.1|Niben101Scf02792g00006.1|Niben101Scf12547g02005.1|Niben101Scf02298g06013.1|Niben101Scf01696g06057.1|Niben101Scf01369g00018.1|Niben101Scf01696g06056.1|Niben101Scf05416g00009.1…		http://amigo.geneontology.org/amigo/term/GO:0022853
negative regulation of RNA metabolic process	Gene Ontology	GO:0051253	44	258	1.08678e-06	1.00164e-05	Niben101Scf25537g00002.1|Niben101Scf03971g02005.1|Niben101Scf02516g01004.1|Niben101Scf06091g04005.1|Niben101Scf01797g02013.1|Niben101Scf08001g00002.1|Niben101Scf03427g09003.1|Niben101Scf11424g01001.1|Niben101Scf03169g06003.1|Niben101Scf06772g00001.1|Niben101Scf05750g02008.1|Niben101Scf06467g01006.1|Niben101Scf00080g05006.1|Niben101Scf01697g05002.1|Niben101Scf04792g01005.1|Niben101Scf05056g00004.1…		http://amigo.geneontology.org/amigo/term/GO:0051253
negative regulation of programmed cell death	Gene Ontology	GO:0043069	12	22	1.11209e-06	1.02223e-05	Niben101Scf02705g01020.1|Niben101Scf13593g00007.1|Niben101Scf00821g15009.1|Niben101Scf05694g00009.1|Niben101Scf13831g00008.1|Niben101Scf00428g16006.1|Niben101Scf08799g00001.1|Niben101Scf02093g00004.1|Niben101Scf08899g00008.1|Niben101Scf02400g02015.1|Niben101Scf03479g05049.1|Niben101Scf10840g01010.1		http://amigo.geneontology.org/amigo/term/GO:0043069
negative regulation of abscisic acid-activated signaling pathway	Gene Ontology	GO:0009788	17	49	1.14579e-06	1.04485e-05	Niben101Scf07462g00005.1|Niben101Scf06726g00032.1|Niben101Scf03600g04025.1|Niben101Scf02296g00017.1|Niben101Scf03028g01011.1|Niben101Scf16132g00002.1|Niben101Scf25768g00010.1|Niben101Scf01453g11005.1|Niben101Scf12041g00006.1|Niben101Scf16132g00001.1|Niben101Scf00530g10010.1|Niben101Scf00799g00011.1|Niben101Scf15435g00012.1|Niben101Scf00806g02001.1|Niben101Scf01818g03019.1|Niben101Scf02653g01003.1…		http://amigo.geneontology.org/amigo/term/GO:0009788
negative regulation of cellular response to alcohol	Gene Ontology	GO:1905958	17	49	1.14579e-06	1.04485e-05	Niben101Scf07462g00005.1|Niben101Scf06726g00032.1|Niben101Scf03600g04025.1|Niben101Scf02296g00017.1|Niben101Scf03028g01011.1|Niben101Scf16132g00002.1|Niben101Scf25768g00010.1|Niben101Scf01453g11005.1|Niben101Scf12041g00006.1|Niben101Scf16132g00001.1|Niben101Scf00530g10010.1|Niben101Scf00799g00011.1|Niben101Scf15435g00012.1|Niben101Scf00806g02001.1|Niben101Scf01818g03019.1|Niben101Scf02653g01003.1…		http://amigo.geneontology.org/amigo/term/GO:1905958
negative regulation of response to alcohol	Gene Ontology	GO:1901420	17	49	1.14579e-06	1.04485e-05	Niben101Scf07462g00005.1|Niben101Scf06726g00032.1|Niben101Scf03600g04025.1|Niben101Scf02296g00017.1|Niben101Scf03028g01011.1|Niben101Scf16132g00002.1|Niben101Scf25768g00010.1|Niben101Scf01453g11005.1|Niben101Scf12041g00006.1|Niben101Scf16132g00001.1|Niben101Scf00530g10010.1|Niben101Scf00799g00011.1|Niben101Scf15435g00012.1|Niben101Scf00806g02001.1|Niben101Scf01818g03019.1|Niben101Scf02653g01003.1…		http://amigo.geneontology.org/amigo/term/GO:1901420
small molecule biosynthetic process	Gene Ontology	GO:0044283	84	648	1.17453e-06	1.06823e-05	Niben101Scf09025g01007.1|Niben101Scf37733g00002.1|Niben101Scf04626g00009.1|Niben101Scf05912g02001.1|Niben101Scf19911g00001.1|Niben101Scf03993g06007.1|Niben101Scf01278g11013.1|Niben101Scf00573g01003.1|Niben101Scf09379g01002.1|Niben101Scf16068g00007.1|Niben101Scf11415g00002.1|Niben101Scf02217g07009.1|Niben101Scf06277g00007.1|Niben101Scf02537g03005.1|Niben101Scf06637g00012.1|Niben101Scf04840g01004.1…		http://amigo.geneontology.org/amigo/term/GO:0044283
fruit ripening	Gene Ontology	GO:0009835	9	10	1.36028e-06	1.2328e-05	Niben101Scf09217g00024.1|Niben101Scf10322g01012.1|Niben101Scf09512g03008.1|Niben101Scf02918g00003.1|Niben101Scf08039g01005.1|Niben101Scf19336g00004.1|Niben101Scf02543g01008.1|Niben101Scf02840g00004.1|Niben101Scf02433g06003.1		http://amigo.geneontology.org/amigo/term/GO:0009835
regulation of phenylpropanoid metabolic process	Gene Ontology	GO:2000762	11	18	1.36263e-06	1.2328e-05	Niben101Scf02838g07002.1|Niben101Scf02411g01001.1|Niben101Scf01509g02020.1|Niben101Scf10688g02001.1|Niben101Scf01669g00001.1|Niben101Scf02349g03002.1|Niben101Scf01509g02017.1|Niben101Scf03930g00018.1|Niben101Scf10688g01013.1|Niben101Scf02838g07016.1|Niben101Scf02819g00005.1		http://amigo.geneontology.org/amigo/term/GO:2000762
immune response-activating signal transduction	Gene Ontology	GO:0002757	10	14	1.4961e-06	1.34298e-05	Niben101Scf14311g00012.1|Niben101Scf01704g00002.1|Niben101Ctg11101g00001.1|Niben101Scf00219g03008.1|Niben101Scf10412g02017.1|Niben101Scf07474g00018.1|Niben101Scf05584g04020.1|Niben101Scf02145g05022.1|Niben101Scf02291g04024.1|Niben101Scf05081g01018.1		http://amigo.geneontology.org/amigo/term/GO:0002757
pattern recognition receptor signaling pathway	Gene Ontology	GO:0002221	10	14	1.4961e-06	1.34298e-05	Niben101Scf14311g00012.1|Niben101Scf01704g00002.1|Niben101Ctg11101g00001.1|Niben101Scf00219g03008.1|Niben101Scf10412g02017.1|Niben101Scf07474g00018.1|Niben101Scf05584g04020.1|Niben101Scf02145g05022.1|Niben101Scf02291g04024.1|Niben101Scf05081g01018.1		http://amigo.geneontology.org/amigo/term/GO:0002221
innate immune response-activating signal transduction	Gene Ontology	GO:0002758	10	14	1.4961e-06	1.34298e-05	Niben101Scf14311g00012.1|Niben101Scf01704g00002.1|Niben101Ctg11101g00001.1|Niben101Scf00219g03008.1|Niben101Scf10412g02017.1|Niben101Scf07474g00018.1|Niben101Scf05584g04020.1|Niben101Scf02145g05022.1|Niben101Scf02291g04024.1|Niben101Scf05081g01018.1		http://amigo.geneontology.org/amigo/term/GO:0002758
phenol-containing compound biosynthetic process	Gene Ontology	GO:0046189	13	28	1.61729e-06	1.448e-05	Niben101Scf05912g02001.1|Niben101Scf02160g01001.1|Niben101Scf19911g00001.1|Niben101Scf05081g01018.1|Niben101Scf14311g00012.1|Niben101Scf02413g03018.1|Niben101Scf06222g01010.1|Niben101Scf04570g06005.1|Niben101Scf02160g01003.1|Niben101Scf00428g09005.1|Niben101Scf08804g01009.1|Niben101Scf11071g04005.1|Niben101Scf03983g00042.1		http://amigo.geneontology.org/amigo/term/GO:0046189
nucleobase-containing compound metabolic process	Gene Ontology	GO:0006139	324	3464	2.07605e-06	1.85392e-05	Niben101Scf05494g00011.1|Niben101Scf03856g06015.1|Niben101Scf04292g05001.1|Niben101Scf10067g02017.1|Niben101Scf01941g02023.1|Niben101Scf04944g05002.1|Niben101Scf08544g01022.1|Niben101Scf08001g00002.1|Niben101Scf07231g03006.1|Niben101Scf01166g16008.1|Niben101Scf03427g09003.1|Niben101Scf11424g01001.1|Niben101Scf07509g01001.1|Niben101Scf10595g00009.1|Niben101Scf01887g01001.1|Niben101Scf04840g01004.1…		http://amigo.geneontology.org/amigo/term/GO:0006139
immune response-regulating signaling pathway	Gene Ontology	GO:0002764	10	15	2.34306e-06	2.08696e-05	Niben101Scf14311g00012.1|Niben101Scf01704g00002.1|Niben101Ctg11101g00001.1|Niben101Scf00219g03008.1|Niben101Scf10412g02017.1|Niben101Scf07474g00018.1|Niben101Scf05584g04020.1|Niben101Scf02145g05022.1|Niben101Scf02291g04024.1|Niben101Scf05081g01018.1		http://amigo.geneontology.org/amigo/term/GO:0002764
inorganic molecular entity transmembrane transporter activity	Gene Ontology	GO:0015318	82	640	2.34911e-06	2.08696e-05	Niben101Scf07984g01003.1|Niben101Scf07127g00003.1|Niben101Scf15809g00002.1|Niben101Scf08041g02014.1|Niben101Scf08199g02017.1|Niben101Scf04240g03001.1|Niben101Scf01267g00007.1|Niben101Scf06779g01002.1|Niben101Scf03927g03005.1|Niben101Scf00819g08009.1|Niben101Scf05601g00010.1|Niben101Scf00912g02003.1|Niben101Scf05385g04008.1|Niben101Scf00530g10010.1|Niben101Scf01870g00003.1|Niben101Scf07741g02025.1…		http://amigo.geneontology.org/amigo/term/GO:0015318
oxidation-reduction process	Gene Ontology	GO:0055114	160	1501	2.41709e-06	2.14183e-05	Niben101Scf02838g07002.1|Niben101Scf07508g04003.1|Niben101Scf06410g01007.1|Niben101Scf01701g07009.1|Niben101Scf02918g00003.1|Niben101Scf02907g06004.1|Niben101Scf01236g05019.1|Niben101Scf03427g09003.1|Niben101Scf01239g01007.1|Niben101Scf00699g00006.1|Niben101Scf07767g02011.1|Niben101Scf04787g02002.1|Niben101Scf01037g10003.1|Niben101Scf08755g01006.1|Niben101Scf01434g03006.1|Niben101Scf02497g01012.1…		http://amigo.geneontology.org/amigo/term/GO:0055114
transmembrane transporter activity	Gene Ontology	GO:0022857	121	1061	2.47495e-06	2.18747e-05	Niben101Scf15809g00002.1|Niben101Scf10067g02017.1|Niben101Scf08199g02017.1|Niben101Scf03927g03005.1|Niben101Scf01249g06013.1|Niben101Scf05601g00010.1|Niben101Scf05385g04008.1|Niben101Scf00530g10010.1|Niben101Scf07741g02025.1|Niben101Scf06774g02014.1|Niben101Scf08564g01010.1|Niben101Scf04322g00001.1|Niben101Scf01696g06056.1|Niben101Scf02812g03006.1|Niben101Scf13308g00004.1|Niben101Scf06684g05005.1…		http://amigo.geneontology.org/amigo/term/GO:0022857
organonitrogen compound catabolic process	Gene Ontology	GO:1901565	93	757	2.51111e-06	2.21376e-05	Niben101Scf00573g01003.1|Niben101Scf02575g02010.1|Niben101Scf06249g05013.1|Niben101Scf04840g01004.1|Niben101Ctg12839g00001.1|Niben101Scf04933g00008.1|Niben101Scf01782g03006.1|Niben101Scf04738g04012.1|Niben101Scf06249g05020.1|Niben101Scf00317g08004.1|Niben101Scf02063g04001.1|Niben101Scf03309g05002.1|Niben101Scf02145g09006.1|Niben101Scf01375g06006.1|Niben101Scf05617g01021.1|Niben101Scf02115g04004.1…		http://amigo.geneontology.org/amigo/term/GO:1901565
peroxisome	Gene Ontology	GO:0005777	46	286	2.56889e-06	2.25317e-05	Niben101Scf06280g01007.1|Niben101Scf13180g01003.1|Niben101Scf03861g01002.1|Niben101Scf04020g00006.1|Niben101Scf03816g01001.1|Niben101Scf01413g02004.1|Niben101Scf07402g00014.1|Niben101Scf09997g00023.1|Niben101Scf11709g01025.1|Niben101Scf00640g04023.1|Niben101Scf01084g02006.1|Niben101Scf01587g01013.1|Niben101Scf09678g00008.1|Niben101Scf15467g02029.1|Niben101Scf09686g00013.1|Niben101Scf00622g00006.1…		http://amigo.geneontology.org/amigo/term/GO:0005777
microbody	Gene Ontology	GO:0042579	46	286	2.56889e-06	2.25317e-05	Niben101Scf06280g01007.1|Niben101Scf13180g01003.1|Niben101Scf03861g01002.1|Niben101Scf04020g00006.1|Niben101Scf03816g01001.1|Niben101Scf01413g02004.1|Niben101Scf07402g00014.1|Niben101Scf09997g00023.1|Niben101Scf11709g01025.1|Niben101Scf00640g04023.1|Niben101Scf01084g02006.1|Niben101Scf01587g01013.1|Niben101Scf09678g00008.1|Niben101Scf15467g02029.1|Niben101Scf09686g00013.1|Niben101Scf00622g00006.1…		http://amigo.geneontology.org/amigo/term/GO:0042579
negative regulation of response to external stimulus	Gene Ontology	GO:0032102	14	35	2.62435e-06	2.28047e-05	Niben101Scf13593g00007.1|Niben101Scf00821g15009.1|Niben101Scf01506g02001.1|Niben101Scf00142g01014.1|Niben101Scf04133g02009.1|Niben101Scf29981g00002.1|Niben101Scf08799g00001.1|Niben101Scf08899g00008.1|Niben101Scf07223g02010.1|Niben101Scf02840g04009.1|Niben101Scf08869g00002.1|Niben101Scf03479g05049.1|Niben101Scf05060g07008.1|Niben101Scf02227g05010.1		http://amigo.geneontology.org/amigo/term/GO:0032102
negative regulation of multi-organism process	Gene Ontology	GO:0043901	14	35	2.62435e-06	2.28047e-05	Niben101Scf13593g00007.1|Niben101Scf00821g15009.1|Niben101Scf01506g02001.1|Niben101Scf00142g01014.1|Niben101Scf04133g02009.1|Niben101Scf29981g00002.1|Niben101Scf08799g00001.1|Niben101Scf08899g00008.1|Niben101Scf07223g02010.1|Niben101Scf02840g04009.1|Niben101Scf08869g00002.1|Niben101Scf03479g05049.1|Niben101Scf05060g07008.1|Niben101Scf02227g05010.1		http://amigo.geneontology.org/amigo/term/GO:0043901
negative regulation of response to biotic stimulus	Gene Ontology	GO:0002832	14	35	2.62435e-06	2.28047e-05	Niben101Scf13593g00007.1|Niben101Scf00821g15009.1|Niben101Scf01506g02001.1|Niben101Scf00142g01014.1|Niben101Scf04133g02009.1|Niben101Scf29981g00002.1|Niben101Scf08799g00001.1|Niben101Scf08899g00008.1|Niben101Scf07223g02010.1|Niben101Scf02840g04009.1|Niben101Scf08869g00002.1|Niben101Scf03479g05049.1|Niben101Scf05060g07008.1|Niben101Scf02227g05010.1		http://amigo.geneontology.org/amigo/term/GO:0002832
negative regulation of nucleobase-containing compound metabolic process	Gene Ontology	GO:0045934	44	268	2.62648e-06	2.28047e-05	Niben101Scf25537g00002.1|Niben101Scf03971g02005.1|Niben101Scf02516g01004.1|Niben101Scf06091g04005.1|Niben101Scf01797g02013.1|Niben101Scf08001g00002.1|Niben101Scf03427g09003.1|Niben101Scf11424g01001.1|Niben101Scf03169g06003.1|Niben101Scf06772g00001.1|Niben101Scf05750g02008.1|Niben101Scf06467g01006.1|Niben101Scf00080g05006.1|Niben101Scf01697g05002.1|Niben101Scf04792g01005.1|Niben101Scf05056g00004.1…		http://amigo.geneontology.org/amigo/term/GO:0045934
negative regulation of metabolic process	Gene Ontology	GO:0009892	80	623	2.8798e-06	2.49413e-05	Niben101Scf25537g00002.1|Niben101Scf17237g00001.1|Niben101Scf03971g02005.1|Niben101Scf04939g02007.1|Niben101Scf02516g01004.1|Niben101Scf06467g01006.1|Niben101Scf01487g02007.1|Niben101Scf01797g02013.1|Niben101Scf08001g00002.1|Niben101Scf00016g04005.1|Niben101Scf03427g09003.1|Niben101Scf03766g13003.1|Niben101Scf11424g01001.1|Niben101Scf04802g01012.1|Niben101Scf12560g00024.1|Niben101Scf03169g06003.1…		http://amigo.geneontology.org/amigo/term/GO:0009892
hydrolase activity, acting on ester bonds	Gene Ontology	GO:0016788	108	922	2.92851e-06	2.52996e-05	Niben101Scf04292g05001.1|Niben101Scf10067g02017.1|Niben101Scf29981g00002.1|Niben101Scf00530g10010.1|Niben101Scf00161g01007.1|Niben101Scf01055g00003.1|Niben101Scf01156g01015.1|Niben101Scf06607g00001.1|Niben101Scf12045g06025.1|Niben101Scf00978g12003.1|Niben101Scf04994g00005.1|Niben101Scf01435g01001.1|Niben101Scf08921g02016.1|Niben101Scf05813g09010.1|Niben101Scf02066g05007.1|Niben101Scf10735g00018.1…		http://amigo.geneontology.org/amigo/term/GO:0016788
lignin metabolic process	Gene Ontology	GO:0009808	20	73	2.93846e-06	2.53222e-05	Niben101Scf02838g07002.1|Niben101Scf02838g07016.1|Niben101Scf03170g04002.1|Niben101Scf05764g02009.1|Niben101Scf02411g01001.1|Niben101Scf10688g02001.1|Niben101Scf02349g03002.1|Niben101Scf10688g01013.1|Niben101Scf01676g00026.1|Niben101Scf02907g06004.1|Niben101Scf02936g04003.1|Niben101Scf02026g02001.1|Niben101Scf03930g00018.1|Niben101Scf00960g01013.1|Niben101Scf00077g03005.1|Niben101Scf02819g00005.1…		http://amigo.geneontology.org/amigo/term/GO:0009808
transmembrane transport	Gene Ontology	GO:0055085	131	1178	3.07881e-06	2.64655e-05	Niben101Scf15809g00002.1|Niben101Scf10067g02017.1|Niben101Scf08199g02017.1|Niben101Scf03927g03005.1|Niben101Scf01249g06013.1|Niben101Scf05601g00010.1|Niben101Scf05385g04008.1|Niben101Scf00530g10010.1|Niben101Scf07741g02025.1|Niben101Scf05146g04021.1|Niben101Scf06774g02014.1|Niben101Scf08564g01010.1|Niben101Scf04322g00001.1|Niben101Scf01696g06056.1|Niben101Scf02812g03006.1|Niben101Scf13308g00004.1…		http://amigo.geneontology.org/amigo/term/GO:0055085
regulation of defense response to fungus	Gene Ontology	GO:1900150	12	25	3.10935e-06	2.66615e-05	Niben101Scf16132g00002.1|Niben101Scf06565g00008.1|Niben101Scf01375g06006.1|Niben101Scf16132g00001.1|Niben101Scf10412g02017.1|Niben101Scf07474g00018.1|Niben101Scf02300g00024.1|Niben101Scf02291g04024.1|Niben101Scf04396g04016.1|Niben101Scf01169g04027.1|Niben101Scf00219g03008.1|Niben101Scf06996g01011.1		http://amigo.geneontology.org/amigo/term/GO:1900150
negative regulation of lipid biosynthetic process	Gene Ontology	GO:0051055	8	8	3.22406e-06	2.75083e-05	Niben101Scf11491g01002.1|Niben101Scf03145g01006.1|Niben101Scf03993g06007.1|Niben101Scf05617g01021.1|Niben101Scf12560g00024.1|Niben101Scf05955g00002.1|Niben101Scf02307g01004.1|Niben101Scf00522g01017.1		http://amigo.geneontology.org/amigo/term/GO:0051055
regulation of lignin biosynthetic process	Gene Ontology	GO:1901141	8	8	3.22406e-06	2.75083e-05	Niben101Scf02838g07002.1|Niben101Scf02411g01001.1|Niben101Scf10688g02001.1|Niben101Scf02349g03002.1|Niben101Scf03930g00018.1|Niben101Scf10688g01013.1|Niben101Scf02838g07016.1|Niben101Scf02819g00005.1		http://amigo.geneontology.org/amigo/term/GO:1901141
RNA metabolic process	Gene Ontology	GO:0016070	266	2776	3.76134e-06	3.19686e-05	Niben101Scf05494g00011.1|Niben101Scf03856g06015.1|Niben101Scf04292g05001.1|Niben101Scf01941g02023.1|Niben101Scf04944g05002.1|Niben101Scf08544g01022.1|Niben101Scf08001g00002.1|Niben101Scf07231g03006.1|Niben101Scf03427g09003.1|Niben101Scf11424g01001.1|Niben101Scf07509g01001.1|Niben101Scf10595g00009.1|Niben101Scf01887g01001.1|Niben101Scf05912g02001.1|Niben101Scf08719g00002.1|Niben101Scf00073g04002.1…		http://amigo.geneontology.org/amigo/term/GO:0016070
cell wall	Gene Ontology	GO:0005618	80	628	3.76537e-06	3.19686e-05	Niben101Scf00605g01013.1|Niben101Ctg13736g00004.1|Niben101Scf00449g06008.1|Niben101Scf00108g00004.1|Niben101Scf02537g06002.1|Niben101Scf04392g04008.1|Niben101Scf00975g01015.1|Niben101Scf01249g06013.1|Niben101Scf06650g00006.1|Niben101Scf00317g08003.1|Niben101Scf09044g01003.1|Niben101Scf02537g06001.1|Niben101Scf06535g03005.1|Niben101Scf06424g00003.1|Niben101Scf03191g04002.1|Niben101Scf07244g00001.1…		http://amigo.geneontology.org/amigo/term/GO:0005618
regulation of response to osmotic stress	Gene Ontology	GO:0047484	13	31	3.94028e-06	3.33713e-05	Niben101Scf06909g04006.1|Niben101Scf25537g00002.1|Niben101Scf03781g00004.1|Niben101Scf00292g02001.1|Niben101Scf00568g04054.1|Niben101Scf06603g03002.1|Niben101Scf01555g04002.1|Niben101Scf03739g05005.1|Niben101Scf01887g01001.1|Niben101Scf04231g00019.1|Niben101Scf03188g06001.1|Niben101Scf08044g00005.1|Niben101Scf05363g02005.1		http://amigo.geneontology.org/amigo/term/GO:0047484
external encapsulating structure	Gene Ontology	GO:0030312	80	629	3.97067e-06	3.35463e-05	Niben101Scf00605g01013.1|Niben101Ctg13736g00004.1|Niben101Scf00449g06008.1|Niben101Scf00108g00004.1|Niben101Scf02537g06002.1|Niben101Scf04392g04008.1|Niben101Scf00975g01015.1|Niben101Scf01249g06013.1|Niben101Scf06650g00006.1|Niben101Scf00317g08003.1|Niben101Scf09044g01003.1|Niben101Scf02537g06001.1|Niben101Scf06535g03005.1|Niben101Scf06424g00003.1|Niben101Scf03191g04002.1|Niben101Scf07244g00001.1…		http://amigo.geneontology.org/amigo/term/GO:0030312
primary active transmembrane transporter activity	Gene Ontology	GO:0015399	33	176	4.06133e-06	3.42284e-05	Niben101Scf00312g00004.1|Niben101Scf05166g01006.1|Niben101Scf07442g00008.1|Niben101Scf03927g03005.1|Niben101Scf01402g00004.1|Niben101Scf07741g02025.1|Niben101Scf02792g00006.1|Niben101Scf01696g06057.1|Niben101Scf01369g00018.1|Niben101Scf01696g06056.1|Niben101Scf05860g01019.1|Niben101Scf03194g01013.1|Niben101Scf03194g01005.1|Niben101Scf01739g06006.1|Niben101Scf01719g08010.1|Niben101Scf03029g01010.1…		http://amigo.geneontology.org/amigo/term/GO:0015399
positive regulation of seed germination	Gene Ontology	GO:0010030	11	21	4.21083e-06	3.54018e-05	Niben101Scf00788g02013.1|Niben101Scf05415g00003.1|Niben101Scf02525g07007.1|Niben101Ctg14792g00004.1|Niben101Scf07042g00007.1|Niben101Scf08415g00010.1|Niben101Scf01494g06001.1|Niben101Scf02790g01008.1|Niben101Scf00530g10010.1|Niben101Scf03565g00008.1|Niben101Scf02653g01003.1		http://amigo.geneontology.org/amigo/term/GO:0010030
negative regulation of macromolecule metabolic process	Gene Ontology	GO:0010605	75	580	4.65251e-06	3.902e-05	Niben101Scf25537g00002.1|Niben101Scf03971g02005.1|Niben101Scf04939g02007.1|Niben101Scf02516g01004.1|Niben101Scf06467g01006.1|Niben101Scf01487g02007.1|Niben101Scf01797g02013.1|Niben101Scf08001g00002.1|Niben101Scf00016g04005.1|Niben101Scf03427g09003.1|Niben101Scf03766g13003.1|Niben101Scf11424g01001.1|Niben101Scf04802g01012.1|Niben101Scf01376g04032.1|Niben101Scf03169g06003.1|Niben101Scf06424g00003.1…		http://amigo.geneontology.org/amigo/term/GO:0010605
plastid	Gene Ontology	GO:0009536	405	4526	5.56158e-06	4.6531e-05	Niben101Scf15752g00002.1|Niben101Scf01189g00001.1|Niben101Scf05601g00010.1|Niben101Scf01100g04008.1|Niben101Scf00503g01003.1|Niben101Scf07586g00004.1|Niben101Scf01101g05008.1|Niben101Scf01434g03006.1|Niben101Scf05872g02002.1|Niben101Scf04490g00001.1|Niben101Scf04547g02001.1|Niben101Scf02063g04001.1|Niben101Ctg09684g00002.1|Niben101Scf02566g02013.1|Niben101Scf07820g00005.1|Niben101Scf10053g00011.1…		http://amigo.geneontology.org/amigo/term/GO:0009536
negative regulation of lipid metabolic process	Gene Ontology	GO:0045833	8	9	5.72987e-06	4.78229e-05	Niben101Scf11491g01002.1|Niben101Scf03145g01006.1|Niben101Scf03993g06007.1|Niben101Scf05617g01021.1|Niben101Scf12560g00024.1|Niben101Scf05955g00002.1|Niben101Scf02307g01004.1|Niben101Scf00522g01017.1		http://amigo.geneontology.org/amigo/term/GO:0045833
negative regulation of cellular macromolecule biosynthetic process	Gene Ontology	GO:2000113	45	287	5.88874e-06	4.90301e-05	Niben101Scf25537g00002.1|Niben101Scf03971g02005.1|Niben101Scf02516g01004.1|Niben101Scf06091g04005.1|Niben101Scf01797g02013.1|Niben101Scf08001g00002.1|Niben101Scf03427g09003.1|Niben101Scf11424g01001.1|Niben101Scf03169g06003.1|Niben101Scf06772g00001.1|Niben101Scf05750g02008.1|Niben101Scf06467g01006.1|Niben101Scf04944g05002.1|Niben101Scf00080g05006.1|Niben101Scf01697g05002.1|Niben101Scf04792g01005.1…		http://amigo.geneontology.org/amigo/term/GO:2000113
oxylipin metabolic process	Gene Ontology	GO:0031407	11	22	5.93301e-06	4.92798e-05	Niben101Scf04787g02002.1|Niben101Scf01434g03006.1|Niben101Scf15467g02029.1|Niben101Scf05813g09004.1|Niben101Scf05813g09010.1|Niben101Scf08869g00002.1|Niben101Scf07709g00001.1|Niben101Scf01506g02001.1|Niben101Scf06277g00007.1|Niben101Scf02849g07012.1|Niben101Scf04626g00009.1		http://amigo.geneontology.org/amigo/term/GO:0031407
cysteine-type endopeptidase inhibitor activity	Gene Ontology	GO:0004869	9	13	6.0879e-06	5.04447e-05	Niben101Scf01487g02007.1|Niben101Scf02353g06039.1|Niben101Scf06424g01007.1|Niben101Scf12983g01058.1|Niben101Scf02422g01012.1|Niben101Scf06424g00003.1|Niben101Scf06424g02024.1|Niben101Scf06825g00018.1|Niben101Scf21813g00014.1		http://amigo.geneontology.org/amigo/term/GO:0004869
phenylpropanoid metabolic process	Gene Ontology	GO:0009698	27	131	6.70223e-06	5.54019e-05	Niben101Scf02838g07002.1|Niben101Scf02411g01001.1|Niben101Scf02907g06004.1|Niben101Scf02936g04003.1|Niben101Scf02026g02001.1|Niben101Scf00503g01003.1|Niben101Scf10067g02017.1|Niben101Scf10688g02001.1|Niben101Scf01509g02017.1|Niben101Scf05245g02003.1|Niben101Scf00789g00009.1|Niben101Scf00715g04003.1|Niben101Scf05764g02009.1|Niben101Scf05711g00021.1|Niben101Scf03930g00018.1|Niben101Scf10688g01013.1…		http://amigo.geneontology.org/amigo/term/GO:0009698
peptidase inhibitor activity	Gene Ontology	GO:0030414	13	33	6.80547e-06	5.61207e-05	Niben101Scf09044g01003.1|Niben101Scf01376g04032.1|Niben101Scf01487g02007.1|Niben101Scf02353g06039.1|Niben101Scf06424g01007.1|Niben101Scf12983g01058.1|Niben101Scf00016g04005.1|Niben101Scf02422g01012.1|Niben101Scf06424g00003.1|Niben101Scf05534g01008.1|Niben101Scf06424g02024.1|Niben101Scf06825g00018.1|Niben101Scf21813g00014.1		http://amigo.geneontology.org/amigo/term/GO:0030414
vacuolar membrane	Gene Ontology	GO:0005774	73	568	7.48475e-06	6.1575e-05	Niben101Scf07984g01003.1|Niben101Scf05166g07012.1|Niben101Scf00449g06008.1|Niben101Scf04869g03002.1|Niben101Scf10169g03009.1|Niben101Scf02159g01019.1|Niben101Scf02240g06018.1|Niben101Scf09191g01004.1|Niben101Scf00593g03002.1|Niben101Scf27914g00006.1|Niben101Scf01888g06002.1|Niben101Scf01001g00005.1|Niben101Scf04102g03014.1|Niben101Scf00786g01009.1|Niben101Scf11337g00009.1|Niben101Scf02069g02008.1…		http://amigo.geneontology.org/amigo/term/GO:0005774
negative regulation of macromolecule biosynthetic process	Gene Ontology	GO:0010558	46	300	7.80979e-06	6.40961e-05	Niben101Scf25537g00002.1|Niben101Scf03971g02005.1|Niben101Scf02516g01004.1|Niben101Scf06091g04005.1|Niben101Scf01797g02013.1|Niben101Scf08001g00002.1|Niben101Scf03427g09003.1|Niben101Scf11424g01001.1|Niben101Scf03169g06003.1|Niben101Scf06772g00001.1|Niben101Scf05750g02008.1|Niben101Scf06467g01006.1|Niben101Scf04944g05002.1|Niben101Scf00080g05006.1|Niben101Scf01697g05002.1|Niben101Scf04792g01005.1…		http://amigo.geneontology.org/amigo/term/GO:0010558
anion transport	Gene Ontology	GO:0006820	54	377	7.87967e-06	6.4516e-05	Niben101Scf24333g00003.1|Niben101Scf00312g00004.1|Niben101Scf10067g02017.1|Niben101Scf08199g02017.1|Niben101Scf08374g07008.1|Niben101Scf06779g01002.1|Niben101Scf01249g06013.1|Niben101Scf17891g02004.1|Niben101Scf05385g04008.1|Niben101Scf01870g00003.1|Niben101Scf07127g00003.1|Niben101Scf04198g02001.1|Niben101Scf06774g02014.1|Niben101Scf12547g02005.1|Niben101Scf01369g00018.1|Niben101Scf07019g02006.1…		http://amigo.geneontology.org/amigo/term/GO:0006820
phenylpropanoid biosynthetic process	Gene Ontology	GO:0009699	22	94	8.48843e-06	6.93356e-05	Niben101Scf02838g07002.1|Niben101Scf02411g01001.1|Niben101Scf02907g06004.1|Niben101Scf02936g04003.1|Niben101Scf02026g02001.1|Niben101Scf00503g01003.1|Niben101Scf10067g02017.1|Niben101Scf10688g02001.1|Niben101Scf05245g02003.1|Niben101Scf00789g00009.1|Niben101Scf00715g04003.1|Niben101Scf05764g02009.1|Niben101Scf05711g00021.1|Niben101Scf03930g00018.1|Niben101Scf10688g01013.1|Niben101Scf02838g07016.1…		http://amigo.geneontology.org/amigo/term/GO:0009699
cofactor metabolic process	Gene Ontology	GO:0051186	62	458	8.67033e-06	7.06539e-05	Niben101Scf13180g01003.1|Niben101Scf03147g10001.1|Niben101Scf05912g02001.1|Niben101Scf02411g01001.1|Niben101Scf08130g00016.1|Niben101Scf06720g01024.1|Niben101Scf00622g00006.1|Niben101Scf10434g00020.1|Niben101Scf01742g05006.1|Niben101Scf35444g00004.1|Niben101Scf05404g09001.1|Niben101Scf08130g00014.1|Niben101Scf05955g00002.1|Niben101Scf05711g00021.1|Niben101Scf02237g01002.1|Niben101Scf03241g00014.1…		http://amigo.geneontology.org/amigo/term/GO:0051186
negative regulation of peptidase activity	Gene Ontology	GO:0010466	13	34	8.83094e-06	7.16241e-05	Niben101Scf09044g01003.1|Niben101Scf01376g04032.1|Niben101Scf01487g02007.1|Niben101Scf02353g06039.1|Niben101Scf06424g01007.1|Niben101Scf12983g01058.1|Niben101Scf00016g04005.1|Niben101Scf02422g01012.1|Niben101Scf06424g00003.1|Niben101Scf05534g01008.1|Niben101Scf06424g02024.1|Niben101Scf06825g00018.1|Niben101Scf21813g00014.1		http://amigo.geneontology.org/amigo/term/GO:0010466
peptidase regulator activity	Gene Ontology	GO:0061134	13	34	8.83094e-06	7.16241e-05	Niben101Scf09044g01003.1|Niben101Scf01376g04032.1|Niben101Scf01487g02007.1|Niben101Scf02353g06039.1|Niben101Scf06424g01007.1|Niben101Scf12983g01058.1|Niben101Scf00016g04005.1|Niben101Scf02422g01012.1|Niben101Scf06424g00003.1|Niben101Scf05534g01008.1|Niben101Scf06424g02024.1|Niben101Scf06825g00018.1|Niben101Scf21813g00014.1		http://amigo.geneontology.org/amigo/term/GO:0061134
ATPase-coupled ion transmembrane transporter activity	Gene Ontology	GO:0042625	18	66	9.54879e-06	7.72645e-05	Niben101Scf00312g00004.1|Niben101Scf02167g00009.1|Niben101Scf01369g00018.1|Niben101Scf01696g06056.1|Niben101Scf01739g06006.1|Niben101Scf13196g00010.1|Niben101Scf04191g04019.1|Niben101Scf03029g01010.1|Niben101Scf03927g03005.1|Niben101Scf11325g00011.1|Niben101Scf03093g00004.1|Niben101Scf09170g02002.1|Niben101Scf21069g00002.1|Niben101Scf07741g02025.1|Niben101Scf01696g06057.1|Niben101Scf03927g01003.1…		http://amigo.geneontology.org/amigo/term/GO:0042625
cellular nitrogen compound metabolic process	Gene Ontology	GO:0034641	383	4283	1.12196e-05	9.05712e-05	Niben101Scf01941g02023.1|Niben101Scf00428g09005.1|Niben101Scf11424g01001.1|Niben101Scf05912g02001.1|Niben101Scf12045g06025.1|Niben101Scf08526g02006.1|Niben101Scf01999g06009.1|Niben101Scf12987g00006.1|Niben101Scf01785g07001.1|Niben101Scf01110g06005.1|Niben101Scf02063g04001.1|Niben101Scf03520g01007.1|Niben101Scf03202g13015.1|Niben101Ctg14168g00004.1|Niben101Scf05378g01017.1|Niben101Scf03595g10007.1…		http://amigo.geneontology.org/amigo/term/GO:0034641
regulation of peptidase activity	Gene Ontology	GO:0052547	13	35	1.1369e-05	9.15628e-05	Niben101Scf09044g01003.1|Niben101Scf01376g04032.1|Niben101Scf01487g02007.1|Niben101Scf02353g06039.1|Niben101Scf06424g01007.1|Niben101Scf12983g01058.1|Niben101Scf00016g04005.1|Niben101Scf02422g01012.1|Niben101Scf06424g00003.1|Niben101Scf05534g01008.1|Niben101Scf06424g02024.1|Niben101Scf06825g00018.1|Niben101Scf21813g00014.1		http://amigo.geneontology.org/amigo/term/GO:0052547
transporter activity	Gene Ontology	GO:0005215	121	1100	1.14914e-05	9.2333e-05	Niben101Scf15809g00002.1|Niben101Scf10067g02017.1|Niben101Scf08199g02017.1|Niben101Scf03927g03005.1|Niben101Scf01249g06013.1|Niben101Scf05601g00010.1|Niben101Scf05385g04008.1|Niben101Scf00530g10010.1|Niben101Scf07741g02025.1|Niben101Scf06774g02014.1|Niben101Scf08564g01010.1|Niben101Scf04322g00001.1|Niben101Scf01696g06056.1|Niben101Scf02812g03006.1|Niben101Scf13308g00004.1|Niben101Scf06684g05005.1…		http://amigo.geneontology.org/amigo/term/GO:0005215
macromolecule localization	Gene Ontology	GO:0033036	111	993	1.41053e-05	0.000113072	Niben101Scf01188g03008.1|Niben101Scf09467g02011.1|Niben101Scf05146g04021.1|Niben101Scf06774g02014.1|Niben101Scf01101g05008.1|Niben101Scf07027g04006.1|Niben101Scf05437g01007.1|Niben101Scf08011g00013.1|Niben101Scf13268g00003.1|Niben101Scf00369g02005.1|Niben101Scf04989g01024.1|Niben101Scf09678g01007.1|Niben101Scf13703g00003.1|Niben101Ctg11800g00002.1|Niben101Scf00704g04002.1|Niben101Scf01719g08010.1…		http://amigo.geneontology.org/amigo/term/GO:0033036
extrinsic component of plasma membrane	Gene Ontology	GO:0019897	9	15	1.41495e-05	0.000113163	Niben101Scf02518g01003.1|Niben101Scf13593g00007.1|Niben101Scf03479g05049.1|Niben101Scf08799g00001.1|Niben101Scf06726g00032.1|Niben101Scf08899g00008.1|Niben101Scf00372g05021.1|Niben101Scf04383g01013.1|Niben101Scf04910g00001.1		http://amigo.geneontology.org/amigo/term/GO:0019897
negative regulation of proteolysis	Gene Ontology	GO:0045861	13	36	1.45268e-05	0.000115912	Niben101Scf09044g01003.1|Niben101Scf01376g04032.1|Niben101Scf01487g02007.1|Niben101Scf02353g06039.1|Niben101Scf06424g01007.1|Niben101Scf12983g01058.1|Niben101Scf00016g04005.1|Niben101Scf02422g01012.1|Niben101Scf06424g00003.1|Niben101Scf05534g01008.1|Niben101Scf06424g02024.1|Niben101Scf06825g00018.1|Niben101Scf21813g00014.1		http://amigo.geneontology.org/amigo/term/GO:0045861
calcium-dependent phospholipid binding	Gene Ontology	GO:0005544	8	11	1.57731e-05	0.000125425	Niben101Scf14233g00013.1|Niben101Scf01534g02007.1|Niben101Scf02792g02012.1|Niben101Scf00090g01010.1|Niben101Scf03634g06013.1|Niben101Scf02792g03014.1|Niben101Scf06700g04003.1|Niben101Scf01936g06004.1		http://amigo.geneontology.org/amigo/term/GO:0005544
cellular response to topologically incorrect protein	Gene Ontology	GO:0035967	17	62	1.57918e-05	0.000125425	Niben101Scf06726g00032.1|Niben101Scf00449g06008.1|Niben101Scf00308g01003.1|Niben101Scf04899g01016.1|Niben101Scf01221g15003.1|Niben101Scf02215g05009.1|Niben101Scf13703g01006.1|Niben101Scf27945g00015.1|Niben101Scf08446g00026.1|Niben101Scf04099g08003.1|Niben101Scf02771g01007.1|Niben101Scf07275g02012.1|Niben101Scf02123g02003.1|Niben101Scf01294g05002.1|Niben101Scf03121g04008.1|Niben101Scf01773g08011.1…		http://amigo.geneontology.org/amigo/term/GO:0035967
response to UV	Gene Ontology	GO:0009411	23	107	1.7591e-05	0.000139394	Niben101Scf04939g02007.1|Niben101Scf19911g00001.1|Niben101Scf00474g13005.1|Niben101Scf00022g09008.1|Niben101Scf33318g00002.1|Niben101Scf03108g12002.1|Niben101Scf04802g01012.1|Niben101Scf02160g01003.1|Niben101Scf07767g02011.1|Niben101Scf29588g00002.1|Niben101Scf01999g06009.1|Niben101Scf09870g00017.1|Niben101Scf02537g18002.1|Niben101Scf08921g02023.1|Niben101Scf08690g02020.1|Niben101Scf00428g09005.1…		http://amigo.geneontology.org/amigo/term/GO:0009411
response to insect	Gene Ontology	GO:0009625	12	31	1.76493e-05	0.000139535	Niben101Scf06909g04006.1|Niben101Scf25537g00002.1|Niben101Scf06603g03002.1|Niben101Scf02353g06039.1|Niben101Scf06424g01007.1|Niben101Scf10545g00007.1|Niben101Scf03739g05005.1|Niben101Scf10142g00008.1|Niben101Scf06424g00003.1|Niben101Scf06424g02024.1|Niben101Scf06825g00018.1|Niben101Scf01941g02021.1		http://amigo.geneontology.org/amigo/term/GO:0009625
regulation of multicellular organismal process	Gene Ontology	GO:0051239	66	513	1.94507e-05	0.000153425	Niben101Scf00725g05003.1|Niben101Scf05415g00003.1|Niben101Scf03816g01001.1|Niben101Scf01941g02023.1|Niben101Scf02790g01008.1|Niben101Scf08415g00010.1|Niben101Scf01494g06001.1|Niben101Scf00372g05021.1|Niben101Scf00530g10010.1|Niben101Scf02738g03013.1|Niben101Scf07608g00007.1|Niben101Scf06772g00001.1|Niben101Scf00539g05008.1|Niben101Scf04933g00008.1|Niben101Scf01479g01004.1|Niben101Scf00788g02013.1…		http://amigo.geneontology.org/amigo/term/GO:0051239
stomatal movement	Gene Ontology	GO:0010118	25	124	1.9991e-05	0.000157327	Niben101Scf01278g11013.1|Niben101Scf02045g02007.1|Niben101Scf02537g03005.1|Niben101Scf10559g01032.1|Niben101Scf01721g04001.1|Niben101Scf07241g00013.1|Niben101Scf03930g01018.1|Niben101Scf00539g07022.1|Niben101Scf12041g00006.1|Niben101Scf03739g05005.1|Niben101Scf04490g00001.1|Niben101Scf10840g01010.1|Niben101Scf25537g00002.1|Niben101Scf05694g00009.1|Niben101Scf01739g06006.1|Niben101Scf02195g08004.1…		http://amigo.geneontology.org/amigo/term/GO:0010118
ethylene metabolic process	Gene Ontology	GO:0009692	11	26	2.04121e-05	0.00015847	Niben101Scf09217g00024.1|Niben101Scf00313g01001.1|Niben101Scf09512g03008.1|Niben101Scf02918g00003.1|Niben101Scf19336g00004.1|Niben101Scf14708g00019.1|Niben101Scf08039g01005.1|Niben101Scf01249g04006.1|Niben101Scf02543g01008.1|Niben101Scf13540g04026.1|Niben101Scf02433g06003.1		http://amigo.geneontology.org/amigo/term/GO:0009692
cellular alkene metabolic process	Gene Ontology	GO:0043449	11	26	2.04121e-05	0.00015847	Niben101Scf09217g00024.1|Niben101Scf00313g01001.1|Niben101Scf09512g03008.1|Niben101Scf02918g00003.1|Niben101Scf19336g00004.1|Niben101Scf14708g00019.1|Niben101Scf08039g01005.1|Niben101Scf01249g04006.1|Niben101Scf02543g01008.1|Niben101Scf13540g04026.1|Niben101Scf02433g06003.1		http://amigo.geneontology.org/amigo/term/GO:0043449
alkene biosynthetic process	Gene Ontology	GO:0043450	11	26	2.04121e-05	0.00015847	Niben101Scf09217g00024.1|Niben101Scf00313g01001.1|Niben101Scf09512g03008.1|Niben101Scf02918g00003.1|Niben101Scf19336g00004.1|Niben101Scf14708g00019.1|Niben101Scf08039g01005.1|Niben101Scf01249g04006.1|Niben101Scf02543g01008.1|Niben101Scf13540g04026.1|Niben101Scf02433g06003.1		http://amigo.geneontology.org/amigo/term/GO:0043450
olefin metabolic process	Gene Ontology	GO:1900673	11	26	2.04121e-05	0.00015847	Niben101Scf09217g00024.1|Niben101Scf00313g01001.1|Niben101Scf09512g03008.1|Niben101Scf02918g00003.1|Niben101Scf19336g00004.1|Niben101Scf14708g00019.1|Niben101Scf08039g01005.1|Niben101Scf01249g04006.1|Niben101Scf02543g01008.1|Niben101Scf13540g04026.1|Niben101Scf02433g06003.1		http://amigo.geneontology.org/amigo/term/GO:1900673
ethylene biosynthetic process	Gene Ontology	GO:0009693	11	26	2.04121e-05	0.00015847	Niben101Scf09217g00024.1|Niben101Scf00313g01001.1|Niben101Scf09512g03008.1|Niben101Scf02918g00003.1|Niben101Scf19336g00004.1|Niben101Scf14708g00019.1|Niben101Scf08039g01005.1|Niben101Scf01249g04006.1|Niben101Scf02543g01008.1|Niben101Scf13540g04026.1|Niben101Scf02433g06003.1		http://amigo.geneontology.org/amigo/term/GO:0009693
olefin biosynthetic process	Gene Ontology	GO:1900674	11	26	2.04121e-05	0.00015847	Niben101Scf09217g00024.1|Niben101Scf00313g01001.1|Niben101Scf09512g03008.1|Niben101Scf02918g00003.1|Niben101Scf19336g00004.1|Niben101Scf14708g00019.1|Niben101Scf08039g01005.1|Niben101Scf01249g04006.1|Niben101Scf02543g01008.1|Niben101Scf13540g04026.1|Niben101Scf02433g06003.1		http://amigo.geneontology.org/amigo/term/GO:1900674
secretion by cell	Gene Ontology	GO:0032940	17	64	2.23264e-05	0.000172942	Niben101Scf00704g04002.1|Niben101Scf02093g00004.1|Niben101Scf02569g03013.1|Niben101Scf05694g00009.1|Niben101Scf13268g00003.1|Niben101Scf06890g01022.1|Niben101Scf04331g09018.1|Niben101Scf04899g01016.1|Niben101Scf08446g00026.1|Niben101Scf11715g03003.1|Niben101Scf27914g00006.1|Niben101Scf01143g11007.1|Niben101Scf01294g05002.1|Niben101Scf10015g09021.1|Niben101Scf01773g08011.1|Niben101Scf03486g02008.1…		http://amigo.geneontology.org/amigo/term/GO:0032940
endopeptidase inhibitor activity	Gene Ontology	GO:0004866	12	32	2.27902e-05	0.000176139	Niben101Scf09044g01003.1|Niben101Scf01487g02007.1|Niben101Scf02353g06039.1|Niben101Scf06424g01007.1|Niben101Scf12983g01058.1|Niben101Scf00016g04005.1|Niben101Scf02422g01012.1|Niben101Scf06424g00003.1|Niben101Scf05534g01008.1|Niben101Scf06424g02024.1|Niben101Scf06825g00018.1|Niben101Scf21813g00014.1		http://amigo.geneontology.org/amigo/term/GO:0004866
regulation of multicellular organismal development	Gene Ontology	GO:2000026	61	465	2.36921e-05	0.000182699	Niben101Scf00725g05003.1|Niben101Scf04099g05004.1|Niben101Scf05415g00003.1|Niben101Scf03816g01001.1|Niben101Scf01941g02023.1|Niben101Scf08415g00010.1|Niben101Scf01494g06001.1|Niben101Scf00372g05021.1|Niben101Scf00530g10010.1|Niben101Scf02738g03013.1|Niben101Scf07608g00007.1|Niben101Scf06772g00001.1|Niben101Scf04819g03016.1|Niben101Scf04933g00008.1|Niben101Scf01479g01004.1|Niben101Scf00788g02013.1…		http://amigo.geneontology.org/amigo/term/GO:2000026
transmembrane receptor protein serine/threonine kinase binding	Gene Ontology	GO:0070696	7	8	2.42689e-05	0.00018673	Niben101Scf13831g00008.1|Niben101Scf05617g01021.1|Niben101Scf12422g01019.1|Niben101Scf05955g00002.1|Niben101Scf00146g01002.1|Niben101Scf12560g00024.1|Niben101Scf02307g01004.1		http://amigo.geneontology.org/amigo/term/GO:0070696
protein catabolic process	Gene Ontology	GO:0030163	70	559	2.43384e-05	0.000186847	Niben101Scf01279g00008.1|Niben101Scf02976g00006.1|Niben101Scf04899g01016.1|Niben101Scf01221g15003.1|Niben101Scf02111g19003.1|Niben101Scf12202g00012.1|Niben101Scf00022g09008.1|Niben101Scf00317g08003.1|Niben101Scf03462g04008.1|Niben101Scf02575g02010.1|Niben101Scf16764g00001.1|Niben101Scf06249g05013.1|Niben101Scf08921g02018.1|Niben101Scf00124g00014.1|Niben101Scf02115g04001.1|Niben101Scf01294g05002.1…		http://amigo.geneontology.org/amigo/term/GO:0030163
camalexin biosynthetic process	Gene Ontology	GO:0010120	8	12	2.47383e-05	0.000188657	Niben101Scf01479g01004.1|Niben101Scf01297g04006.1|Niben101Scf02362g02014.1|Niben101Scf01479g01006.1|Niben101Scf01249g04006.1|Niben101Scf07673g04009.1|Niben101Scf03810g07006.1|Niben101Scf02430g03006.1		http://amigo.geneontology.org/amigo/term/GO:0010120
camalexin metabolic process	Gene Ontology	GO:0052317	8	12	2.47383e-05	0.000188657	Niben101Scf01479g01004.1|Niben101Scf01297g04006.1|Niben101Scf02362g02014.1|Niben101Scf01479g01006.1|Niben101Scf01249g04006.1|Niben101Scf07673g04009.1|Niben101Scf03810g07006.1|Niben101Scf02430g03006.1		http://amigo.geneontology.org/amigo/term/GO:0052317
negative regulation of small molecule metabolic process	Gene Ontology	GO:0062014	8	12	2.47383e-05	0.000188657	Niben101Scf11491g01002.1|Niben101Scf03145g01006.1|Niben101Scf03993g06007.1|Niben101Scf05617g01021.1|Niben101Scf12560g00024.1|Niben101Scf05955g00002.1|Niben101Scf02307g01004.1|Niben101Scf00522g01017.1		http://amigo.geneontology.org/amigo/term/GO:0062014
response to brassinosteroid	Gene Ontology	GO:0009741	22	102	2.53692e-05	0.000193041	Niben101Scf02537g06002.1|Niben101Scf06650g00006.1|Niben101Scf02537g06001.1|Niben101Scf05301g00016.1|Niben101Scf04732g01028.1|Niben101Scf01976g00011.1|Niben101Scf21770g00007.1|Niben101Scf02537g05005.1|Niben101Scf01166g16008.1|Niben101Scf11110g00021.1|Niben101Scf03739g05005.1|Niben101Scf03150g06002.1|Niben101Scf00821g16001.1|Niben101Scf04570g06004.1|Niben101Scf25537g00002.1|Niben101Scf05553g06001.1…		http://amigo.geneontology.org/amigo/term/GO:0009741
organic hydroxy compound biosynthetic process	Gene Ontology	GO:1901617	32	186	2.57731e-05	0.000195683	Niben101Scf13180g01003.1|Niben101Scf05912g02001.1|Niben101Scf19911g00001.1|Niben101Scf03993g06007.1|Niben101Scf01278g11013.1|Niben101Scf11415g00002.1|Niben101Scf02026g02001.1|Niben101Scf02160g01003.1|Niben101Scf08149g01006.1|Niben101Scf06222g01010.1|Niben101Scf09686g00013.1|Niben101Scf02203g05002.1|Niben101Scf03983g00042.1|Niben101Scf05955g00002.1|Niben101Scf01729g01015.1|Niben101Scf04570g06005.1…		http://amigo.geneontology.org/amigo/term/GO:1901617
nucleic acid metabolic process	Gene Ontology	GO:0090304	289	3145	2.71691e-05	0.000205828	Niben101Scf05494g00011.1|Niben101Scf03856g06015.1|Niben101Scf04292g05001.1|Niben101Scf01941g02023.1|Niben101Scf04944g05002.1|Niben101Scf08544g01022.1|Niben101Scf08001g00002.1|Niben101Scf07231g03006.1|Niben101Scf01166g16008.1|Niben101Scf03427g09003.1|Niben101Scf11424g01001.1|Niben101Scf07509g01001.1|Niben101Scf10595g00009.1|Niben101Scf01887g01001.1|Niben101Scf04840g01004.1|Niben101Scf05912g02001.1…		http://amigo.geneontology.org/amigo/term/GO:0090304
negative regulation of endopeptidase activity	Gene Ontology	GO:0010951	12	33	2.91863e-05	0.000220143	Niben101Scf09044g01003.1|Niben101Scf01487g02007.1|Niben101Scf02353g06039.1|Niben101Scf06424g01007.1|Niben101Scf12983g01058.1|Niben101Scf00016g04005.1|Niben101Scf02422g01012.1|Niben101Scf06424g00003.1|Niben101Scf05534g01008.1|Niben101Scf06424g02024.1|Niben101Scf06825g00018.1|Niben101Scf21813g00014.1		http://amigo.geneontology.org/amigo/term/GO:0010951
endopeptidase regulator activity	Gene Ontology	GO:0061135	12	33	2.91863e-05	0.000220143	Niben101Scf09044g01003.1|Niben101Scf01487g02007.1|Niben101Scf02353g06039.1|Niben101Scf06424g01007.1|Niben101Scf12983g01058.1|Niben101Scf00016g04005.1|Niben101Scf02422g01012.1|Niben101Scf06424g00003.1|Niben101Scf05534g01008.1|Niben101Scf06424g02024.1|Niben101Scf06825g00018.1|Niben101Scf21813g00014.1		http://amigo.geneontology.org/amigo/term/GO:0061135
regulation of phosphorelay signal transduction system	Gene Ontology	GO:0070297	10	22	2.99451e-05	0.000224882	Niben101Scf06909g04006.1|Niben101Scf25537g00002.1|Niben101Scf01941g02023.1|Niben101Scf04350g04004.1|Niben101Scf02112g02017.1|Niben101Scf06603g03002.1|Niben101Scf03940g04005.1|Niben101Scf03739g05005.1|Niben101Scf06221g00006.1|Niben101Scf16663g00002.1		http://amigo.geneontology.org/amigo/term/GO:0070297
regulation of ethylene-activated signaling pathway	Gene Ontology	GO:0010104	10	22	2.99451e-05	0.000224882	Niben101Scf06909g04006.1|Niben101Scf25537g00002.1|Niben101Scf01941g02023.1|Niben101Scf04350g04004.1|Niben101Scf02112g02017.1|Niben101Scf06603g03002.1|Niben101Scf03940g04005.1|Niben101Scf03739g05005.1|Niben101Scf06221g00006.1|Niben101Scf16663g00002.1		http://amigo.geneontology.org/amigo/term/GO:0010104
ATPase activity	Gene Ontology	GO:0016887	58	439	3.10048e-05	0.000232334	Niben101Scf07623g01034.1|Niben101Scf01326g11003.1|Niben101Scf00449g06008.1|Niben101Scf02581g05002.1|Niben101Scf00466g01018.1|Niben101Scf27914g00006.1|Niben101Scf02124g00007.1|Niben101Scf05166g01006.1|Niben101Scf01402g00004.1|Niben101Scf05146g04021.1|Niben101Scf03538g02003.1|Niben101Scf05567g00002.1|Niben101Scf00138g03003.1|Niben101Scf07058g04002.1|Niben101Scf00270g11008.1|Niben101Scf07275g02012.1…		http://amigo.geneontology.org/amigo/term/GO:0016887
negative regulation of hydrolase activity	Gene Ontology	GO:0051346	16	59	3.11709e-05	0.000233072	Niben101Scf10735g00018.1|Niben101Scf09044g01003.1|Niben101Scf01376g04032.1|Niben101Scf06424g01007.1|Niben101Scf01487g02007.1|Niben101Scf02353g06039.1|Niben101Scf00016g04005.1|Niben101Scf12983g01058.1|Niben101Scf02422g01012.1|Niben101Scf01918g04014.1|Niben101Scf06424g00003.1|Niben101Scf05534g01008.1|Niben101Scf06424g02024.1|Niben101Scf06825g00018.1|Niben101Scf01237g05004.1|Niben101Scf21813g00014.1		http://amigo.geneontology.org/amigo/term/GO:0051346
negative regulation of post-embryonic development	Gene Ontology	GO:0048581	21	96	3.20969e-05	0.000239476	Niben101Scf00872g03005.1|Niben101Scf06772g00001.1|Niben101Scf01948g01003.1|Niben101Scf03816g01001.1|Niben101Scf08921g02016.1|Niben101Scf03934g05002.1|Niben101Scf04364g01014.1|Niben101Scf01375g06006.1|Niben101Scf11663g00006.1|Niben101Scf03240g00008.1|Niben101Scf04099g05004.1|Niben101Scf08157g02006.1|Niben101Scf00530g10010.1|Niben101Scf04490g00001.1|Niben101Scf05437g06022.1|Niben101Scf10353g00011.1…		http://amigo.geneontology.org/amigo/term/GO:0048581
lipid localization	Gene Ontology	GO:0010876	27	145	3.25779e-05	0.00024254	Niben101Scf00312g00004.1|Niben101Scf05166g01006.1|Niben101Scf13703g00003.1|Niben101Scf01075g00019.1|Niben101Scf02725g02001.1|Niben101Scf00465g02013.1|Niben101Scf08921g02016.1|Niben101Scf10353g00011.1|Niben101Scf03194g01013.1|Niben101Scf03194g01005.1|Niben101Scf01719g08010.1|Niben101Scf03029g01010.1|Niben101Scf02429g00001.1|Niben101Scf01569g02006.1|Niben101Scf21069g00002.1|Niben101Scf06537g00005.1…		http://amigo.geneontology.org/amigo/term/GO:0010876
ligand-gated channel activity	Gene Ontology	GO:0022834	11	28	3.53193e-05	0.000261819	Niben101Scf00870g00001.1|Niben101Scf02394g01003.1|Niben101Scf04216g07017.1|Niben101Scf08670g00020.1|Niben101Scf00747g12032.1|Niben101Scf01166g14001.1|Niben101Scf13308g00004.1|Niben101Scf02565g02004.1|Niben101Scf02290g00004.1|Niben101Scf01212g02011.1|Niben101Scf04322g00001.1		http://amigo.geneontology.org/amigo/term/GO:0022834
ligand-gated ion channel activity	Gene Ontology	GO:0015276	11	28	3.53193e-05	0.000261819	Niben101Scf00870g00001.1|Niben101Scf02394g01003.1|Niben101Scf04216g07017.1|Niben101Scf08670g00020.1|Niben101Scf00747g12032.1|Niben101Scf01166g14001.1|Niben101Scf13308g00004.1|Niben101Scf02565g02004.1|Niben101Scf02290g00004.1|Niben101Scf01212g02011.1|Niben101Scf04322g00001.1		http://amigo.geneontology.org/amigo/term/GO:0015276
endopeptidase activity	Gene Ontology	GO:0004175	44	302	3.64763e-05	0.000269815	Niben101Scf08921g02024.1|Niben101Scf02976g00006.1|Niben101Scf01487g02007.1|Niben101Scf08921g02018.1|Niben101Scf00016g04005.1|Niben101Scf00317g08003.1|Niben101Scf01455g01021.1|Niben101Scf02575g02010.1|Niben101Scf06424g00003.1|Niben101Scf00124g00014.1|Niben101Scf02115g04001.1|Niben101Scf06228g02005.1|Niben101Ctg12839g00001.1|Niben101Scf03240g01008.1|Niben101Scf01782g03006.1|Niben101Scf04015g02030.1…		http://amigo.geneontology.org/amigo/term/GO:0004175
response to topologically incorrect protein	Gene Ontology	GO:0035966	17	67	3.66454e-05	0.000270485	Niben101Scf06726g00032.1|Niben101Scf00449g06008.1|Niben101Scf00308g01003.1|Niben101Scf04899g01016.1|Niben101Scf01221g15003.1|Niben101Scf02215g05009.1|Niben101Scf13703g01006.1|Niben101Scf27945g00015.1|Niben101Scf08446g00026.1|Niben101Scf04099g08003.1|Niben101Scf02771g01007.1|Niben101Scf07275g02012.1|Niben101Scf02123g02003.1|Niben101Scf01294g05002.1|Niben101Scf03121g04008.1|Niben101Scf01773g08011.1…		http://amigo.geneontology.org/amigo/term/GO:0035966
regulation of endopeptidase activity	Gene Ontology	GO:0052548	12	34	3.70854e-05	0.000273148	Niben101Scf09044g01003.1|Niben101Scf01487g02007.1|Niben101Scf02353g06039.1|Niben101Scf06424g01007.1|Niben101Scf12983g01058.1|Niben101Scf00016g04005.1|Niben101Scf02422g01012.1|Niben101Scf06424g00003.1|Niben101Scf05534g01008.1|Niben101Scf06424g02024.1|Niben101Scf06825g00018.1|Niben101Scf21813g00014.1		http://amigo.geneontology.org/amigo/term/GO:0052548
intrinsic component of plasma membrane	Gene Ontology	GO:0031226	45	312	3.71982e-05	0.000273395	Niben101Scf02838g07002.1|Niben101Scf00893g01035.1|Niben101Scf04869g03002.1|Niben101Scf04362g02008.1|Niben101Scf04240g03001.1|Niben101Scf01267g00007.1|Niben101Scf08020g05009.1|Niben101Scf05601g00010.1|Niben101Scf16105g00001.1|Niben101Scf01870g00003.1|Niben101Scf06357g00013.1|Niben101Scf02298g06013.1|Niben101Scf01406g01001.1|Niben101Scf04738g04002.1|Niben101Scf24679g00011.1|Niben101Scf07019g02006.1…		http://amigo.geneontology.org/amigo/term/GO:0031226
phytoalexin biosynthetic process	Gene Ontology	GO:0052315	8	13	3.76075e-05	0.000273487	Niben101Scf01479g01004.1|Niben101Scf01297g04006.1|Niben101Scf02362g02014.1|Niben101Scf01479g01006.1|Niben101Scf01249g04006.1|Niben101Scf07673g04009.1|Niben101Scf03810g07006.1|Niben101Scf02430g03006.1		http://amigo.geneontology.org/amigo/term/GO:0052315
indole phytoalexin metabolic process	Gene Ontology	GO:0046217	8	13	3.76075e-05	0.000273487	Niben101Scf01479g01004.1|Niben101Scf01297g04006.1|Niben101Scf02362g02014.1|Niben101Scf01479g01006.1|Niben101Scf01249g04006.1|Niben101Scf07673g04009.1|Niben101Scf03810g07006.1|Niben101Scf02430g03006.1		http://amigo.geneontology.org/amigo/term/GO:0046217
indole phytoalexin biosynthetic process	Gene Ontology	GO:0009700	8	13	3.76075e-05	0.000273487	Niben101Scf01479g01004.1|Niben101Scf01297g04006.1|Niben101Scf02362g02014.1|Niben101Scf01479g01006.1|Niben101Scf01249g04006.1|Niben101Scf07673g04009.1|Niben101Scf03810g07006.1|Niben101Scf02430g03006.1		http://amigo.geneontology.org/amigo/term/GO:0009700
trehalose biosynthetic process	Gene Ontology	GO:0005992	8	13	3.76075e-05	0.000273487	Niben101Scf01479g01004.1|Niben101Scf00530g04002.1|Niben101Scf01479g01006.1|Niben101Scf09555g00006.1|Niben101Scf02511g08002.1|Niben101Scf07673g04009.1|Niben101Scf03810g07006.1|Niben101Scf05030g05006.1		http://amigo.geneontology.org/amigo/term/GO:0005992
phytoalexin metabolic process	Gene Ontology	GO:0052314	8	13	3.76075e-05	0.000273487	Niben101Scf01479g01004.1|Niben101Scf01297g04006.1|Niben101Scf02362g02014.1|Niben101Scf01479g01006.1|Niben101Scf01249g04006.1|Niben101Scf07673g04009.1|Niben101Scf03810g07006.1|Niben101Scf02430g03006.1		http://amigo.geneontology.org/amigo/term/GO:0052314
defense response by callose deposition	Gene Ontology	GO:0052542	10	23	4.03851e-05	0.000293046	Niben101Scf10840g01010.1|Niben101Scf04609g00013.1|Niben101Scf06200g02013.1|Niben101Scf01023g07011.1|Niben101Scf10412g02017.1|Niben101Scf01494g06002.1|Niben101Scf06774g02014.1|Niben101Scf06208g00006.1|Niben101Scf01008g02005.1|Niben101Scf00219g03008.1		http://amigo.geneontology.org/amigo/term/GO:0052542
cellular response to extracellular stimulus	Gene Ontology	GO:0031668	32	191	4.05991e-05	0.000293046	Niben101Scf02516g01004.1|Niben101Scf08199g02017.1|Niben101Scf00573g01003.1|Niben101Scf00428g09006.1|Niben101Scf05584g04020.1|Niben101Scf05628g01019.1|Niben101Scf09822g01016.1|Niben101Scf11071g02017.1|Niben101Scf10545g00007.1|Niben101Scf09860g00012.1|Niben101Scf03911g05013.1|Niben101Scf04124g05022.1|Niben101Scf04819g03016.1|Niben101Scf02160g02006.1|Niben101Scf00522g01017.1|Niben101Scf03015g03010.1…		http://amigo.geneontology.org/amigo/term/GO:0031668
ATPase-coupled intramembrane lipid transporter activity	Gene Ontology	GO:0140326	7	9	4.06371e-05	0.000293046	Niben101Scf00312g00004.1|Niben101Scf02167g00009.1|Niben101Scf04191g04019.1|Niben101Scf03029g01010.1|Niben101Scf09170g02002.1|Niben101Scf21069g00002.1|Niben101Scf00465g02013.1		http://amigo.geneontology.org/amigo/term/GO:0140326
induced systemic resistance, jasmonic acid mediated signaling pathway	Gene Ontology	GO:0009864	7	9	4.06371e-05	0.000293046	Niben101Scf06909g04006.1|Niben101Scf25537g00002.1|Niben101Scf02394g01003.1|Niben101Scf04350g04004.1|Niben101Scf06603g03002.1|Niben101Scf00428g10006.1|Niben101Scf03739g05005.1		http://amigo.geneontology.org/amigo/term/GO:0009864
anion homeostasis	Gene Ontology	GO:0055081	13	41	4.47137e-05	0.000321771	Niben101Scf00445g02003.1|Niben101Scf11491g01002.1|Niben101Scf03145g01006.1|Niben101Scf01371g07014.1|Niben101Scf14144g01017.1|Niben101Scf16105g00001.1|Niben101Scf01061g01003.1|Niben101Scf01055g00003.1|Niben101Scf04840g01004.1|Niben101Scf03227g05016.1|Niben101Scf09172g02043.1|Niben101Scf00522g01017.1|Niben101Scf12289g00014.1		http://amigo.geneontology.org/amigo/term/GO:0055081
oligosaccharide biosynthetic process	Gene Ontology	GO:0009312	12	35	4.67727e-05	0.000335886	Niben101Scf01479g01004.1|Niben101Scf05301g02004.1|Niben101Scf05614g00001.1|Niben101Scf00530g04002.1|Niben101Scf01479g01006.1|Niben101Scf11415g00002.1|Niben101Scf00100g00020.1|Niben101Scf09555g00006.1|Niben101Scf02511g08002.1|Niben101Scf07673g04009.1|Niben101Scf03810g07006.1|Niben101Scf05030g05006.1		http://amigo.geneontology.org/amigo/term/GO:0009312
organic substance transport	Gene Ontology	GO:0071702	124	1175	4.89231e-05	0.000350599	Niben101Scf01188g03008.1|Niben101Scf10067g02017.1|Niben101Scf09467g02011.1|Niben101Scf14299g00002.1|Niben101Scf05601g00010.1|Niben101Scf05385g04008.1|Niben101Scf05146g04021.1|Niben101Scf01101g05008.1|Niben101Scf07027g04006.1|Niben101Scf05437g01007.1|Niben101Scf13268g00003.1|Niben101Scf00369g02005.1|Niben101Scf04240g03001.1|Niben101Scf09678g01007.1|Niben101Scf01267g00007.1|Niben101Ctg11800g00002.1…		http://amigo.geneontology.org/amigo/term/GO:0071702
anion transmembrane transporter activity	Gene Ontology	GO:0008509	42	287	4.95056e-05	0.000354037	Niben101Scf24333g00003.1|Niben101Scf10067g02017.1|Niben101Scf08199g02017.1|Niben101Scf08374g07008.1|Niben101Scf06779g01002.1|Niben101Scf17891g02004.1|Niben101Scf05385g04008.1|Niben101Scf01870g00003.1|Niben101Scf07127g00003.1|Niben101Scf04198g02001.1|Niben101Scf06774g02014.1|Niben101Scf12547g02005.1|Niben101Scf01369g00018.1|Niben101Scf07019g02006.1|Niben101Scf04011g11005.1|Niben101Scf08940g01001.1…		http://amigo.geneontology.org/amigo/term/GO:0008509
metal ion transport	Gene Ontology	GO:0030001	47	337	5.29955e-05	0.00037821	Niben101Scf02838g07002.1|Niben101Scf15809g00002.1|Niben101Scf08041g02014.1|Niben101Scf22370g00003.1|Niben101Scf00530g10010.1|Niben101Scf07741g02025.1|Niben101Scf17561g00009.1|Niben101Scf02792g00006.1|Niben101Scf05206g02002.1|Niben101Scf11604g00006.1|Niben101Scf01696g06057.1|Niben101Scf01696g06056.1|Niben101Scf10688g02001.1|Niben101Scf02228g02003.1|Niben101Scf03911g05013.1|Niben101Scf01027g01015.1…		http://amigo.geneontology.org/amigo/term/GO:0030001
sucrose metabolic process	Gene Ontology	GO:0005985	13	42	5.49771e-05	0.000391542	Niben101Scf00837g06004.1|Niben101Scf01623g01028.1|Niben101Scf04910g01007.1|Niben101Scf02175g06008.1|Niben101Scf01267g00007.1|Niben101Scf00332g12011.1|Niben101Scf11415g00002.1|Niben101Scf05030g05008.1|Niben101Scf10157g04004.1|Niben101Scf02537g03005.1|Niben101Scf01964g08023.1|Niben101Scf00332g06012.1|Niben101Scf07036g03002.1		http://amigo.geneontology.org/amigo/term/GO:0005985
trehalose metabolic process	Gene Ontology	GO:0005991	8	14	5.56186e-05	0.000394074	Niben101Scf01479g01004.1|Niben101Scf00530g04002.1|Niben101Scf01479g01006.1|Niben101Scf09555g00006.1|Niben101Scf02511g08002.1|Niben101Scf07673g04009.1|Niben101Scf03810g07006.1|Niben101Scf05030g05006.1		http://amigo.geneontology.org/amigo/term/GO:0005991
systemic acquired resistance, salicylic acid mediated signaling pathway	Gene Ontology	GO:0009862	8	14	5.56186e-05	0.000394074	Niben101Scf06909g04006.1|Niben101Scf25537g00002.1|Niben101Scf06603g03002.1|Niben101Scf04547g02001.1|Niben101Scf02237g01002.1|Niben101Scf03739g05005.1|Niben101Scf06720g01024.1|Niben101Scf07241g00013.1		http://amigo.geneontology.org/amigo/term/GO:0009862
shoot system development	Gene Ontology	GO:0048367	94	838	5.56757e-05	0.000394074	Niben101Scf07491g00006.1|Niben101Scf01239g01007.1|Niben101Scf02537g03005.1|Niben101Scf04933g00008.1|Niben101Scf02306g00004.1|Niben101Scf09260g01011.1|Niben101Scf04554g07024.1|Niben101Scf01948g01002.1|Niben101Scf04547g02001.1|Niben101Scf07063g00001.1|Niben101Scf09832g00002.1|Niben101Scf05617g01021.1|Niben101Scf01085g03003.1|Niben101Scf04099g05004.1|Niben101Scf00332g06012.1|Niben101Scf00225g00006.1…		http://amigo.geneontology.org/amigo/term/GO:0048367
cellular response to external stimulus	Gene Ontology	GO:0071496	32	195	5.76231e-05	0.000407022	Niben101Scf02516g01004.1|Niben101Scf08199g02017.1|Niben101Scf00573g01003.1|Niben101Scf00428g09006.1|Niben101Scf05584g04020.1|Niben101Scf05628g01019.1|Niben101Scf09822g01016.1|Niben101Scf11071g02017.1|Niben101Scf10545g00007.1|Niben101Scf09860g00012.1|Niben101Scf03911g05013.1|Niben101Scf04124g05022.1|Niben101Scf04819g03016.1|Niben101Scf02160g02006.1|Niben101Scf00522g01017.1|Niben101Scf03015g03010.1…		http://amigo.geneontology.org/amigo/term/GO:0071496
intracellular ligand-gated ion channel activity	Gene Ontology	GO:0005217	9	19	5.84693e-05	0.000410374	Niben101Scf00870g00001.1|Niben101Scf02394g01003.1|Niben101Scf08670g00020.1|Niben101Scf00747g12032.1|Niben101Scf13308g00004.1|Niben101Scf02565g02004.1|Niben101Scf02290g00004.1|Niben101Scf01212g02011.1|Niben101Scf04322g00001.1		http://amigo.geneontology.org/amigo/term/GO:0005217
regulation of auxin mediated signaling pathway	Gene Ontology	GO:0010928	12	36	5.85739e-05	0.000410374	Niben101Scf03781g00004.1|Niben101Scf07442g00008.1|Niben101Scf02812g03006.1|Niben101Scf00292g02001.1|Niben101Scf00351g05002.1|Niben101Scf00069g11017.1|Niben101Scf01555g04002.1|Niben101Scf00687g05007.1|Niben101Scf01887g01001.1|Niben101Scf03188g06001.1|Niben101Scf01169g04027.1|Niben101Scf05363g02005.1		http://amigo.geneontology.org/amigo/term/GO:0010928
cellular response to cold	Gene Ontology	GO:0070417	12	36	5.85739e-05	0.000410374	Niben101Scf02838g07002.1|Niben101Scf06410g01007.1|Niben101Scf00308g01003.1|Niben101Scf10688g02001.1|Niben101Scf04871g24026.1|Niben101Scf27945g00015.1|Niben101Scf03911g05013.1|Niben101Scf03930g00018.1|Niben101Scf10688g01013.1|Niben101Scf04099g08003.1|Niben101Scf02838g07016.1|Niben101Scf02819g00005.1		http://amigo.geneontology.org/amigo/term/GO:0070417
abscission	Gene Ontology	GO:0009838	12	36	5.85739e-05	0.000410374	Niben101Scf02306g00004.1|Niben101Scf03816g01001.1|Niben101Scf02417g01010.1|Niben101Scf01948g01003.1|Niben101Scf14708g00019.1|Niben101Scf02237g01002.1|Niben101Scf05437g06022.1|Niben101Scf04099g05004.1|Niben101Scf06720g01024.1|Niben101Scf01948g01002.1|Niben101Scf00821g16001.1|Niben101Scf05183g02002.1		http://amigo.geneontology.org/amigo/term/GO:0009838
heat shock protein binding	Gene Ontology	GO:0031072	11	30	5.87757e-05	0.000410953	Niben101Scf00449g06008.1|Niben101Scf00970g02006.1|Niben101Scf03817g16010.1|Niben101Scf04738g05019.1|Niben101Scf13703g01006.1|Niben101Scf03345g00007.1|Niben101Scf06436g04005.1|Niben101Scf01834g01011.1|Niben101Scf07275g02012.1|Niben101Scf02771g01007.1|Niben101Scf03121g04008.1		http://amigo.geneontology.org/amigo/term/GO:0031072
ubiquitin binding	Gene Ontology	GO:0043130	14	49	5.97609e-05	0.000416996	Niben101Scf08566g04012.1|Niben101Ctg15473g00004.1|Niben101Scf12202g00012.1|Niben101Scf05262g00019.1|Niben101Scf01037g01016.1|Niben101Scf02513g00012.1|Niben101Scf05011g00001.1|Niben101Scf06763g00018.1|Niben101Scf09604g01006.1|Niben101Scf05437g01007.1|Niben101Scf08566g04011.1|Niben101Scf09248g01010.1|Niben101Scf18955g00001.1|Niben101Scf09604g01012.1		http://amigo.geneontology.org/amigo/term/GO:0043130
phyllome development	Gene Ontology	GO:0048827	61	483	6.32844e-05	0.00044069	Niben101Scf05955g00002.1|Niben101Scf08020g05009.1|Niben101Scf07491g00006.1|Niben101Scf01239g01007.1|Niben101Scf08196g00012.1|Niben101Scf00966g04004.1|Niben101Scf09997g00023.1|Niben101Scf12547g02005.1|Niben101Scf08921g02023.1|Niben101Scf01479g01004.1|Niben101Scf03930g01018.1|Niben101Scf00332g06012.1|Niben101Scf04554g07024.1|Niben101Scf06825g03008.1|Niben101Scf03832g02004.1|Niben101Scf01479g01006.1…		http://amigo.geneontology.org/amigo/term/GO:0048827
lipid translocation	Gene Ontology	GO:0034204	7	10	6.50721e-05	0.000450409	Niben101Scf00312g00004.1|Niben101Scf02167g00009.1|Niben101Scf04191g04019.1|Niben101Scf03029g01010.1|Niben101Scf09170g02002.1|Niben101Scf21069g00002.1|Niben101Scf00465g02013.1		http://amigo.geneontology.org/amigo/term/GO:0034204
intramembrane lipid transporter activity	Gene Ontology	GO:0140303	7	10	6.50721e-05	0.000450409	Niben101Scf00312g00004.1|Niben101Scf02167g00009.1|Niben101Scf04191g04019.1|Niben101Scf03029g01010.1|Niben101Scf09170g02002.1|Niben101Scf21069g00002.1|Niben101Scf00465g02013.1		http://amigo.geneontology.org/amigo/term/GO:0140303
phospholipid translocation	Gene Ontology	GO:0045332	7	10	6.50721e-05	0.000450409	Niben101Scf00312g00004.1|Niben101Scf02167g00009.1|Niben101Scf04191g04019.1|Niben101Scf03029g01010.1|Niben101Scf09170g02002.1|Niben101Scf21069g00002.1|Niben101Scf00465g02013.1		http://amigo.geneontology.org/amigo/term/GO:0045332
cellular response to organonitrogen compound	Gene Ontology	GO:0071417	10	25	7.07766e-05	0.000488912	Niben101Scf09604g01004.1|Niben101Scf02394g01003.1|Niben101Scf04941g01011.1|Niben101Ctg11101g00001.1|Niben101Scf00415g00002.1|Niben101Scf01189g00001.1|Niben101Scf10412g02017.1|Niben101Scf02145g05022.1|Niben101Scf04840g01004.1|Niben101Scf00219g03008.1		http://amigo.geneontology.org/amigo/term/GO:0071417
dioxygenase activity	Gene Ontology	GO:0051213	24	127	7.11654e-05	0.000490614	Niben101Scf09217g00024.1|Niben101Scf08039g01005.1|Niben101Scf01239g01007.1|Niben101Scf03435g00002.1|Niben101Scf01434g03006.1|Niben101Scf08566g00007.1|Niben101Scf02971g04001.1|Niben101Scf08869g00002.1|Niben101Scf02818g01017.1|Niben101Scf02543g01008.1|Niben101Scf00225g00003.1|Niben101Scf03264g05010.1|Niben101Scf05682g00009.1|Niben101Scf02918g00003.1|Niben101Scf02433g06003.1|Niben101Scf01506g02001.1…		http://amigo.geneontology.org/amigo/term/GO:0051213
hyperosmotic response	Gene Ontology	GO:0006972	16	64	7.14448e-05	0.000491557	Niben101Scf01479g01004.1|Niben101Scf02164g04007.1|Niben101Scf03886g04003.1|Niben101Scf09822g01016.1|Niben101Scf04481g00023.1|Niben101Scf12983g01058.1|Niben101Scf03240g00008.1|Niben101Scf01999g05003.1|Niben101Scf07673g04009.1|Niben101Scf01479g01006.1|Niben101Scf03049g00001.1|Niben101Scf03720g00008.1|Niben101Scf03810g07006.1|Niben101Scf07241g00013.1|Niben101Scf06442g00016.1|Niben101Scf21813g00014.1		http://amigo.geneontology.org/amigo/term/GO:0006972
ubiquitin-like protein binding	Gene Ontology	GO:0032182	14	50	7.18041e-05	0.000493045	Niben101Scf08566g04012.1|Niben101Ctg15473g00004.1|Niben101Scf12202g00012.1|Niben101Scf05262g00019.1|Niben101Scf01037g01016.1|Niben101Scf02513g00012.1|Niben101Scf05011g00001.1|Niben101Scf06763g00018.1|Niben101Scf09604g01006.1|Niben101Scf05437g01007.1|Niben101Scf08566g04011.1|Niben101Scf09248g01010.1|Niben101Scf18955g00001.1|Niben101Scf09604g01012.1		http://amigo.geneontology.org/amigo/term/GO:0032182
proteolysis	Gene Ontology	GO:0006508	96	867	7.20488e-05	0.000493742	Niben101Scf02353g06039.1|Niben101Scf08921g02024.1|Niben101Scf00016g04005.1|Niben101Scf02575g02010.1|Niben101Scf06249g05013.1|Niben101Scf03565g07023.1|Niben101Ctg12839g00001.1|Niben101Scf04933g00008.1|Niben101Scf01782g03006.1|Niben101Scf04738g04012.1|Niben101Scf06249g05020.1|Niben101Scf00317g08004.1|Niben101Scf03309g05002.1|Niben101Scf10336g01001.1|Niben101Scf01375g06006.1|Niben101Scf09044g01003.1…		http://amigo.geneontology.org/amigo/term/GO:0006508
receptor serine/threonine kinase binding	Gene Ontology	GO:0033612	12	37	7.28594e-05	0.00049732	Niben101Scf01225g04031.1|Niben101Scf13831g00008.1|Niben101Scf05961g02036.1|Niben101Scf05617g01021.1|Niben101Scf12560g00024.1|Niben101Scf00821g16001.1|Niben101Scf05955g00002.1|Niben101Scf00146g01002.1|Niben101Scf02646g03004.1|Niben101Scf12422g01019.1|Niben101Scf01148g00007.1|Niben101Scf02307g01004.1		http://amigo.geneontology.org/amigo/term/GO:0033612
lipid transporter activity	Gene Ontology	GO:0005319	12	37	7.28594e-05	0.00049732	Niben101Scf00312g00004.1|Niben101Scf05166g01006.1|Niben101Scf04191g04019.1|Niben101Scf03029g01010.1|Niben101Scf03194g01005.1|Niben101Scf09170g02002.1|Niben101Scf21069g00002.1|Niben101Scf14136g00009.1|Niben101Scf03194g01013.1|Niben101Scf00465g02013.1|Niben101Scf00783g00006.1|Niben101Scf02167g00009.1		http://amigo.geneontology.org/amigo/term/GO:0005319
cellular modified amino acid metabolic process	Gene Ontology	GO:0006575	22	111	7.63105e-05	0.000519847	Niben101Scf08130g00016.1|Niben101Scf10254g01014.1|Niben101Scf08130g00014.1|Niben101Scf04840g01004.1|Niben101Scf10316g03003.1|Niben101Scf03197g02003.1|Niben101Scf02818g01017.1|Niben101Scf01517g06010.1|Niben101Ctg15314g00004.1|Niben101Scf03147g10010.1|Niben101Scf10205g00006.1|Niben101Scf04981g00001.1|Niben101Scf35444g00004.1|Niben101Scf10254g01002.1|Niben101Ctg14168g00004.1|Niben101Scf10316g03004.1…		http://amigo.geneontology.org/amigo/term/GO:0006575
secretion	Gene Ontology	GO:0046903	17	72	7.89574e-05	0.00053576	Niben101Scf00704g04002.1|Niben101Scf02093g00004.1|Niben101Scf02569g03013.1|Niben101Scf05694g00009.1|Niben101Scf13268g00003.1|Niben101Scf06890g01022.1|Niben101Scf04331g09018.1|Niben101Scf04899g01016.1|Niben101Scf08446g00026.1|Niben101Scf11715g03003.1|Niben101Scf27914g00006.1|Niben101Scf01143g11007.1|Niben101Scf01294g05002.1|Niben101Scf10015g09021.1|Niben101Scf01773g08011.1|Niben101Scf03486g02008.1…		http://amigo.geneontology.org/amigo/term/GO:0046903
indole-containing compound metabolic process	Gene Ontology	GO:0042430	17	72	7.89574e-05	0.00053576	Niben101Scf07402g00014.1|Niben101Scf01479g01004.1|Niben101Scf02370g02008.1|Niben101Scf01297g04006.1|Niben101Scf02362g02014.1|Niben101Scf09822g01016.1|Niben101Scf00107g03016.1|Niben101Scf10053g00011.1|Niben101Scf00370g04030.1|Niben101Scf11709g01025.1|Niben101Scf02026g02001.1|Niben101Scf01479g01006.1|Niben101Scf07673g04009.1|Niben101Scf01249g04006.1|Niben101Scf02383g01001.1|Niben101Scf03810g07006.1…		http://amigo.geneontology.org/amigo/term/GO:0042430
transferase activity, transferring alkyl or aryl (other than methyl) groups	Gene Ontology	GO:0016765	24	128	7.92016e-05	0.000535806	Niben101Scf08130g00016.1|Niben101Scf10254g01014.1|Niben101Scf08130g00014.1|Niben101Scf02597g03006.1|Niben101Scf10316g03003.1|Niben101Scf03197g02003.1|Niben101Scf02537g04006.1|Niben101Scf01517g06010.1|Niben101Ctg15314g00004.1|Niben101Scf03147g10010.1|Niben101Scf10205g00006.1|Niben101Scf04981g00001.1|Niben101Scf35444g00004.1|Niben101Scf10254g01002.1|Niben101Ctg14168g00004.1|Niben101Scf11480g02007.1…		http://amigo.geneontology.org/amigo/term/GO:0016765
negative regulation of seed germination	Gene Ontology	GO:0010187	9	20	7.97414e-05	0.000535806	Niben101Scf03934g05002.1|Niben101Scf04364g01014.1|Niben101Scf01375g06006.1|Niben101Scf03240g00008.1|Niben101Scf08921g02016.1|Niben101Scf04490g00001.1|Niben101Scf10353g00011.1|Niben101Scf02917g00002.1|Niben101Scf04933g00008.1		http://amigo.geneontology.org/amigo/term/GO:0010187
oxylipin biosynthetic process	Gene Ontology	GO:0031408	9	20	7.97414e-05	0.000535806	Niben101Scf01434g03006.1|Niben101Scf15467g02029.1|Niben101Scf05813g09004.1|Niben101Scf05813g09010.1|Niben101Scf08869g00002.1|Niben101Scf01506g02001.1|Niben101Scf06277g00007.1|Niben101Scf02849g07012.1|Niben101Scf04626g00009.1		http://amigo.geneontology.org/amigo/term/GO:0031408
sesquiterpene metabolic process	Gene Ontology	GO:0051761	9	20	7.97414e-05	0.000535806	Niben101Scf07725g00004.1|Niben101Scf00712g02011.1|Niben101Scf03993g05005.1|Niben101Scf04362g07009.1|Niben101Scf06245g01017.1|Niben101Scf03171g03017.1|Niben101Scf00700g00005.1|Niben101Scf03993g06006.1|Niben101Scf01683g03005.1		http://amigo.geneontology.org/amigo/term/GO:0051761
sesquiterpene biosynthetic process	Gene Ontology	GO:0051762	9	20	7.97414e-05	0.000535806	Niben101Scf07725g00004.1|Niben101Scf00712g02011.1|Niben101Scf03993g05005.1|Niben101Scf04362g07009.1|Niben101Scf06245g01017.1|Niben101Scf03171g03017.1|Niben101Scf00700g00005.1|Niben101Scf03993g06006.1|Niben101Scf01683g03005.1		http://amigo.geneontology.org/amigo/term/GO:0051762
lipid biosynthetic process	Gene Ontology	GO:0008610	61	488	8.20374e-05	0.000550161	Niben101Scf09025g01007.1|Niben101Scf13180g01003.1|Niben101Scf05955g00002.1|Niben101Scf06410g01007.1|Niben101Scf10067g02017.1|Niben101Scf07042g00007.1|Niben101Scf03993g06007.1|Niben101Scf01278g11013.1|Niben101Scf01506g02001.1|Niben101Scf02217g07009.1|Niben101Scf00700g00005.1|Niben101Scf02537g03005.1|Niben101Scf03993g05005.1|Niben101Scf04362g07009.1|Niben101Scf00712g02011.1|Niben101Scf05628g01019.1…		http://amigo.geneontology.org/amigo/term/GO:0008610
positive regulation of cellular metabolic process	Gene Ontology	GO:0031325	84	737	8.35769e-05	0.000559397	Niben101Scf07773g00004.1|Niben101Scf01297g04006.1|Niben101Scf02362g02014.1|Niben101Scf00973g01001.1|Niben101Scf02411g01001.1|Niben101Scf16132g00002.1|Niben101Scf05340g00003.1|Niben101Scf05056g00004.1|Niben101Scf10388g00004.1|Niben101Scf01166g16008.1|Niben101Scf02291g04024.1|Niben101Scf17122g00007.1|Niben101Scf07509g01001.1|Niben101Scf06249g05013.1|Niben101Scf16236g00012.1|Niben101Scf03326g02004.1…		http://amigo.geneontology.org/amigo/term/GO:0031325
regulation of proteolysis	Gene Ontology	GO:0030162	18	80	8.40788e-05	0.000561666	Niben101Scf09044g01003.1|Niben101Scf01376g04032.1|Niben101Scf00973g01001.1|Niben101Scf06424g01007.1|Niben101Scf01487g02007.1|Niben101Scf02353g06039.1|Niben101Scf00016g04005.1|Niben101Scf12983g01058.1|Niben101Scf05534g01008.1|Niben101Scf02422g01012.1|Niben101Scf06249g05013.1|Niben101Scf06424g00003.1|Niben101Scf06249g05020.1|Niben101Scf06424g02024.1|Niben101Scf06825g00018.1|Niben101Scf00571g09005.1…		http://amigo.geneontology.org/amigo/term/GO:0030162
endoplasmic reticulum	Gene Ontology	GO:0005783	88	782	8.57349e-05	0.000571621	Niben101Scf07508g04003.1|Niben101Scf06410g01007.1|Niben101Scf02575g02010.1|Niben101Scf01063g04016.1|Niben101Scf10834g03005.1|Niben101Scf06424g00003.1|Niben101Scf01661g02017.1|Niben101Scf02818g01017.1|Niben101Scf00369g02005.1|Niben101Scf13429g03011.1|Niben101Scf01008g01008.1|Niben101Scf05543g01026.1|Niben101Scf06726g00032.1|Niben101Scf02877g02005.1|Niben101Scf01100g04008.1|Niben101Scf06665g01023.1…		http://amigo.geneontology.org/amigo/term/GO:0005783
hydrolase activity, acting on glycosyl bonds	Gene Ontology	GO:0016798	48	355	8.72944e-05	0.000580895	Niben101Scf07244g00001.1|Niben101Scf00108g00004.1|Niben101Scf04392g04008.1|Niben101Scf00339g09005.1|Niben101Scf26939g00002.1|Niben101Scf06535g03005.1|Niben101Scf05678g01001.1|Niben101Scf00274g01001.1|Niben101Scf04869g03002.1|Niben101Scf01721g04001.1|Niben101Scf00090g08010.1|Niben101Scf11232g01012.1|Niben101Scf00456g00003.1|Niben101Scf00837g06004.1|Niben101Scf01587g01013.1|Niben101Scf07244g01004.1…		http://amigo.geneontology.org/amigo/term/GO:0016798
response to absence of light	Gene Ontology	GO:0009646	12	38	9.0048e-05	0.000598064	Niben101Scf02838g07002.1|Niben101Scf10688g02001.1|Niben101Scf00573g01003.1|Niben101Scf10688g01013.1|Niben101Scf10545g00007.1|Niben101Scf02015g01007.1|Niben101Scf03169g06008.1|Niben101Scf03930g00018.1|Niben101Scf11860g00013.1|Niben101Scf02537g03005.1|Niben101Scf02838g07016.1|Niben101Scf02819g00005.1		http://amigo.geneontology.org/amigo/term/GO:0009646
induced systemic resistance	Gene Ontology	GO:0009682	10	26	9.2126e-05	0.000610689	Niben101Scf06909g04006.1|Niben101Scf25537g00002.1|Niben101Scf00788g03016.1|Niben101Scf02394g01003.1|Niben101Scf01721g08007.1|Niben101Scf04350g04004.1|Niben101Scf06603g03002.1|Niben101Scf00428g10006.1|Niben101Scf03739g05005.1|Niben101Scf00788g03015.1		http://amigo.geneontology.org/amigo/term/GO:0009682
inorganic anion transmembrane transporter activity	Gene Ontology	GO:0015103	22	113	9.58493e-05	0.000634151	Niben101Scf08199g02017.1|Niben101Scf06779g01002.1|Niben101Scf17891g02004.1|Niben101Scf01870g00003.1|Niben101Scf07127g00003.1|Niben101Scf06774g02014.1|Niben101Scf12547g02005.1|Niben101Scf01369g00018.1|Niben101Scf07019g02006.1|Niben101Ctg16484g00001.1|Niben101Scf01061g01003.1|Niben101Scf07511g01004.1|Niben101Scf14299g00002.1|Niben101Scf06684g05005.1|Niben101Scf06412g01004.1|Niben101Scf06017g00002.1…		http://amigo.geneontology.org/amigo/term/GO:0015103
signaling receptor activity	Gene Ontology	GO:0038023	34	220	9.82543e-05	0.000648817	Niben101Scf04709g00016.1|Niben101Scf08873g01009.1|Niben101Scf03816g01001.1|Niben101Scf02583g00004.1|Niben101Scf09811g00006.1|Niben101Scf06774g02014.1|Niben101Scf09459g02029.1|Niben101Scf01948g01003.1|Niben101Scf00327g01037.1|Niben101Scf04609g00013.1|Niben101Scf00465g02003.1|Niben101Scf01819g01001.1|Niben101Scf03911g05013.1|Niben101Scf06221g00006.1|Niben101Scf05437g06022.1|Niben101Scf14708g00025.1…		http://amigo.geneontology.org/amigo/term/GO:0038023
1-aminocyclopropane-1-carboxylate oxidase activity	Gene Ontology	GO:0009815	7	11	0.000100306	0.000659838	Niben101Scf09217g00024.1|Niben101Scf00313g01001.1|Niben101Scf02918g00003.1|Niben101Scf08039g01005.1|Niben101Scf19336g00004.1|Niben101Scf02543g01008.1|Niben101Scf02433g06003.1		http://amigo.geneontology.org/amigo/term/GO:0009815
regulation of membrane lipid distribution	Gene Ontology	GO:0097035	7	11	0.000100306	0.000659838	Niben101Scf00312g00004.1|Niben101Scf02167g00009.1|Niben101Scf04191g04019.1|Niben101Scf03029g01010.1|Niben101Scf09170g02002.1|Niben101Scf21069g00002.1|Niben101Scf00465g02013.1		http://amigo.geneontology.org/amigo/term/GO:0097035
response to nutrient levels	Gene Ontology	GO:0031667	33	211	0.000101066	0.000663572	Niben101Scf04939g02007.1|Niben101Scf02516g01004.1|Niben101Scf08199g02017.1|Niben101Scf00573g01003.1|Niben101Scf03462g04008.1|Niben101Scf07058g04002.1|Niben101Scf04802g01012.1|Niben101Scf05628g01019.1|Niben101Scf03240g01008.1|Niben101Scf09860g00012.1|Niben101Scf03911g05013.1|Niben101Scf01779g03011.1|Niben101Scf04124g05022.1|Niben101Scf04819g03016.1|Niben101Scf06720g01024.1|Niben101Scf00522g01017.1…		http://amigo.geneontology.org/amigo/term/GO:0031667
inorganic anion transport	Gene Ontology	GO:0015698	25	140	0.000112569	0.000737462	Niben101Scf08199g02017.1|Niben101Scf06779g01002.1|Niben101Scf01249g06013.1|Niben101Scf17891g02004.1|Niben101Scf01870g00003.1|Niben101Scf07127g00003.1|Niben101Scf06774g02014.1|Niben101Scf12547g02005.1|Niben101Scf01369g00018.1|Niben101Scf07019g02006.1|Niben101Ctg14444g00003.1|Niben101Ctg16484g00001.1|Niben101Scf01061g01003.1|Niben101Scf07511g01004.1|Niben101Scf14299g00002.1|Niben101Scf06684g05005.1…		http://amigo.geneontology.org/amigo/term/GO:0015698
hydrolase activity, hydrolyzing O-glycosyl compounds	Gene Ontology	GO:0004553	44	319	0.000112748	0.000737462	Niben101Scf07244g00001.1|Niben101Scf00108g00004.1|Niben101Scf04392g04008.1|Niben101Scf00339g09005.1|Niben101Scf26939g00002.1|Niben101Scf06535g03005.1|Niben101Scf05678g01001.1|Niben101Scf00274g01001.1|Niben101Scf04869g03002.1|Niben101Scf01721g04001.1|Niben101Scf00090g08010.1|Niben101Scf11232g01012.1|Niben101Scf00456g00003.1|Niben101Scf00837g06004.1|Niben101Scf07244g01004.1|Niben101Scf06825g03008.1…		http://amigo.geneontology.org/amigo/term/GO:0004553
monosaccharide binding	Gene Ontology	GO:0048029	11	33	0.000118373	0.000772789	Niben101Scf09217g00024.1|Niben101Scf12320g04004.1|Niben101Scf00313g01001.1|Niben101Scf02918g00003.1|Niben101Scf19336g00004.1|Niben101Scf08039g01005.1|Niben101Scf00087g00006.1|Niben101Scf02818g01017.1|Niben101Scf02543g01008.1|Niben101Scf09672g01005.1|Niben101Scf02433g06003.1		http://amigo.geneontology.org/amigo/term/GO:0048029
aspartic-type endopeptidase activity	Gene Ontology	GO:0004190	15	60	0.000118979	0.000773809	Niben101Scf03240g01008.1|Niben101Scf01782g03006.1|Niben101Scf02145g09006.1|Niben101Scf03191g04002.1|Niben101Scf02115g04004.1|Niben101Scf06025g02026.1|Niben101Scf04060g03003.1|Niben101Scf00317g08003.1|Niben101Scf03462g04008.1|Niben101Scf16939g00004.1|Niben101Scf00124g00014.1|Niben101Scf02115g04001.1|Niben101Scf00317g08004.1|Niben101Ctg12839g00001.1|Niben101Scf04015g02030.1		http://amigo.geneontology.org/amigo/term/GO:0004190
aspartic-type peptidase activity	Gene Ontology	GO:0070001	15	60	0.000118979	0.000773809	Niben101Scf03240g01008.1|Niben101Scf01782g03006.1|Niben101Scf02145g09006.1|Niben101Scf03191g04002.1|Niben101Scf02115g04004.1|Niben101Scf06025g02026.1|Niben101Scf04060g03003.1|Niben101Scf00317g08003.1|Niben101Scf03462g04008.1|Niben101Scf16939g00004.1|Niben101Scf00124g00014.1|Niben101Scf02115g04001.1|Niben101Scf00317g08004.1|Niben101Ctg12839g00001.1|Niben101Scf04015g02030.1		http://amigo.geneontology.org/amigo/term/GO:0070001
response to light intensity	Gene Ontology	GO:0009642	24	132	0.000120063	0.00077939	Niben101Scf02838g07002.1|Niben101Scf05912g02001.1|Niben101Scf08001g00002.1|Niben101Scf02537g03005.1|Niben101Scf06467g01006.1|Niben101Scf10688g02001.1|Niben101Scf04011g11005.1|Niben101Scf10545g00007.1|Niben101Scf03169g06008.1|Niben101Scf05584g04020.1|Niben101Scf08804g01009.1|Niben101Scf39364g00010.1|Niben101Scf00573g01003.1|Niben101Scf17237g00001.1|Niben101Scf02015g01007.1|Niben101Scf03930g00018.1…		http://amigo.geneontology.org/amigo/term/GO:0009642
vitamin binding	Gene Ontology	GO:0019842	21	107	0.000123932	0.000802998	Niben101Scf09997g00023.1|Niben101Scf02918g00003.1|Niben101Scf09217g00024.1|Niben101Scf09832g00002.1|Niben101Scf06263g01001.1|Niben101Scf04840g01004.1|Niben101Scf01068g00008.1|Niben101Scf09512g03008.1|Niben101Scf02543g01008.1|Niben101Scf01241g02004.1|Niben101Scf19336g00004.1|Niben101Scf03164g07006.1|Niben101Scf05307g01001.1|Niben101Scf10193g00020.1|Niben101Scf04547g02001.1|Niben101Scf08039g01005.1…		http://amigo.geneontology.org/amigo/term/GO:0019842
lipase activity	Gene Ontology	GO:0016298	20	99	0.000126677	0.000819242	Niben101Scf03930g01018.1|Niben101Scf00711g02004.1|Niben101Scf00539g07022.1|Niben101Scf02566g02013.1|Niben101Scf15467g02029.1|Niben101Scf08921g02016.1|Niben101Scf05813g09004.1|Niben101Scf00161g01007.1|Niben101Scf02237g01002.1|Niben101Scf02465g00004.1|Niben101Scf01623g13002.1|Niben101Scf05813g09010.1|Niben101Scf01991g03010.1|Niben101Scf05956g01009.1|Niben101Scf02221g00009.1|Niben101Scf06277g00007.1…		http://amigo.geneontology.org/amigo/term/GO:0016298
protein folding	Gene Ontology	GO:0006457	26	150	0.000126939	0.000819397	Niben101Scf00449g06008.1|Niben101Scf03817g16010.1|Niben101Scf10834g03005.1|Niben101Scf27914g00006.1|Niben101Scf04040g09011.1|Niben101Scf01704g00002.1|Niben101Scf10205g00001.1|Niben101Scf13703g01006.1|Niben101Scf06436g04005.1|Niben101Scf04490g00001.1|Niben101Scf07275g02012.1|Niben101Scf02771g01007.1|Niben101Scf03121g04008.1|Niben101Scf03345g00007.1|Niben101Scf04331g09018.1|Niben101Scf06256g01001.1…		http://amigo.geneontology.org/amigo/term/GO:0006457
multi-multicellular organism process	Gene Ontology	GO:0044706	38	262	0.00012967	0.000833902	Niben101Scf02264g06032.1|Niben101Scf06332g03007.1|Niben101Scf03595g19031.1|Niben101Scf01326g11001.1|Niben101Scf01696g06043.1|Niben101Scf05730g00021.1|Niben101Scf00539g05008.1|Niben101Scf02411g00017.1|Niben101Scf06349g00010.1|Niben101Scf03832g02004.1|Niben101Scf00090g01010.1|Niben101Scf07201g01003.1|Niben101Scf01521g08013.1|Niben101Scf07477g02005.1|Niben101Scf05675g01018.1|Niben101Scf09456g00016.1…		http://amigo.geneontology.org/amigo/term/GO:0044706
pollination	Gene Ontology	GO:0009856	38	262	0.00012967	0.000833902	Niben101Scf02264g06032.1|Niben101Scf06332g03007.1|Niben101Scf03595g19031.1|Niben101Scf01326g11001.1|Niben101Scf01696g06043.1|Niben101Scf05730g00021.1|Niben101Scf00539g05008.1|Niben101Scf02411g00017.1|Niben101Scf06349g00010.1|Niben101Scf03832g02004.1|Niben101Scf00090g01010.1|Niben101Scf07201g01003.1|Niben101Scf01521g08013.1|Niben101Scf07477g02005.1|Niben101Scf05675g01018.1|Niben101Scf09456g00016.1…		http://amigo.geneontology.org/amigo/term/GO:0009856
regulation of developmental process	Gene Ontology	GO:0050793	75	649	0.000133393	0.000856246	Niben101Scf00725g05003.1|Niben101Scf05415g00003.1|Niben101Scf00788g02013.1|Niben101Scf03816g01001.1|Niben101Scf01941g02023.1|Niben101Scf02790g01008.1|Niben101Scf08415g00010.1|Niben101Scf01494g06001.1|Niben101Scf00372g05021.1|Niben101Scf00530g10010.1|Niben101Scf02738g03013.1|Niben101Scf27914g00006.1|Niben101Scf07608g00007.1|Niben101Scf06772g00001.1|Niben101Scf00539g05008.1|Niben101Scf04933g00008.1…		http://amigo.geneontology.org/amigo/term/GO:0050793
anion transmembrane transport	Gene Ontology	GO:0098656	43	312	0.000136083	0.000871892	Niben101Scf24333g00003.1|Niben101Scf10067g02017.1|Niben101Scf08199g02017.1|Niben101Scf08374g07008.1|Niben101Scf06779g01002.1|Niben101Scf01249g06013.1|Niben101Scf17891g02004.1|Niben101Scf05385g04008.1|Niben101Scf01870g00003.1|Niben101Scf07127g00003.1|Niben101Scf04198g02001.1|Niben101Scf06774g02014.1|Niben101Scf12547g02005.1|Niben101Scf01369g00018.1|Niben101Scf07019g02006.1|Niben101Scf04011g11005.1…		http://amigo.geneontology.org/amigo/term/GO:0098656
post-embryonic development	Gene Ontology	GO:0009791	149	1503	0.000141057	0.000902086	Niben101Scf05415g00003.1|Niben101Scf01941g02023.1|Niben101Scf07491g00006.1|Niben101Scf01494g06001.1|Niben101Scf00530g10010.1|Niben101Scf10086g00004.1|Niben101Scf07608g00007.1|Niben101Scf04933g00008.1|Niben101Scf07027g04006.1|Niben101Scf02306g00004.1|Niben101Scf04738g04002.1|Niben101Scf01434g03006.1|Niben101Scf08157g02006.1|Niben101Scf03934g05002.1|Niben101Scf01478g07007.1|Niben101Scf00351g05002.1…		http://amigo.geneontology.org/amigo/term/GO:0009791
drug metabolic process	Gene Ontology	GO:0017144	64	531	0.00014198	0.000904914	Niben101Scf05415g00003.1|Niben101Scf01119g00007.1|Niben101Scf05912g02001.1|Niben101Scf02411g01001.1|Niben101Scf08804g01009.1|Niben101Scf01941g02023.1|Niben101Scf00573g01003.1|Niben101Scf01494g06001.1|Niben101Scf18061g00011.1|Niben101Scf02026g02001.1|Niben101Scf06200g02013.1|Niben101Scf02160g01003.1|Niben101Scf04840g01004.1|Niben101Scf08149g01006.1|Niben101Scf04403g00012.1|Niben101Scf02237g01002.1…		http://amigo.geneontology.org/amigo/term/GO:0017144
FMN binding	Gene Ontology	GO:0010181	9	22	0.000142025	0.000904914	Niben101Scf04174g00006.1|Niben101Scf00560g10001.1|Niben101Scf00622g00006.1|Niben101Scf09372g01008.1|Niben101Scf18214g00004.1|Niben101Scf21257g00014.1|Niben101Scf10026g02003.1|Niben101Scf05883g00008.1|Niben101Scf02772g07004.1		http://amigo.geneontology.org/amigo/term/GO:0010181
heme binding	Gene Ontology	GO:0020037	41	293	0.000144053	0.000916147	Niben101Scf02411g01001.1|Niben101Scf12289g00014.1|Niben101Scf00994g00001.1|Niben101Scf00699g00006.1|Niben101Scf00360g00008.1|Niben101Scf04787g02002.1|Niben101Scf08755g01006.1|Niben101Scf00109g10004.1|Niben101Scf03990g00010.1|Niben101Scf06751g00002.1|Niben101Scf04362g07011.1|Niben101Scf04869g01008.1|Niben101Scf08535g03001.1|Niben101Scf07767g02011.1|Niben101Ctg08590g00001.1|Niben101Scf00592g07009.1…		http://amigo.geneontology.org/amigo/term/GO:0020037
cysteine-type peptidase activity	Gene Ontology	GO:0008234	22	117	0.000148696	0.000943934	Niben101Scf01279g00008.1|Niben101Scf01487g02007.1|Niben101Scf03565g07023.1|Niben101Scf01455g01021.1|Niben101Scf02575g02010.1|Niben101Scf08921g02024.1|Niben101Scf08921g02018.1|Niben101Scf06228g02005.1|Niben101Scf04926g03003.1|Niben101Scf02353g06039.1|Niben101Scf06424g01007.1|Niben101Scf04738g04012.1|Niben101Scf06825g00018.1|Niben101Scf08921g02023.1|Niben101Scf06424g00003.1|Niben101Scf03309g05002.1…		http://amigo.geneontology.org/amigo/term/GO:0008234
ER-associated misfolded protein catabolic process	Gene Ontology	GO:0071712	7	12	0.000149617	0.000948033	Niben101Scf08446g00026.1|Niben101Scf02215g05009.1|Niben101Scf04899g01016.1|Niben101Scf01294g05002.1|Niben101Scf02123g02003.1|Niben101Scf01773g08011.1|Niben101Scf11715g03003.1		http://amigo.geneontology.org/amigo/term/GO:0071712
inorganic ion transmembrane transport	Gene Ontology	GO:0098660	55	440	0.000178512	0.00112818	Niben101Scf07984g01003.1|Niben101Scf07127g00003.1|Niben101Scf15809g00002.1|Niben101Scf08041g02014.1|Niben101Scf08199g02017.1|Niben101Scf04240g03001.1|Niben101Scf01267g00007.1|Niben101Scf06779g01002.1|Niben101Scf03927g03005.1|Niben101Scf01249g06013.1|Niben101Scf05601g00010.1|Niben101Scf00530g10010.1|Niben101Scf01870g00003.1|Niben101Scf07741g02025.1|Niben101Scf03226g04018.1|Niben101Scf02792g00006.1…		http://amigo.geneontology.org/amigo/term/GO:0098660
terpenoid biosynthetic process	Gene Ontology	GO:0016114	24	136	0.000178703	0.00112818	Niben101Scf03993g06007.1|Niben101Scf01278g11013.1|Niben101Scf04362g07009.1|Niben101Scf00700g00005.1|Niben101Scf05955g00002.1|Niben101Scf03993g05005.1|Niben101Scf06949g00004.1|Niben101Scf03171g03017.1|Niben101Scf01729g01015.1|Niben101Scf00522g01017.1|Niben101Scf03145g01006.1|Niben101Scf06245g01017.1|Niben101Scf05617g01021.1|Niben101Scf01111g01003.1|Niben101Scf03993g06006.1|Niben101Scf01683g03005.1…		http://amigo.geneontology.org/amigo/term/GO:0016114
anatomical structure morphogenesis	Gene Ontology	GO:0009653	93	858	0.000182091	0.00114747	Niben101Scf07491g00006.1|Niben101Scf07586g00004.1|Niben101Scf04933g00008.1|Niben101Scf01434g03006.1|Niben101Scf02812g03006.1|Niben101Scf04001g01003.1|Niben101Scf16706g01002.1|Niben101Scf06493g00022.1|Niben101Scf00522g01017.1|Niben101Scf03145g01006.1|Niben101Scf02552g03001.1|Niben101Scf14708g00025.1|Niben101Scf06726g00032.1|Niben101Scf04813g02008.1|Niben101Scf01380g01003.1|Niben101Scf06867g05005.1…		http://amigo.geneontology.org/amigo/term/GO:0009653
isoprenoid biosynthetic process	Gene Ontology	GO:0008299	28	173	0.000198464	0.00124837	Niben101Scf13180g01003.1|Niben101Scf03993g06007.1|Niben101Scf01278g11013.1|Niben101Scf04362g07009.1|Niben101Scf00700g00005.1|Niben101Scf05955g00002.1|Niben101Scf03993g05005.1|Niben101Scf06949g00004.1|Niben101Scf09686g00013.1|Niben101Scf02203g05002.1|Niben101Scf03171g03017.1|Niben101Scf01729g01015.1|Niben101Scf00522g01017.1|Niben101Scf02387g03017.1|Niben101Scf03145g01006.1|Niben101Scf06245g01017.1…		http://amigo.geneontology.org/amigo/term/GO:0008299
defense response signaling pathway, resistance gene-independent	Gene Ontology	GO:0010204	8	18	0.0002133	0.00133681	Niben101Scf13593g00007.1|Niben101Scf00622g00006.1|Niben101Scf08799g00001.1|Niben101Scf08899g00008.1|Niben101Scf06256g01001.1|Niben101Scf10834g03005.1|Niben101Scf05682g00009.1|Niben101Scf03479g05049.1		http://amigo.geneontology.org/amigo/term/GO:0010204
cellular response to misfolded protein	Gene Ontology	GO:0071218	8	18	0.0002133	0.00133681	Niben101Scf08446g00026.1|Niben101Scf02215g05009.1|Niben101Scf04899g01016.1|Niben101Scf01294g05002.1|Niben101Scf01221g15003.1|Niben101Scf02123g02003.1|Niben101Scf01773g08011.1|Niben101Scf11715g03003.1		http://amigo.geneontology.org/amigo/term/GO:0071218
cellular response to heat	Gene Ontology	GO:0034605	15	64	0.00021835	0.00136598	Niben101Scf00449g06008.1|Niben101Scf02362g02014.1|Niben101Scf01297g04006.1|Niben101Scf02430g03006.1|Niben101Scf05056g00004.1|Niben101Scf13703g01006.1|Niben101Scf07275g02012.1|Niben101Scf07391g04028.1|Niben101Scf07509g01001.1|Niben101Scf03326g02004.1|Niben101Scf02771g01007.1|Niben101Scf03121g04008.1|Niben101Scf00073g04002.1|Niben101Scf04132g01004.1|Niben101Scf01063g03005.1		http://amigo.geneontology.org/amigo/term/GO:0034605
calcium-dependent protein serine/threonine kinase activity	Gene Ontology	GO:0009931	11	36	0.000223116	0.00138823	Niben101Scf17776g00008.1|Niben101Scf03377g04002.1|Niben101Scf09345g00003.1|Niben101Scf05534g01007.1|Niben101Scf00800g02008.1|Niben101Scf04216g07017.1|Niben101Scf02537g03005.1|Niben101Scf01166g14001.1|Niben101Scf05680g00027.1|Niben101Scf00083g00009.1|Niben101Scf09296g01009.1		http://amigo.geneontology.org/amigo/term/GO:0009931
calcium-dependent protein kinase activity	Gene Ontology	GO:0010857	11	36	0.000223116	0.00138823	Niben101Scf17776g00008.1|Niben101Scf03377g04002.1|Niben101Scf09345g00003.1|Niben101Scf05534g01007.1|Niben101Scf00800g02008.1|Niben101Scf04216g07017.1|Niben101Scf02537g03005.1|Niben101Scf01166g14001.1|Niben101Scf05680g00027.1|Niben101Scf00083g00009.1|Niben101Scf09296g01009.1		http://amigo.geneontology.org/amigo/term/GO:0010857
phosphate ion transport	Gene Ontology	GO:0006817	11	36	0.000223116	0.00138823	Niben101Scf05712g02003.1|Niben101Scf14299g00002.1|Niben101Scf06017g00002.1|Niben101Scf06779g01002.1|Niben101Ctg16484g00001.1|Niben101Scf01249g06013.1|Niben101Ctg14444g00003.1|Niben101Scf07511g01004.1|Niben101Scf07127g00003.1|Niben101Scf01369g00018.1|Niben101Scf38299g00004.1		http://amigo.geneontology.org/amigo/term/GO:0006817
hydrogen peroxide metabolic process	Gene Ontology	GO:0042743	20	104	0.000224895	0.00139678	Niben101Scf10840g01010.1|Niben101Scf01676g00026.1|Niben101Scf03861g01001.1|Niben101Scf05764g02009.1|Niben101Scf02411g01001.1|Niben101Scf03990g00010.1|Niben101Scf00116g06003.1|Niben101Scf16024g00021.1|Niben101Scf03460g04004.1|Niben101Scf00622g00006.1|Niben101Scf03861g00008.1|Niben101Scf02349g03002.1|Niben101Scf14996g00009.1|Niben101Scf02740g09004.1|Niben101Scf03861g00009.1|Niben101Scf05912g02001.1…		http://amigo.geneontology.org/amigo/term/GO:0042743
regulation of post-embryonic development	Gene Ontology	GO:0048580	44	331	0.00023418	0.00145183	Niben101Scf05415g00003.1|Niben101Scf03816g01001.1|Niben101Scf01941g02023.1|Niben101Scf08415g00010.1|Niben101Scf01494g06001.1|Niben101Scf00530g10010.1|Niben101Scf02738g03013.1|Niben101Scf07608g00007.1|Niben101Scf06772g00001.1|Niben101Scf04819g03016.1|Niben101Scf04933g00008.1|Niben101Scf02653g01003.1|Niben101Scf00788g02013.1|Niben101Scf11663g00006.1|Niben101Scf01948g01003.1|Niben101Scf02790g01008.1…		http://amigo.geneontology.org/amigo/term/GO:0048580
anatomical structure maturation	Gene Ontology	GO:0071695	28	175	0.000234652	0.00145215	Niben101Scf07402g00014.1|Niben101Scf01326g11003.1|Niben101Scf12320g04004.1|Niben101Scf09217g00024.1|Niben101Scf08039g01005.1|Niben101Scf11709g01025.1|Niben101Scf00530g10010.1|Niben101Scf09672g01005.1|Niben101Scf03240g00008.1|Niben101Scf04819g03016.1|Niben101Scf04001g01003.1|Niben101Scf18348g00013.1|Niben101Scf02840g00004.1|Niben101Scf16706g01002.1|Niben101Scf03934g02009.1|Niben101Scf02543g01008.1…		http://amigo.geneontology.org/amigo/term/GO:0071695
export from cell	Gene Ontology	GO:0140352	17	80	0.000236246	0.00145939	Niben101Scf00704g04002.1|Niben101Scf02093g00004.1|Niben101Scf02569g03013.1|Niben101Scf05694g00009.1|Niben101Scf13268g00003.1|Niben101Scf06890g01022.1|Niben101Scf04331g09018.1|Niben101Scf04899g01016.1|Niben101Scf08446g00026.1|Niben101Scf11715g03003.1|Niben101Scf27914g00006.1|Niben101Scf01143g11007.1|Niben101Scf01294g05002.1|Niben101Scf10015g09021.1|Niben101Scf01773g08011.1|Niben101Scf03486g02008.1…		http://amigo.geneontology.org/amigo/term/GO:0140352
positive regulation of metabolic process	Gene Ontology	GO:0009893	86	786	0.000237725	0.0014659	Niben101Scf07509g01001.1|Niben101Scf06249g05013.1|Niben101Scf02291g04024.1|Niben101Scf00073g04002.1|Niben101Scf01237g06003.1|Niben101Scf16706g01002.1|Niben101Scf00428g10006.1|Niben101Scf06249g05020.1|Niben101Scf04132g01004.1|Niben101Scf07063g00001.1|Niben101Scf02740g09004.1|Niben101Scf03202g13015.1|Niben101Scf02297g08006.1|Niben101Scf05378g01017.1|Niben101Scf03595g10007.1|Niben101Scf04862g00009.1…		http://amigo.geneontology.org/amigo/term/GO:0009893
unfolded protein binding	Gene Ontology	GO:0051082	21	113	0.000239233	0.00147257	Niben101Scf07875g00001.1|Niben101Scf00449g06008.1|Niben101Scf04040g09011.1|Niben101Scf04738g05019.1|Niben101Scf00970g02006.1|Niben101Scf03817g16010.1|Niben101Scf06890g01022.1|Niben101Scf04331g09018.1|Niben101Scf04040g08015.1|Niben101Scf13703g01006.1|Niben101Scf27914g00006.1|Niben101Scf02771g01007.1|Niben101Scf06256g01001.1|Niben101Scf06436g04005.1|Niben101Scf02513g00006.1|Niben101Scf07321g00007.1…		http://amigo.geneontology.org/amigo/term/GO:0051082
terpene synthase activity	Gene Ontology	GO:0010333	9	24	0.000240443	0.00147475	Niben101Scf07725g00004.1|Niben101Scf00712g02011.1|Niben101Scf03993g05005.1|Niben101Scf04362g07009.1|Niben101Scf06245g01017.1|Niben101Scf03171g03017.1|Niben101Scf00700g00005.1|Niben101Scf03993g06006.1|Niben101Scf01683g03005.1		http://amigo.geneontology.org/amigo/term/GO:0010333
positive regulation of cell death	Gene Ontology	GO:0010942	9	24	0.000240443	0.00147475	Niben101Scf03816g01001.1|Niben101Scf01948g01003.1|Niben101Scf04926g03003.1|Niben101Scf02237g01002.1|Niben101Scf02740g09004.1|Niben101Scf05437g06022.1|Niben101Scf04099g05004.1|Niben101Scf06720g01024.1|Niben101Scf01948g01002.1		http://amigo.geneontology.org/amigo/term/GO:0010942
homeostatic process	Gene Ontology	GO:0042592	64	543	0.00024713	0.00151307	Niben101Scf37733g00002.1|Niben101Scf00445g02003.1|Niben101Scf01055g00003.1|Niben101Scf12320g04004.1|Niben101Scf01701g07009.1|Niben101Scf01236g05019.1|Niben101Scf03427g09003.1|Niben101Scf08670g00020.1|Niben101Scf16105g00001.1|Niben101Scf10834g03005.1|Niben101Scf03169g06003.1|Niben101Scf04840g01004.1|Niben101Scf09672g01005.1|Niben101Scf05438g03003.1|Niben101Scf11604g00006.1|Niben101Scf00149g10020.1…		http://amigo.geneontology.org/amigo/term/GO:0042592
inorganic anion transmembrane transport	Gene Ontology	GO:0098661	15	65	0.000252252	0.00154169	Niben101Scf06412g01004.1|Niben101Scf05712g02003.1|Niben101Scf38299g00004.1|Niben101Scf06017g00002.1|Niben101Scf08199g02017.1|Niben101Scf06779g01002.1|Niben101Scf01249g06013.1|Niben101Ctg16484g00001.1|Niben101Scf01061g01003.1|Niben101Scf07511g01004.1|Niben101Scf07127g00003.1|Niben101Scf01369g00018.1|Niben101Scf14299g00002.1|Niben101Scf00960g15004.1|Niben101Scf01870g00003.1		http://amigo.geneontology.org/amigo/term/GO:0098661
Golgi subcompartment	Gene Ontology	GO:0098791	46	353	0.00025575	0.00155596	Niben101Scf05923g03008.1|Niben101Scf16132g00002.1|Niben101Scf03326g01009.1|Niben101Scf04592g00020.1|Niben101Scf05694g00009.1|Niben101Scf01063g04016.1|Niben101Scf02569g01019.1|Niben101Scf05567g00002.1|Niben101Scf00978g12003.1|Niben101Scf04081g00020.1|Niben101Scf13710g03014.1|Niben101Scf22566g00021.1|Niben101Scf22566g00015.1|Niben101Scf05494g01011.1|Niben101Scf16132g00001.1|Niben101Scf08011g00013.1…		http://amigo.geneontology.org/amigo/term/GO:0098791
regulation of chlorophyll catabolic process	Gene Ontology	GO:0010271	5	5	0.000257296	0.00155596	Niben101Scf03911g05013.1|Niben101Scf05955g00002.1|Niben101Scf02307g01004.1|Niben101Scf12560g00024.1|Niben101Scf05617g01021.1		http://amigo.geneontology.org/amigo/term/GO:0010271
indolebutyric acid metabolic process	Gene Ontology	GO:0080024	5	5	0.000257296	0.00155596	Niben101Scf11709g01025.1|Niben101Scf07402g00014.1|Niben101Scf10053g00011.1|Niben101Scf09822g01016.1|Niben101Scf00370g04030.1		http://amigo.geneontology.org/amigo/term/GO:0080024
floral organ senescence	Gene Ontology	GO:0080187	5	5	0.000257296	0.00155596	Niben101Scf06909g04006.1|Niben101Scf25537g00002.1|Niben101Scf03739g05005.1|Niben101Scf08921g02023.1|Niben101Scf06603g03002.1		http://amigo.geneontology.org/amigo/term/GO:0080187
negative regulation of plant-type hypersensitive response	Gene Ontology	GO:0034051	5	5	0.000257296	0.00155596	Niben101Scf00821g15009.1|Niben101Scf13593g00007.1|Niben101Scf08799g00001.1|Niben101Scf08899g00008.1|Niben101Scf03479g05049.1		http://amigo.geneontology.org/amigo/term/GO:0034051
regulation of tetrapyrrole catabolic process	Gene Ontology	GO:1901404	5	5	0.000257296	0.00155596	Niben101Scf03911g05013.1|Niben101Scf05955g00002.1|Niben101Scf02307g01004.1|Niben101Scf12560g00024.1|Niben101Scf05617g01021.1		http://amigo.geneontology.org/amigo/term/GO:1901404
reproduction	Gene Ontology	GO:0000003	163	1695	0.000264352	0.00159583	Niben101Scf01941g02023.1|Niben101Scf02918g00003.1|Niben101Scf07491g00006.1|Niben101Scf00530g10010.1|Niben101Scf01696g06043.1|Niben101Scf07741g02025.1|Niben101Scf10086g00004.1|Niben101Scf07027g04006.1|Niben101Scf02306g00004.1|Niben101Scf04738g04002.1|Niben101Scf00069g11017.1|Niben101Scf09512g03008.1|Niben101Scf00351g05002.1|Niben101Scf00614g00028.1|Niben101Scf02522g01005.1|Niben101Scf06493g00022.1…		http://amigo.geneontology.org/amigo/term/GO:0000003
glucosidase activity	Gene Ontology	GO:0015926	17	81	0.000268183	0.00161275	Niben101Scf00837g06004.1|Niben101Ctg13736g00004.1|Niben101Scf04869g03002.1|Niben101Scf01934g02004.1|Niben101Scf03208g01009.1|Niben101Scf00332g12011.1|Niben101Scf14799g01012.1|Niben101Scf01001g00005.1|Niben101Scf01001g00003.1|Niben101Scf04778g02019.1|Niben101Scf05584g04020.1|Niben101Scf00456g00003.1|Niben101Scf05030g05008.1|Niben101Scf00339g09005.1|Niben101Scf01001g00006.1|Niben101Scf01964g08023.1…		http://amigo.geneontology.org/amigo/term/GO:0015926
negative regulation of response to salt stress	Gene Ontology	GO:1901001	6	9	0.000268557	0.00161275	Niben101Scf03781g00004.1|Niben101Scf00292g02001.1|Niben101Scf01555g04002.1|Niben101Scf01887g01001.1|Niben101Scf03188g06001.1|Niben101Scf05363g02005.1		http://amigo.geneontology.org/amigo/term/GO:1901001
alpha,alpha-trehalose-phosphate synthase (UDP-forming) activity	Gene Ontology	GO:0003825	6	9	0.000268557	0.00161275	Niben101Scf06275g00008.1|Niben101Scf11123g00021.1|Niben101Scf04289g01010.1|Niben101Scf07261g01014.1|Niben101Scf19517g00004.1|Niben101Scf05948g08009.1		http://amigo.geneontology.org/amigo/term/GO:0003825
quercetin 3-O-glucosyltransferase activity	Gene Ontology	GO:0080043	14	58	0.000270544	0.00162185	Niben101Scf03223g00003.1|Niben101Scf05415g00003.1|Niben101Scf03536g01017.1|Niben101Scf09822g01016.1|Niben101Scf00788g02013.1|Niben101Scf00175g02014.1|Niben101Scf03983g00029.1|Niben101Scf02413g04005.1|Niben101Scf01494g06001.1|Niben101Scf00047g03001.1|Niben101Scf07089g02011.1|Niben101Scf04940g01021.1|Niben101Scf01494g06002.1|Niben101Scf07563g02008.1		http://amigo.geneontology.org/amigo/term/GO:0080043
stomatal closure	Gene Ontology	GO:0090332	11	37	0.000272034	0.00162513	Niben101Scf06909g04006.1|Niben101Scf25537g00002.1|Niben101Scf00539g07022.1|Niben101Scf04364g01014.1|Niben101Scf06603g03002.1|Niben101Scf03739g05005.1|Niben101Scf02537g03005.1|Niben101Scf04490g00001.1|Niben101Scf02195g08004.1|Niben101Scf01721g04001.1|Niben101Scf07241g00013.1		http://amigo.geneontology.org/amigo/term/GO:0090332
polysaccharide localization	Gene Ontology	GO:0033037	11	37	0.000272034	0.00162513	Niben101Scf10840g01010.1|Niben101Scf04609g00013.1|Niben101Scf06200g02013.1|Niben101Scf01023g07011.1|Niben101Scf10412g02017.1|Niben101Scf01494g06002.1|Niben101Scf06774g02014.1|Niben101Scf06208g00006.1|Niben101Scf01008g02005.1|Niben101Scf00219g03008.1|Niben101Scf01936g06004.1		http://amigo.geneontology.org/amigo/term/GO:0033037
terpene metabolic process	Gene Ontology	GO:0042214	12	44	0.000284648	0.00168713	Niben101Scf03264g05010.1|Niben101Scf00712g02011.1|Niben101Scf02387g03017.1|Niben101Scf03993g05005.1|Niben101Scf07725g00004.1|Niben101Scf04362g07009.1|Niben101Scf06245g01017.1|Niben101Scf03171g03017.1|Niben101Scf00700g00005.1|Niben101Scf03993g06006.1|Niben101Scf01683g03005.1|Niben101Scf02322g07001.1		http://amigo.geneontology.org/amigo/term/GO:0042214
monovalent inorganic anion homeostasis	Gene Ontology	GO:0055083	8	19	0.000285348	0.00168713	Niben101Scf00445g02003.1|Niben101Scf11491g01002.1|Niben101Scf03145g01006.1|Niben101Scf14144g01017.1|Niben101Scf16105g00001.1|Niben101Scf01061g01003.1|Niben101Scf01055g00003.1|Niben101Scf00522g01017.1		http://amigo.geneontology.org/amigo/term/GO:0055083
L-ascorbic acid binding	Gene Ontology	GO:0031418	8	19	0.000285348	0.00168713	Niben101Scf09217g00024.1|Niben101Scf00313g01001.1|Niben101Scf02918g00003.1|Niben101Scf08039g01005.1|Niben101Scf19336g00004.1|Niben101Scf02818g01017.1|Niben101Scf02543g01008.1|Niben101Scf02433g06003.1		http://amigo.geneontology.org/amigo/term/GO:0031418
divalent inorganic anion homeostasis	Gene Ontology	GO:0072505	8	19	0.000285348	0.00168713	Niben101Scf00445g02003.1|Niben101Scf11491g01002.1|Niben101Scf03145g01006.1|Niben101Scf14144g01017.1|Niben101Scf16105g00001.1|Niben101Scf01055g00003.1|Niben101Scf04840g01004.1|Niben101Scf00522g01017.1		http://amigo.geneontology.org/amigo/term/GO:0072505
cysteine biosynthetic process	Gene Ontology	GO:0019344	8	19	0.000285348	0.00168713	Niben101Scf37733g00002.1|Niben101Scf05438g03003.1|Niben101Scf16189g00001.1|Niben101Scf00327g00011.1|Niben101Scf12197g03017.1|Niben101Scf02041g01013.1|Niben101Scf18648g00006.1|Niben101Scf04446g00023.1		http://amigo.geneontology.org/amigo/term/GO:0019344
glucan endo-1,3-beta-D-glucosidase activity	Gene Ontology	GO:0042973	8	19	0.000285348	0.00168713	Niben101Ctg13736g00004.1|Niben101Scf04869g03002.1|Niben101Scf01934g02004.1|Niben101Scf14799g01012.1|Niben101Scf01001g00005.1|Niben101Scf01001g00003.1|Niben101Scf04778g02019.1|Niben101Scf01001g00006.1		http://amigo.geneontology.org/amigo/term/GO:0042973
lipid transport	Gene Ontology	GO:0006869	22	124	0.000304923	0.00179978	Niben101Scf00312g00004.1|Niben101Scf05166g01006.1|Niben101Scf01075g00019.1|Niben101Scf02725g02001.1|Niben101Scf03194g01013.1|Niben101Scf03194g01005.1|Niben101Scf01719g08010.1|Niben101Scf03029g01010.1|Niben101Scf02429g00001.1|Niben101Scf01569g02006.1|Niben101Scf21069g00002.1|Niben101Scf06537g00005.1|Niben101Scf00465g02013.1|Niben101Scf00783g00006.1|Niben101Scf00126g06015.1|Niben101Scf02167g00009.1…		http://amigo.geneontology.org/amigo/term/GO:0006869
regulation of plant-type hypersensitive response	Gene Ontology	GO:0010363	7	14	0.000306485	0.00180591	Niben101Scf13593g00007.1|Niben101Scf00821g15009.1|Niben101Scf05694g00009.1|Niben101Scf08799g00001.1|Niben101Scf02093g00004.1|Niben101Scf08899g00008.1|Niben101Scf03479g05049.1		http://amigo.geneontology.org/amigo/term/GO:0010363
regulation of secondary metabolite biosynthetic process	Gene Ontology	GO:1900376	9	25	0.000307642	0.00180654	Niben101Scf02838g07002.1|Niben101Scf02819g00005.1|Niben101Scf02411g01001.1|Niben101Scf10688g02001.1|Niben101Scf02349g03002.1|Niben101Scf03930g00018.1|Niben101Scf10688g01013.1|Niben101Scf02838g07016.1|Niben101Scf19358g00014.1		http://amigo.geneontology.org/amigo/term/GO:1900376
regulation of MAP kinase activity	Gene Ontology	GO:0043405	9	25	0.000307642	0.00180654	Niben101Scf04939g02007.1|Niben101Scf16132g00002.1|Niben101Scf16132g00001.1|Niben101Scf10412g02017.1|Niben101Scf04802g01012.1|Niben101Scf01249g04006.1|Niben101Scf14708g00019.1|Niben101Scf00219g03008.1|Niben101Scf04396g04016.1		http://amigo.geneontology.org/amigo/term/GO:0043405
organic anion transport	Gene Ontology	GO:0015711	33	226	0.000311258	0.00182467	Niben101Scf00312g00004.1|Niben101Scf10067g02017.1|Niben101Scf08374g07008.1|Niben101Scf05385g04008.1|Niben101Scf03227g05016.1|Niben101Scf07127g00003.1|Niben101Scf04198g02001.1|Niben101Scf04011g11005.1|Niben101Scf08940g01001.1|Niben101Scf11101g00002.1|Niben101Scf02648g04009.1|Niben101Scf05329g01008.1|Niben101Scf07511g01004.1|Niben101Scf00819g08009.1|Niben101Scf24333g00003.1|Niben101Scf10053g00011.1…		http://amigo.geneontology.org/amigo/term/GO:0015711
response to endoplasmic reticulum stress	Gene Ontology	GO:0034976	17	83	0.000343441	0.00200992	Niben101Scf02705g01020.1|Niben101Scf06726g00032.1|Niben101Scf04331g09018.1|Niben101Scf00308g01003.1|Niben101Scf04899g01016.1|Niben101Scf06890g01022.1|Niben101Scf00428g16006.1|Niben101Scf02215g05009.1|Niben101Scf13703g01006.1|Niben101Scf27945g00015.1|Niben101Scf08446g00026.1|Niben101Scf04099g08003.1|Niben101Scf27914g00006.1|Niben101Scf01294g05002.1|Niben101Scf02123g02003.1|Niben101Scf01773g08011.1…		http://amigo.geneontology.org/amigo/term/GO:0034976
regulation of salicylic acid mediated signaling pathway	Gene Ontology	GO:2000031	8	20	0.000376099	0.00219731	Niben101Scf06909g04006.1|Niben101Scf25537g00002.1|Niben101Scf16132g00002.1|Niben101Scf06603g03002.1|Niben101Scf16132g00001.1|Niben101Scf03739g05005.1|Niben101Scf01169g04027.1|Niben101Scf04396g04016.1		http://amigo.geneontology.org/amigo/term/GO:2000031
reproductive process	Gene Ontology	GO:0022414	161	1686	0.000385372	0.00224768	Niben101Scf01941g02023.1|Niben101Scf02918g00003.1|Niben101Scf07491g00006.1|Niben101Scf00530g10010.1|Niben101Scf01696g06043.1|Niben101Scf07741g02025.1|Niben101Scf10086g00004.1|Niben101Scf07027g04006.1|Niben101Scf02306g00004.1|Niben101Scf04738g04002.1|Niben101Scf00069g11017.1|Niben101Scf09512g03008.1|Niben101Scf00351g05002.1|Niben101Scf00614g00028.1|Niben101Scf02522g01005.1|Niben101Scf06493g00022.1…		http://amigo.geneontology.org/amigo/term/GO:0022414
regulation of programmed cell death	Gene Ontology	GO:0043067	13	53	0.000388064	0.00225955	Niben101Scf02705g01020.1|Niben101Scf13593g00007.1|Niben101Scf00821g15009.1|Niben101Scf04926g03003.1|Niben101Scf13831g00008.1|Niben101Scf00428g16006.1|Niben101Scf08799g00001.1|Niben101Scf02093g00004.1|Niben101Scf08899g00008.1|Niben101Scf05694g00009.1|Niben101Scf02400g02015.1|Niben101Scf03479g05049.1|Niben101Scf10840g01010.1		http://amigo.geneontology.org/amigo/term/GO:0043067
floral organ abscission	Gene Ontology	GO:0010227	9	26	0.000389634	0.00226487	Niben101Scf02306g00004.1|Niben101Scf01948g01003.1|Niben101Scf03816g01001.1|Niben101Scf14708g00019.1|Niben101Scf05437g06022.1|Niben101Scf04099g05004.1|Niben101Scf01948g01002.1|Niben101Scf00821g16001.1|Niben101Scf05183g02002.1		http://amigo.geneontology.org/amigo/term/GO:0010227
serine family amino acid biosynthetic process	Gene Ontology	GO:0009070	11	39	0.000397281	0.00230543	Niben101Scf37733g00002.1|Niben101Scf05438g03003.1|Niben101Scf16189g00001.1|Niben101Scf06263g01001.1|Niben101Scf00327g00011.1|Niben101Scf09379g01002.1|Niben101Scf12197g03017.1|Niben101Scf02041g01013.1|Niben101Scf04840g01004.1|Niben101Scf18648g00006.1|Niben101Scf04446g00023.1		http://amigo.geneontology.org/amigo/term/GO:0009070
protein localization to plasma membrane	Gene Ontology	GO:0072659	6	10	0.00040531	0.00233629	Niben101Scf02093g00004.1|Niben101Scf05694g00009.1|Niben101Scf22566g00021.1|Niben101Scf22566g00015.1|Niben101Scf04989g01024.1|Niben101Scf05567g00002.1		http://amigo.geneontology.org/amigo/term/GO:0072659
myricetin 3-O-glucosyltransferase activity	Gene Ontology	GO:0102425	6	10	0.00040531	0.00233629	Niben101Scf03223g00003.1|Niben101Scf00175g02014.1|Niben101Scf03983g00029.1|Niben101Scf04940g01021.1|Niben101Scf07089g02011.1|Niben101Scf07563g02008.1		http://amigo.geneontology.org/amigo/term/GO:0102425
protein localization to cell periphery	Gene Ontology	GO:1990778	6	10	0.00040531	0.00233629	Niben101Scf02093g00004.1|Niben101Scf05694g00009.1|Niben101Scf22566g00021.1|Niben101Scf22566g00015.1|Niben101Scf04989g01024.1|Niben101Scf05567g00002.1		http://amigo.geneontology.org/amigo/term/GO:1990778
daphnetin 3-O-glucosyltransferase activity	Gene Ontology	GO:0102360	6	10	0.00040531	0.00233629	Niben101Scf03223g00003.1|Niben101Scf00175g02014.1|Niben101Scf03983g00029.1|Niben101Scf04940g01021.1|Niben101Scf07089g02011.1|Niben101Scf07563g02008.1		http://amigo.geneontology.org/amigo/term/GO:0102360
cation transport	Gene Ontology	GO:0006812	64	555	0.000418517	0.00240839	Niben101Scf02838g07002.1|Niben101Scf15809g00002.1|Niben101Scf08041g02014.1|Niben101Scf01027g01015.1|Niben101Scf04240g03001.1|Niben101Scf01267g00007.1|Niben101Scf22370g00003.1|Niben101Scf05601g00010.1|Niben101Scf00530g10010.1|Niben101Scf07741g02025.1|Niben101Scf17561g00009.1|Niben101Scf02792g00006.1|Niben101Scf05206g02002.1|Niben101Scf11604g00006.1|Niben101Scf02298g06013.1|Niben101Scf01696g06057.1…		http://amigo.geneontology.org/amigo/term/GO:0006812
calcium transmembrane transporter activity, phosphorylative mechanism	Gene Ontology	GO:0005388	7	15	0.000423556	0.00243333	Niben101Scf01696g06057.1|Niben101Scf01696g06056.1|Niben101Scf03927g03005.1|Niben101Scf11325g00011.1|Niben101Scf07741g02025.1|Niben101Scf03927g01003.1|Niben101Scf02792g00006.1		http://amigo.geneontology.org/amigo/term/GO:0005388
negative regulation of gene expression	Gene Ontology	GO:0010629	54	447	0.000428175	0.00245577	Niben101Scf25537g00002.1|Niben101Scf03971g02005.1|Niben101Scf02516g01004.1|Niben101Scf06467g01006.1|Niben101Scf06091g04005.1|Niben101Scf01797g02013.1|Niben101Scf08001g00002.1|Niben101Scf03427g09003.1|Niben101Scf11424g01001.1|Niben101Scf03169g06003.1|Niben101Scf06772g00001.1|Niben101Scf05750g02008.1|Niben101Scf08272g00021.1|Niben101Scf06374g00021.1|Niben101Scf04944g05002.1|Niben101Scf00080g05006.1…		http://amigo.geneontology.org/amigo/term/GO:0010629
developmental maturation	Gene Ontology	GO:0021700	29	192	0.000428946	0.0024561	Niben101Scf07402g00014.1|Niben101Scf01326g11003.1|Niben101Scf12320g04004.1|Niben101Scf09217g00024.1|Niben101Scf08039g01005.1|Niben101Scf11709g01025.1|Niben101Scf00530g10010.1|Niben101Scf09672g01005.1|Niben101Scf03240g00008.1|Niben101Scf04819g03016.1|Niben101Scf04001g01003.1|Niben101Scf09512g03008.1|Niben101Scf02840g00004.1|Niben101Scf16706g01002.1|Niben101Scf05543g01026.1|Niben101Scf02543g01008.1…		http://amigo.geneontology.org/amigo/term/GO:0021700
cellular response to phosphate starvation	Gene Ontology	GO:0016036	15	69	0.000437162	0.002499	Niben101Scf05712g02003.1|Niben101Scf03015g03010.1|Niben101Scf11491g01002.1|Niben101Scf09597g01002.1|Niben101Scf03145g01006.1|Niben101Scf02170g02011.1|Niben101Scf02145g09012.1|Niben101Scf14996g00009.1|Niben101Scf03911g05013.1|Niben101Scf04124g05022.1|Niben101Scf00522g01017.1|Niben101Scf06637g00012.1|Niben101Scf38299g00004.1|Niben101Scf05628g01019.1|Niben101Scf02516g01004.1		http://amigo.geneontology.org/amigo/term/GO:0016036
L-aspartate:2-oxoglutarate aminotransferase activity	Gene Ontology	GO:0004069	5	6	0.000445591	0.00254297	Niben101Scf01068g00008.1|Niben101Scf10193g00020.1|Niben101Scf09832g00002.1|Niben101Scf03164g07006.1|Niben101Scf09997g00023.1		http://amigo.geneontology.org/amigo/term/GO:0004069
phosphate ion transmembrane transport	Gene Ontology	GO:0035435	10	33	0.000451435	0.00255974	Niben101Scf05712g02003.1|Niben101Scf14299g00002.1|Niben101Scf06017g00002.1|Niben101Scf06779g01002.1|Niben101Scf01249g06013.1|Niben101Ctg16484g00001.1|Niben101Scf07511g01004.1|Niben101Scf07127g00003.1|Niben101Scf01369g00018.1|Niben101Scf38299g00004.1		http://amigo.geneontology.org/amigo/term/GO:0035435
cellular response to water deprivation	Gene Ontology	GO:0042631	10	33	0.000451435	0.00255974	Niben101Scf09822g01016.1|Niben101Scf02160g02015.1|Niben101Scf10545g00007.1|Niben101Scf18731g00005.1|Niben101Scf11071g02017.1|Niben101Scf05584g04020.1|Niben101Scf00428g09008.1|Niben101Ctg15714g00002.1|Niben101Scf02160g02006.1|Niben101Scf00428g09006.1		http://amigo.geneontology.org/amigo/term/GO:0042631
terpene biosynthetic process	Gene Ontology	GO:0046246	10	33	0.000451435	0.00255974	Niben101Scf07725g00004.1|Niben101Scf00712g02011.1|Niben101Scf02387g03017.1|Niben101Scf03993g05005.1|Niben101Scf04362g07009.1|Niben101Scf06245g01017.1|Niben101Scf03171g03017.1|Niben101Scf00700g00005.1|Niben101Scf03993g06006.1|Niben101Scf01683g03005.1		http://amigo.geneontology.org/amigo/term/GO:0046246
process utilizing autophagic mechanism	Gene Ontology	GO:0061919	13	54	0.000452244	0.00255974	Niben101Scf13644g00018.1|Niben101Scf01297g04006.1|Niben101Scf02362g02014.1|Niben101Scf01037g01016.1|Niben101Scf02159g01019.1|Niben101Scf09742g00014.1|Niben101Scf06763g00018.1|Niben101Scf13002g03017.1|Niben101Scf05437g01007.1|Niben101Scf01779g03011.1|Niben101Scf00299g00014.1|Niben101Scf12076g00018.1|Niben101Scf02430g03006.1		http://amigo.geneontology.org/amigo/term/GO:0061919
autophagy	Gene Ontology	GO:0006914	13	54	0.000452244	0.00255974	Niben101Scf13644g00018.1|Niben101Scf01297g04006.1|Niben101Scf02362g02014.1|Niben101Scf01037g01016.1|Niben101Scf02159g01019.1|Niben101Scf09742g00014.1|Niben101Scf06763g00018.1|Niben101Scf13002g03017.1|Niben101Scf05437g01007.1|Niben101Scf01779g03011.1|Niben101Scf00299g00014.1|Niben101Scf12076g00018.1|Niben101Scf02430g03006.1		http://amigo.geneontology.org/amigo/term/GO:0006914
regulation of cofactor metabolic process	Gene Ontology	GO:0051193	11	40	0.000476115	0.00269044	Niben101Scf05912g02001.1|Niben101Scf08804g01009.1|Niben101Scf00116g06003.1|Niben101Scf05617g01021.1|Niben101Scf12560g00024.1|Niben101Scf02237g01002.1|Niben101Scf03911g05013.1|Niben101Scf02740g09004.1|Niben101Scf05955g00002.1|Niben101Scf06720g01024.1|Niben101Scf02307g01004.1		http://amigo.geneontology.org/amigo/term/GO:0051193
disaccharide biosynthetic process	Gene Ontology	GO:0046351	9	27	0.000488803	0.00273502	Niben101Scf01479g01004.1|Niben101Scf00530g04002.1|Niben101Scf01479g01006.1|Niben101Scf11415g00002.1|Niben101Scf09555g00006.1|Niben101Scf02511g08002.1|Niben101Scf07673g04009.1|Niben101Scf03810g07006.1|Niben101Scf05030g05006.1		http://amigo.geneontology.org/amigo/term/GO:0046351
regulation of response to drug	Gene Ontology	GO:2001023	8	21	0.000488997	0.00273502	Niben101Scf06909g04006.1|Niben101Scf25537g00002.1|Niben101Scf16132g00002.1|Niben101Scf06603g03002.1|Niben101Scf16132g00001.1|Niben101Scf03739g05005.1|Niben101Scf01169g04027.1|Niben101Scf04396g04016.1		http://amigo.geneontology.org/amigo/term/GO:2001023
serine-type endopeptidase inhibitor activity	Gene Ontology	GO:0004867	8	21	0.000488997	0.00273502	Niben101Scf09044g01003.1|Niben101Scf01487g02007.1|Niben101Scf02353g06039.1|Niben101Scf06424g01007.1|Niben101Scf02422g01012.1|Niben101Scf06424g00003.1|Niben101Scf06424g02024.1|Niben101Scf06825g00018.1		http://amigo.geneontology.org/amigo/term/GO:0004867
toxin biosynthetic process	Gene Ontology	GO:0009403	8	21	0.000488997	0.00273502	Niben101Scf01479g01004.1|Niben101Scf01297g04006.1|Niben101Scf02362g02014.1|Niben101Scf01479g01006.1|Niben101Scf01249g04006.1|Niben101Scf07673g04009.1|Niben101Scf03810g07006.1|Niben101Scf02430g03006.1		http://amigo.geneontology.org/amigo/term/GO:0009403
negative regulation of immune response	Gene Ontology	GO:0050777	8	21	0.000488997	0.00273502	Niben101Scf13593g00007.1|Niben101Scf00821g15009.1|Niben101Scf00142g01014.1|Niben101Scf01697g05002.1|Niben101Scf13831g00008.1|Niben101Scf08799g00001.1|Niben101Scf08899g00008.1|Niben101Scf03479g05049.1		http://amigo.geneontology.org/amigo/term/GO:0050777
regulation of cellular response to drug	Gene Ontology	GO:2001038	8	21	0.000488997	0.00273502	Niben101Scf06909g04006.1|Niben101Scf25537g00002.1|Niben101Scf16132g00002.1|Niben101Scf06603g03002.1|Niben101Scf16132g00001.1|Niben101Scf03739g05005.1|Niben101Scf01169g04027.1|Niben101Scf04396g04016.1		http://amigo.geneontology.org/amigo/term/GO:2001038
carboxylic acid binding	Gene Ontology	GO:0031406	17	86	0.000490351	0.00273502	Niben101Scf10735g00018.1|Niben101Scf05301g02004.1|Niben101Scf09217g00024.1|Niben101Scf02818g01017.1|Niben101Scf05614g00001.1|Niben101Scf04840g01004.1|Niben101Scf00313g01001.1|Niben101Scf02918g00003.1|Niben101Scf19336g00004.1|Niben101Scf00100g00020.1|Niben101Scf02433g06003.1|Niben101Scf08039g01005.1|Niben101Scf01918g04014.1|Niben101Scf02543g01008.1|Niben101Scf19043g00002.1|Niben101Scf01237g05004.1…		http://amigo.geneontology.org/amigo/term/GO:0031406
organic acid binding	Gene Ontology	GO:0043177	17	86	0.000490351	0.00273502	Niben101Scf10735g00018.1|Niben101Scf05301g02004.1|Niben101Scf09217g00024.1|Niben101Scf02818g01017.1|Niben101Scf05614g00001.1|Niben101Scf04840g01004.1|Niben101Scf00313g01001.1|Niben101Scf02918g00003.1|Niben101Scf19336g00004.1|Niben101Scf00100g00020.1|Niben101Scf02433g06003.1|Niben101Scf08039g01005.1|Niben101Scf01918g04014.1|Niben101Scf02543g01008.1|Niben101Scf19043g00002.1|Niben101Scf01237g05004.1…		http://amigo.geneontology.org/amigo/term/GO:0043177
regulation of stomatal movement	Gene Ontology	GO:0010119	16	78	0.000499524	0.00278168	Niben101Scf06909g04006.1|Niben101Scf03930g01018.1|Niben101Scf02093g00004.1|Niben101Scf00539g07022.1|Niben101Scf14136g00009.1|Niben101Scf05694g00009.1|Niben101Scf01739g06006.1|Niben101Scf06603g03002.1|Niben101Scf12041g00006.1|Niben101Scf13196g00010.1|Niben101Scf03739g05005.1|Niben101Scf02537g03005.1|Niben101Scf25537g00002.1|Niben101Scf00806g02001.1|Niben101Scf07241g00013.1|Niben101Scf10840g01010.1		http://amigo.geneontology.org/amigo/term/GO:0010119
lipid catabolic process	Gene Ontology	GO:0016042	32	224	0.000532451	0.00296025	Niben101Scf00605g01013.1|Niben101Scf03080g02002.1|Niben101Scf00445g02003.1|Niben101Scf01055g00003.1|Niben101Scf00978g12003.1|Niben101Scf03930g01018.1|Niben101Scf00539g07022.1|Niben101Scf15467g02029.1|Niben101Scf17125g00001.1|Niben101Scf05731g00018.1|Niben101Scf11064g00002.1|Niben101Scf08921g02016.1|Niben101Scf02406g00002.1|Niben101Scf05813g09010.1|Niben101Scf05956g01009.1|Niben101Scf10353g00011.1…		http://amigo.geneontology.org/amigo/term/GO:0016042
nucleic acid binding	Gene Ontology	GO:0003676	277	3147	0.000535498	0.0029724	Niben101Scf01999g06009.1|Niben101Scf03856g06015.1|Niben101Scf04944g05002.1|Niben101Scf05820g01008.1|Niben101Scf08001g00002.1|Niben101Scf07231g03006.1|Niben101Scf02045g02007.1|Niben101Scf11424g01001.1|Niben101Scf07509g01001.1|Niben101Scf10559g01032.1|Niben101Scf05912g02001.1|Niben101Scf04528g13017.1|Niben101Scf00073g04002.1|Niben101Scf03781g00004.1|Niben101Scf00308g01003.1|Niben101Scf03934g05002.1…		http://amigo.geneontology.org/amigo/term/GO:0003676
callose localization	Gene Ontology	GO:0052545	10	34	0.000549394	0.00303487	Niben101Scf10840g01010.1|Niben101Scf04609g00013.1|Niben101Scf06200g02013.1|Niben101Scf01023g07011.1|Niben101Scf10412g02017.1|Niben101Scf01494g06002.1|Niben101Scf06774g02014.1|Niben101Scf06208g00006.1|Niben101Scf01008g02005.1|Niben101Scf00219g03008.1		http://amigo.geneontology.org/amigo/term/GO:0052545
cellular response to water stimulus	Gene Ontology	GO:0071462	10	34	0.000549394	0.00303487	Niben101Scf09822g01016.1|Niben101Scf02160g02015.1|Niben101Scf10545g00007.1|Niben101Scf18731g00005.1|Niben101Scf11071g02017.1|Niben101Scf05584g04020.1|Niben101Scf00428g09008.1|Niben101Ctg15714g00002.1|Niben101Scf02160g02006.1|Niben101Scf00428g09006.1		http://amigo.geneontology.org/amigo/term/GO:0071462
vesicle docking	Gene Ontology	GO:0048278	10	34	0.000549394	0.00303487	Niben101Scf00704g04002.1|Niben101Scf02093g00004.1|Niben101Scf02569g03013.1|Niben101Scf05694g00009.1|Niben101Scf22566g00021.1|Niben101Scf22566g00015.1|Niben101Scf04989g01024.1|Niben101Scf05567g00002.1|Niben101Scf03486g02008.1|Niben101Scf06996g01011.1		http://amigo.geneontology.org/amigo/term/GO:0048278
reactive oxygen species metabolic process	Gene Ontology	GO:0072593	26	167	0.000554309	0.00305712	Niben101Scf05912g02001.1|Niben101Scf02411g01001.1|Niben101Scf02537g03005.1|Niben101Scf11604g00006.1|Niben101Scf02237g01002.1|Niben101Scf03861g01001.1|Niben101Scf00109g10004.1|Niben101Scf03990g00010.1|Niben101Scf00622g00006.1|Niben101Scf03240g00008.1|Niben101Scf08804g01009.1|Niben101Scf10840g01010.1|Niben101Scf05764g02009.1|Niben101Scf01676g00026.1|Niben101Scf03861g00008.1|Niben101Scf03861g00009.1…		http://amigo.geneontology.org/amigo/term/GO:0072593
ubiquitin-like protein conjugating enzyme binding	Gene Ontology	GO:0044390	12	48	0.00055593	0.00306117	Niben101Scf08446g00026.1|Niben101Scf00973g01001.1|Niben101Scf04899g01016.1|Niben101Scf02215g05009.1|Niben101Scf01294g05002.1|Niben101Scf05123g02015.1|Niben101Scf06249g05013.1|Niben101Scf06249g05020.1|Niben101Scf02123g02003.1|Niben101Scf01773g08011.1|Niben101Scf11715g03003.1|Niben101Scf00571g09005.1		http://amigo.geneontology.org/amigo/term/GO:0044390
terpenoid metabolic process	Gene Ontology	GO:0006721	25	158	0.00056887	0.00312742	Niben101Scf03993g06007.1|Niben101Scf01278g11013.1|Niben101Scf04362g07009.1|Niben101Scf00700g00005.1|Niben101Scf05955g00002.1|Niben101Scf03993g05005.1|Niben101Scf06949g00004.1|Niben101Scf03171g03017.1|Niben101Scf01729g01015.1|Niben101Scf00522g01017.1|Niben101Scf03264g05010.1|Niben101Scf03145g01006.1|Niben101Scf06245g01017.1|Niben101Scf05617g01021.1|Niben101Scf01111g01003.1|Niben101Scf03993g06006.1…		http://amigo.geneontology.org/amigo/term/GO:0006721
chloroplast	Gene Ontology	GO:0009507	356	4164	0.000580316	0.00318527	Niben101Scf01189g00001.1|Niben101Scf01100g04008.1|Niben101Scf00503g01003.1|Niben101Scf07586g00004.1|Niben101Scf01101g05008.1|Niben101Scf05872g02002.1|Niben101Scf04490g00001.1|Niben101Scf04547g02001.1|Niben101Scf02063g04001.1|Niben101Scf02387g03017.1|Niben101Scf02566g02013.1|Niben101Scf07820g00005.1|Niben101Scf10053g00011.1|Niben101Scf01627g02013.1|Niben101Scf03720g00008.1|Niben101Scf06277g00007.1…		http://amigo.geneontology.org/amigo/term/GO:0009507
negative regulation of cellular protein metabolic process	Gene Ontology	GO:0032269	22	131	0.000589826	0.00321771	Niben101Scf04939g02007.1|Niben101Scf01487g02007.1|Niben101Scf00016g04005.1|Niben101Scf03766g13003.1|Niben101Scf04802g01012.1|Niben101Scf06424g00003.1|Niben101Scf00180g03008.1|Niben101Scf02353g06039.1|Niben101Scf06424g01007.1|Niben101Scf05534g01008.1|Niben101Scf06825g00018.1|Niben101Scf10735g00018.1|Niben101Scf14805g02006.1|Niben101Scf12983g01058.1|Niben101Scf02422g01012.1|Niben101Scf21813g00014.1…		http://amigo.geneontology.org/amigo/term/GO:0032269
flavonol 3-O-glucosyltransferase activity	Gene Ontology	GO:0047893	6	11	0.000590894	0.00321771	Niben101Scf03223g00003.1|Niben101Scf00175g02014.1|Niben101Scf03983g00029.1|Niben101Scf04940g01021.1|Niben101Scf07089g02011.1|Niben101Scf07563g02008.1		http://amigo.geneontology.org/amigo/term/GO:0047893
regulation of hydrogen peroxide metabolic process	Gene Ontology	GO:0010310	6	11	0.000590894	0.00321771	Niben101Scf05912g02001.1|Niben101Scf00116g06003.1|Niben101Scf02237g01002.1|Niben101Scf02740g09004.1|Niben101Scf06720g01024.1|Niben101Scf08804g01009.1		http://amigo.geneontology.org/amigo/term/GO:0010310
vesicle-mediated transport to the plasma membrane	Gene Ontology	GO:0098876	6	11	0.000590894	0.00321771	Niben101Scf22566g00021.1|Niben101Scf22566g00015.1|Niben101Scf04989g01024.1|Niben101Scf20768g00027.1|Niben101Scf11110g00021.1|Niben101Scf05567g00002.1		http://amigo.geneontology.org/amigo/term/GO:0098876
transmembrane receptor protein tyrosine kinase activity	Gene Ontology	GO:0004714	6	11	0.000590894	0.00321771	Niben101Scf01948g01003.1|Niben101Scf03816g01001.1|Niben101Scf05437g06022.1|Niben101Scf04099g05004.1|Niben101Scf01948g01002.1|Niben101Scf00821g16001.1		http://amigo.geneontology.org/amigo/term/GO:0004714
carbon-oxygen lyase activity, acting on phosphates	Gene Ontology	GO:0016838	9	28	0.000607769	0.00328882	Niben101Scf07725g00004.1|Niben101Scf00712g02011.1|Niben101Scf03993g05005.1|Niben101Scf04362g07009.1|Niben101Scf06245g01017.1|Niben101Scf03171g03017.1|Niben101Scf00700g00005.1|Niben101Scf03993g06006.1|Niben101Scf01683g03005.1		http://amigo.geneontology.org/amigo/term/GO:0016838
regulation of response to water deprivation	Gene Ontology	GO:2000070	9	28	0.000607769	0.00328882	Niben101Scf06909g04006.1|Niben101Scf25537g00002.1|Niben101Scf05230g01007.1|Niben101Scf00369g08005.1|Niben101Scf13703g00003.1|Niben101Scf06603g03002.1|Niben101Scf03739g05005.1|Niben101Scf00046g03002.1|Niben101Scf04933g00008.1		http://amigo.geneontology.org/amigo/term/GO:2000070
regulation of MAPK cascade	Gene Ontology	GO:0043408	9	28	0.000607769	0.00328882	Niben101Scf04939g02007.1|Niben101Scf16132g00002.1|Niben101Scf16132g00001.1|Niben101Scf10412g02017.1|Niben101Scf04802g01012.1|Niben101Scf01249g04006.1|Niben101Scf14708g00019.1|Niben101Scf00219g03008.1|Niben101Scf04396g04016.1		http://amigo.geneontology.org/amigo/term/GO:0043408
early endosome	Gene Ontology	GO:0005769	9	28	0.000607769	0.00328882	Niben101Scf12202g00012.1|Niben101Scf16132g00002.1|Niben101Scf04481g00023.1|Niben101Scf16132g00001.1|Niben101Scf05011g00001.1|Niben101Scf07517g00001.1|Niben101Scf09248g01010.1|Niben101Scf18955g00001.1|Niben101Scf04396g04016.1		http://amigo.geneontology.org/amigo/term/GO:0005769
isoprenoid metabolic process	Gene Ontology	GO:0006720	29	197	0.000619884	0.00334912	Niben101Scf13180g01003.1|Niben101Scf03993g06007.1|Niben101Scf01278g11013.1|Niben101Scf04362g07009.1|Niben101Scf00700g00005.1|Niben101Scf05955g00002.1|Niben101Scf03993g05005.1|Niben101Scf06949g00004.1|Niben101Scf09686g00013.1|Niben101Scf02203g05002.1|Niben101Scf03171g03017.1|Niben101Scf01729g01015.1|Niben101Scf00522g01017.1|Niben101Scf03264g05010.1|Niben101Scf02387g03017.1|Niben101Scf03145g01006.1…		http://amigo.geneontology.org/amigo/term/GO:0006720
alditol metabolic process	Gene Ontology	GO:0019400	8	22	0.000627851	0.00338686	Niben101Scf00711g02004.1|Niben101Scf00445g02003.1|Niben101Ctg14792g00004.1|Niben101Scf07042g00007.1|Niben101Scf11415g00002.1|Niben101Scf02790g01008.1|Niben101Scf00109g03008.1|Niben101Scf01055g00003.1		http://amigo.geneontology.org/amigo/term/GO:0019400
negative regulation of protein metabolic process	Gene Ontology	GO:0051248	22	132	0.000645265	0.00347536	Niben101Scf04939g02007.1|Niben101Scf01487g02007.1|Niben101Scf00016g04005.1|Niben101Scf03766g13003.1|Niben101Scf04802g01012.1|Niben101Scf06424g00003.1|Niben101Scf00180g03008.1|Niben101Scf02353g06039.1|Niben101Scf06424g01007.1|Niben101Scf05534g01008.1|Niben101Scf06825g00018.1|Niben101Scf10735g00018.1|Niben101Scf14805g02006.1|Niben101Scf12983g01058.1|Niben101Scf02422g01012.1|Niben101Scf21813g00014.1…		http://amigo.geneontology.org/amigo/term/GO:0051248
peptidase activity, acting on L-amino acid peptides	Gene Ontology	GO:0070011	52	436	0.000702875	0.00377974	Niben101Scf24482g00010.1|Niben101Scf01279g00008.1|Niben101Scf03565g07023.1|Niben101Scf01487g02007.1|Niben101Scf08921g02018.1|Niben101Scf00016g04005.1|Niben101Scf00317g08003.1|Niben101Scf03462g04008.1|Niben101Scf02575g02010.1|Niben101Scf08921g02024.1|Niben101Scf06424g00003.1|Niben101Scf00124g00014.1|Niben101Scf02115g04001.1|Niben101Scf06228g02005.1|Niben101Ctg12839g00001.1|Niben101Scf03240g01008.1…		http://amigo.geneontology.org/amigo/term/GO:0070011
trans-Golgi network transport vesicle membrane	Gene Ontology	GO:0012510	5	7	0.000721652	0.00386263	Niben101Scf01101g05008.1|Niben101Scf16132g00001.1|Niben101Scf04396g04016.1|Niben101Scf05412g01004.1|Niben101Scf16132g00002.1		http://amigo.geneontology.org/amigo/term/GO:0012510
glycerolipid catabolic process	Gene Ontology	GO:0046503	5	7	0.000721652	0.00386263	Niben101Scf10353g00011.1|Niben101Scf08921g02016.1|Niben101Scf00711g02004.1|Niben101Scf00445g02003.1|Niben101Scf01055g00003.1		http://amigo.geneontology.org/amigo/term/GO:0046503
isopentenyl diphosphate biosynthetic process, mevalonate pathway	Gene Ontology	GO:0019287	5	7	0.000721652	0.00386263	Niben101Scf01111g01003.1|Niben101Scf13180g01003.1|Niben101Scf02203g05002.1|Niben101Scf09686g00013.1|Niben101Scf01729g01015.1		http://amigo.geneontology.org/amigo/term/GO:0019287
trivalent inorganic anion homeostasis	Gene Ontology	GO:0072506	7	17	0.000763331	0.00407307	Niben101Scf00445g02003.1|Niben101Scf11491g01002.1|Niben101Scf03145g01006.1|Niben101Scf14144g01017.1|Niben101Scf16105g00001.1|Niben101Scf01055g00003.1|Niben101Scf00522g01017.1		http://amigo.geneontology.org/amigo/term/GO:0072506
phosphate ion homeostasis	Gene Ontology	GO:0055062	7	17	0.000763331	0.00407307	Niben101Scf00445g02003.1|Niben101Scf11491g01002.1|Niben101Scf03145g01006.1|Niben101Scf14144g01017.1|Niben101Scf16105g00001.1|Niben101Scf01055g00003.1|Niben101Scf00522g01017.1		http://amigo.geneontology.org/amigo/term/GO:0055062
fatty acid metabolic process	Gene Ontology	GO:0006631	32	230	0.000793219	0.00422053	Niben101Scf07402g00014.1|Niben101Scf09025g01007.1|Niben101Scf02907g06004.1|Niben101Scf11709g01025.1|Niben101Scf01100g04008.1|Niben101Scf02537g03005.1|Niben101Scf04787g02002.1|Niben101Scf02705g01020.1|Niben101Scf01434g03006.1|Niben101Scf15467g02029.1|Niben101Scf11064g00002.1|Niben101Scf05813g09010.1|Niben101Scf08869g00002.1|Niben101Scf02849g07012.1|Niben101Scf01661g02017.1|Niben101Scf03930g01018.1…		http://amigo.geneontology.org/amigo/term/GO:0006631
response to misfolded protein	Gene Ontology	GO:0051788	8	23	0.000796834	0.00422053	Niben101Scf08446g00026.1|Niben101Scf02215g05009.1|Niben101Scf04899g01016.1|Niben101Scf01294g05002.1|Niben101Scf01221g15003.1|Niben101Scf02123g02003.1|Niben101Scf01773g08011.1|Niben101Scf11715g03003.1		http://amigo.geneontology.org/amigo/term/GO:0051788
negative regulation of immune system process	Gene Ontology	GO:0002683	8	23	0.000796834	0.00422053	Niben101Scf13593g00007.1|Niben101Scf00821g15009.1|Niben101Scf00142g01014.1|Niben101Scf01697g05002.1|Niben101Scf13831g00008.1|Niben101Scf08799g00001.1|Niben101Scf08899g00008.1|Niben101Scf03479g05049.1		http://amigo.geneontology.org/amigo/term/GO:0002683
macromolecule catabolic process	Gene Ontology	GO:0009057	87	832	0.000798292	0.00422053	Niben101Scf04292g05001.1|Niben101Scf04738g04004.1|Niben101Scf02575g02010.1|Niben101Scf06249g05013.1|Niben101Scf06607g00001.1|Niben101Ctg12839g00001.1|Niben101Scf04933g00008.1|Niben101Scf01782g03006.1|Niben101Scf04738g04012.1|Niben101Scf06249g05020.1|Niben101Scf00317g08004.1|Niben101Scf02066g05007.1|Niben101Scf09597g01002.1|Niben101Scf03309g05002.1|Niben101Scf02145g09006.1|Niben101Scf01375g06006.1…		http://amigo.geneontology.org/amigo/term/GO:0009057
hormone binding	Gene Ontology	GO:0042562	10	36	0.000798314	0.00422053	Niben101Scf10735g00018.1|Niben101Scf05301g02004.1|Niben101Scf05614g00001.1|Niben101Scf00100g00020.1|Niben101Scf03940g04005.1|Niben101Scf06221g00006.1|Niben101Scf01918g04014.1|Niben101Scf19043g00002.1|Niben101Scf01237g05004.1|Niben101Scf15187g04003.1		http://amigo.geneontology.org/amigo/term/GO:0042562
calmodulin-dependent protein kinase activity	Gene Ontology	GO:0004683	10	36	0.000798314	0.00422053	Niben101Scf17776g00008.1|Niben101Scf09345g00003.1|Niben101Scf05534g01007.1|Niben101Scf00800g02008.1|Niben101Scf04216g07017.1|Niben101Scf03377g04002.1|Niben101Scf01166g14001.1|Niben101Scf05680g00027.1|Niben101Scf00083g00009.1|Niben101Scf09296g01009.1		http://amigo.geneontology.org/amigo/term/GO:0004683
tetrapyrrole binding	Gene Ontology	GO:0046906	41	322	0.000805477	0.00425188	Niben101Scf02411g01001.1|Niben101Scf12289g00014.1|Niben101Scf00994g00001.1|Niben101Scf00699g00006.1|Niben101Scf00360g00008.1|Niben101Scf04787g02002.1|Niben101Scf08755g01006.1|Niben101Scf00109g10004.1|Niben101Scf03990g00010.1|Niben101Scf06751g00002.1|Niben101Scf04362g07011.1|Niben101Scf04869g01008.1|Niben101Scf08535g03001.1|Niben101Scf07767g02011.1|Niben101Ctg08590g00001.1|Niben101Scf00592g07009.1…		http://amigo.geneontology.org/amigo/term/GO:0046906
extracellular space	Gene Ontology	GO:0005615	24	154	0.000874696	0.00461021	Niben101Scf02537g06002.1|Niben101Scf02976g00006.1|Niben101Scf01487g02007.1|Niben101Scf00107g03008.1|Niben101Scf01455g01021.1|Niben101Scf02537g06001.1|Niben101Scf08921g02018.1|Niben101Scf02537g05005.1|Niben101Scf06228g02005.1|Niben101Scf01999g07002.1|Niben101Scf04053g02007.1|Niben101Scf03376g03004.1|Niben101Scf01143g11007.1|Niben101Scf05584g04020.1|Niben101Scf08921g02023.1|Niben101Scf05553g06001.1…		http://amigo.geneontology.org/amigo/term/GO:0005615
cellular response to nitrogen compound	Gene Ontology	GO:1901699	12	51	0.000879626	0.00462912	Niben101Scf09604g01004.1|Niben101Scf02394g01003.1|Niben101Scf07019g02006.1|Niben101Scf04941g01011.1|Niben101Ctg11101g00001.1|Niben101Scf00415g00002.1|Niben101Scf01189g00001.1|Niben101Scf10412g02017.1|Niben101Scf02145g05022.1|Niben101Scf04840g01004.1|Niben101Scf00219g03008.1|Niben101Scf04626g00009.1		http://amigo.geneontology.org/amigo/term/GO:1901699
cell plate	Gene Ontology	GO:0009504	9	30	0.000916764	0.0048172	Niben101Scf01101g05008.1|Niben101Scf02021g01002.1|Niben101Scf02093g00004.1|Niben101Scf05694g00009.1|Niben101Scf04481g00023.1|Niben101Scf05412g01004.1|Niben101Scf02172g02008.1|Niben101Scf06009g00025.1|Niben101Scf07241g00013.1		http://amigo.geneontology.org/amigo/term/GO:0009504
calcium ion transport	Gene Ontology	GO:0006816	13	59	0.000924423	0.00485005	Niben101Scf07984g01003.1|Niben101Scf01696g06057.1|Niben101Scf02394g01003.1|Niben101Scf01696g06056.1|Niben101Scf03927g03005.1|Niben101Scf11325g00011.1|Niben101Scf11649g01011.1|Niben101Scf07741g02025.1|Niben101Scf13308g00004.1|Niben101Scf03927g01003.1|Niben101Scf02792g00006.1|Niben101Scf02290g00004.1|Niben101Scf02565g02004.1		http://amigo.geneontology.org/amigo/term/GO:0006816
cyclase activity	Gene Ontology	GO:0009975	10	37	0.000953773	0.00499644	Niben101Scf07725g00004.1|Niben101Scf00712g02011.1|Niben101Scf03993g05005.1|Niben101Scf04362g07009.1|Niben101Scf06245g01017.1|Niben101Scf01819g01001.1|Niben101Scf03171g03017.1|Niben101Scf00700g00005.1|Niben101Scf03993g06006.1|Niben101Scf01683g03005.1		http://amigo.geneontology.org/amigo/term/GO:0009975
symporter activity	Gene Ontology	GO:0015293	23	146	0.00097416	0.00509549	Niben101Scf04240g03001.1|Niben101Scf01267g00007.1|Niben101Scf06779g01002.1|Niben101Scf05601g00010.1|Niben101Scf01870g00003.1|Niben101Scf12547g02005.1|Niben101Scf02298g06013.1|Niben101Scf01369g00018.1|Niben101Scf08940g01001.1|Niben101Ctg16484g00001.1|Niben101Scf05416g00009.1|Niben101Scf01061g01003.1|Niben101Scf09678g01007.1|Niben101Scf06017g00002.1|Niben101Scf06395g00002.1|Niben101Scf03380g03005.1…		http://amigo.geneontology.org/amigo/term/GO:0015293
oxidoreductase activity, acting on single donors with incorporation of molecular oxygen, incorporation of two atoms of oxygen	Gene Ontology	GO:0016702	8	24	0.00100048	0.00522526	Niben101Scf03264g05010.1|Niben101Scf01434g03006.1|Niben101Scf01119g00007.1|Niben101Scf34135g00003.1|Niben101Scf02971g04001.1|Niben101Scf08869g00002.1|Niben101Scf01506g02001.1|Niben101Scf04626g00009.1		http://amigo.geneontology.org/amigo/term/GO:0016702
metal ion transmembrane transporter activity	Gene Ontology	GO:0046873	29	204	0.00101076	0.00527092	Niben101Scf15809g00002.1|Niben101Scf08041g02014.1|Niben101Scf03927g03005.1|Niben101Scf00530g10010.1|Niben101Scf07741g02025.1|Niben101Scf02792g00006.1|Niben101Scf12547g02005.1|Niben101Scf01696g06057.1|Niben101Scf01696g06056.1|Niben101Scf01061g01003.1|Niben101Scf13308g00004.1|Niben101Scf01951g01008.1|Niben101Scf02653g01003.1|Niben101Scf07984g01003.1|Niben101Scf03226g04018.1|Niben101Scf02394g01003.1…		http://amigo.geneontology.org/amigo/term/GO:0046873
molecular transducer activity	Gene Ontology	GO:0060089	34	254	0.00101257	0.0052724	Niben101Scf04709g00016.1|Niben101Scf08873g01009.1|Niben101Scf03816g01001.1|Niben101Scf02583g00004.1|Niben101Scf09811g00006.1|Niben101Scf06774g02014.1|Niben101Scf09459g02029.1|Niben101Scf01948g01003.1|Niben101Scf00327g01037.1|Niben101Scf04609g00013.1|Niben101Scf00465g02003.1|Niben101Scf01819g01001.1|Niben101Scf03911g05013.1|Niben101Scf06221g00006.1|Niben101Scf05437g06022.1|Niben101Scf14708g00025.1…		http://amigo.geneontology.org/amigo/term/GO:0060089
regulation of cellular catabolic process	Gene Ontology	GO:0031329	15	76	0.00104064	0.0054104	Niben101Scf01297g04006.1|Niben101Scf02362g02014.1|Niben101Scf00973g01001.1|Niben101Scf05617g01021.1|Niben101Scf12560g00024.1|Niben101Scf13002g03017.1|Niben101Scf03911g05013.1|Niben101Scf01779g03011.1|Niben101Scf05955g00002.1|Niben101Scf06249g05013.1|Niben101Scf06249g05020.1|Niben101Scf00571g09005.1|Niben101Scf02430g03006.1|Niben101Scf02307g01004.1|Niben101Scf05123g02015.1		http://amigo.geneontology.org/amigo/term/GO:0031329
trans-Golgi network	Gene Ontology	GO:0005802	35	265	0.00106286	0.00551759	Niben101Scf05923g03008.1|Niben101Scf16132g00002.1|Niben101Scf03326g01009.1|Niben101Scf04592g00020.1|Niben101Scf01063g04016.1|Niben101Scf04081g00020.1|Niben101Scf00180g01013.1|Niben101Scf18348g00013.1|Niben101Scf05694g00009.1|Niben101Scf16132g00001.1|Niben101Scf08011g00013.1|Niben101Scf01061g01003.1|Niben101Scf02752g12007.1|Niben101Scf13118g00003.1|Niben101Scf07755g00002.1|Niben101Scf04094g02006.1…		http://amigo.geneontology.org/amigo/term/GO:0005802
beta-fructofuranosidase activity	Gene Ontology	GO:0004564	6	13	0.00115307	0.00597687	Niben101Scf00837g06004.1|Niben101Scf12270g02002.1|Niben101Scf02175g06008.1|Niben101Scf00332g12011.1|Niben101Scf05030g05008.1|Niben101Scf01964g08023.1		http://amigo.geneontology.org/amigo/term/GO:0004564
protein quality control for misfolded or incompletely synthesized proteins	Gene Ontology	GO:0006515	8	25	0.0012437	0.00642084	Niben101Scf08446g00026.1|Niben101Scf02215g05009.1|Niben101Scf04899g01016.1|Niben101Scf01294g05002.1|Niben101Scf01221g15003.1|Niben101Scf02123g02003.1|Niben101Scf01773g08011.1|Niben101Scf11715g03003.1		http://amigo.geneontology.org/amigo/term/GO:0006515
regulation of gibberellic acid mediated signaling pathway	Gene Ontology	GO:0009937	8	25	0.0012437	0.00642084	Niben101Scf05301g02004.1|Niben101Scf05614g00001.1|Niben101Scf01371g07014.1|Niben101Scf00100g00020.1|Niben101Scf00530g10010.1|Niben101Scf09172g02043.1|Niben101Scf03240g00008.1|Niben101Scf02653g01003.1		http://amigo.geneontology.org/amigo/term/GO:0009937
flavonoid metabolic process	Gene Ontology	GO:0009812	16	86	0.00124431	0.00642084	Niben101Scf01479g01004.1|Niben101Scf02749g01008.1|Niben101Scf03170g04002.1|Niben101Scf01239g01007.1|Niben101Scf07767g02011.1|Niben101Scf09597g01002.1|Niben101Scf01479g01006.1|Niben101Scf02026g02001.1|Niben101Scf00077g03005.1|Niben101Scf06256g01001.1|Niben101Scf10834g03005.1|Niben101Scf07673g04009.1|Niben101Scf03810g07006.1|Niben101Scf08767g00001.1|Niben101Scf00225g00003.1|Niben101Scf00225g00006.1		http://amigo.geneontology.org/amigo/term/GO:0009812
secondary active transmembrane transporter activity	Gene Ontology	GO:0015291	41	331	0.00129281	0.00665308	Niben101Scf07984g01003.1|Niben101Scf06323g00010.1|Niben101Scf04240g03001.1|Niben101Scf01267g00007.1|Niben101Scf06779g01002.1|Niben101Scf01249g06013.1|Niben101Scf05601g00010.1|Niben101Scf03600g04029.1|Niben101Scf01870g00003.1|Niben101Scf07127g00003.1|Niben101Scf03226g04018.1|Niben101Scf12547g02005.1|Niben101Scf02298g06013.1|Niben101Scf01369g00018.1|Niben101Scf04011g11005.1|Niben101Scf08940g01001.1…		http://amigo.geneontology.org/amigo/term/GO:0015291
gene expression	Gene Ontology	GO:0010467	277	3199	0.00129317	0.00665308	Niben101Scf01999g06009.1|Niben101Scf05494g00011.1|Niben101Scf03856g06015.1|Niben101Scf01941g02023.1|Niben101Scf04944g05002.1|Niben101Scf05820g01008.1|Niben101Scf08001g00002.1|Niben101Scf07231g03006.1|Niben101Scf03427g09003.1|Niben101Scf11424g01001.1|Niben101Scf07509g01001.1|Niben101Scf10595g00009.1|Niben101Scf01887g01001.1|Niben101Scf05912g02001.1|Niben101Scf08719g00002.1|Niben101Scf00073g04002.1…		http://amigo.geneontology.org/amigo/term/GO:0010467
positive regulation of macromolecule metabolic process	Gene Ontology	GO:0010604	76	720	0.00131085	0.00673396	Niben101Scf07773g00004.1|Niben101Scf00973g01001.1|Niben101Scf16132g00002.1|Niben101Scf05340g00003.1|Niben101Scf05056g00004.1|Niben101Scf10388g00004.1|Niben101Scf01166g16008.1|Niben101Scf02291g04024.1|Niben101Scf17122g00007.1|Niben101Scf07509g01001.1|Niben101Scf06249g05013.1|Niben101Scf16236g00012.1|Niben101Scf03326g02004.1|Niben101Scf05886g00005.1|Niben101Scf00073g04002.1|Niben101Scf08544g01022.1…		http://amigo.geneontology.org/amigo/term/GO:0010604
organic acid transmembrane transporter activity	Gene Ontology	GO:0005342	19	113	0.00133171	0.00681759	Niben101Scf24333g00003.1|Niben101Scf00819g08009.1|Niben101Scf03020g00009.1|Niben101Scf07127g00003.1|Niben101Scf02648g04009.1|Niben101Scf04011g11005.1|Niben101Scf08940g01001.1|Niben101Scf03600g04029.1|Niben101Scf01061g01028.1|Niben101Scf11101g00002.1|Niben101Scf05385g04008.1|Niben101Scf05329g01008.1|Niben101Scf07511g01004.1|Niben101Scf14136g00009.1|Niben101Scf04198g02001.1|Niben101Scf07001g00004.1…		http://amigo.geneontology.org/amigo/term/GO:0005342
carboxylic acid transmembrane transporter activity	Gene Ontology	GO:0046943	19	113	0.00133171	0.00681759	Niben101Scf24333g00003.1|Niben101Scf00819g08009.1|Niben101Scf03020g00009.1|Niben101Scf07127g00003.1|Niben101Scf02648g04009.1|Niben101Scf04011g11005.1|Niben101Scf08940g01001.1|Niben101Scf03600g04029.1|Niben101Scf01061g01028.1|Niben101Scf11101g00002.1|Niben101Scf05385g04008.1|Niben101Scf05329g01008.1|Niben101Scf07511g01004.1|Niben101Scf14136g00009.1|Niben101Scf04198g02001.1|Niben101Scf07001g00004.1…		http://amigo.geneontology.org/amigo/term/GO:0046943
pyrophosphatase activity	Gene Ontology	GO:0016462	75	709	0.00133306	0.00681759	Niben101Scf07623g01034.1|Niben101Scf01326g11003.1|Niben101Scf00449g06008.1|Niben101Scf11936g01016.1|Niben101Scf02581g05002.1|Niben101Scf02240g06018.1|Niben101Scf27914g00006.1|Niben101Scf00466g01018.1|Niben101Scf00372g05021.1|Niben101Scf02124g00007.1|Niben101Scf05166g01006.1|Niben101Scf01402g00004.1|Niben101Scf05146g04021.1|Niben101Scf00783g00006.1|Niben101Scf03538g02003.1|Niben101Scf05567g00002.1…		http://amigo.geneontology.org/amigo/term/GO:0016462
polysaccharide binding	Gene Ontology	GO:0030247	10	39	0.0013392	0.00683885	Niben101Scf00428g09008.1|Niben101Scf05368g07009.1|Niben101Scf02160g02015.1|Niben101Scf07883g04001.1|Niben101Scf00428g09006.1|Niben101Scf11071g02017.1|Niben101Scf10330g02004.1|Niben101Scf06909g04005.1|Niben101Scf02160g02006.1|Niben101Scf00149g10020.1		http://amigo.geneontology.org/amigo/term/GO:0030247
regulation of leaf senescence	Gene Ontology	GO:1900055	9	32	0.00134237	0.00684489	Niben101Scf06909g04006.1|Niben101Scf01479g01004.1|Niben101Scf06603g03002.1|Niben101Scf01479g01006.1|Niben101Scf03739g05005.1|Niben101Scf25537g00002.1|Niben101Scf00488g04007.1|Niben101Scf07673g04009.1|Niben101Scf03810g07006.1		http://amigo.geneontology.org/amigo/term/GO:1900055
positive regulation of nitrogen compound metabolic process	Gene Ontology	GO:0051173	74	698	0.00135518	0.0069	Niben101Scf07773g00004.1|Niben101Scf00973g01001.1|Niben101Scf16132g00002.1|Niben101Scf05340g00003.1|Niben101Scf05056g00004.1|Niben101Scf10388g00004.1|Niben101Scf01166g16008.1|Niben101Scf02291g04024.1|Niben101Scf17122g00007.1|Niben101Scf07509g01001.1|Niben101Scf06249g05013.1|Niben101Scf16236g00012.1|Niben101Scf03326g02004.1|Niben101Scf05886g00005.1|Niben101Scf00073g04002.1|Niben101Scf08544g01022.1…		http://amigo.geneontology.org/amigo/term/GO:0051173
flavonoid biosynthetic process	Gene Ontology	GO:0009813	14	71	0.00151975	0.00772654	Niben101Scf01479g01004.1|Niben101Scf02749g01008.1|Niben101Scf03170g04002.1|Niben101Scf01239g01007.1|Niben101Scf07767g02011.1|Niben101Scf09597g01002.1|Niben101Scf01479g01006.1|Niben101Scf02026g02001.1|Niben101Scf00077g03005.1|Niben101Scf07673g04009.1|Niben101Scf03810g07006.1|Niben101Scf08767g00001.1|Niben101Scf00225g00003.1|Niben101Scf00225g00006.1		http://amigo.geneontology.org/amigo/term/GO:0009813
regulation of DNA-templated transcription in response to stress	Gene Ontology	GO:0043620	8	26	0.00153172	0.00776444	Niben101Scf05056g00004.1|Niben101Scf07391g04028.1|Niben101Scf07509g01001.1|Niben101Scf09325g05001.1|Niben101Scf03326g02004.1|Niben101Scf00073g04002.1|Niben101Scf04132g01004.1|Niben101Scf01063g03005.1		http://amigo.geneontology.org/amigo/term/GO:0043620
cysteine metabolic process	Gene Ontology	GO:0006534	8	26	0.00153172	0.00776444	Niben101Scf37733g00002.1|Niben101Scf05438g03003.1|Niben101Scf16189g00001.1|Niben101Scf00327g00011.1|Niben101Scf12197g03017.1|Niben101Scf02041g01013.1|Niben101Scf18648g00006.1|Niben101Scf04446g00023.1		http://amigo.geneontology.org/amigo/term/GO:0006534
transmembrane signaling receptor activity	Gene Ontology	GO:0004888	25	171	0.00153947	0.00778323	Niben101Scf08873g01009.1|Niben101Scf03816g01001.1|Niben101Scf02583g00004.1|Niben101Scf06774g02014.1|Niben101Scf09459g02029.1|Niben101Scf01948g01003.1|Niben101Scf00327g01037.1|Niben101Scf04609g00013.1|Niben101Scf00465g02003.1|Niben101Scf03911g05013.1|Niben101Scf05437g06022.1|Niben101Scf14708g00025.1|Niben101Scf01948g01002.1|Niben101Scf00821g16001.1|Niben101Ctg11101g00001.1|Niben101Scf02394g01003.1…		http://amigo.geneontology.org/amigo/term/GO:0004888
hyperosmotic salinity response	Gene Ontology	GO:0042538	12	55	0.00154219	0.00778323	Niben101Scf01479g01004.1|Niben101Scf02164g04007.1|Niben101Scf03886g04003.1|Niben101Scf09822g01016.1|Niben101Scf04481g00023.1|Niben101Scf03240g00008.1|Niben101Scf01999g05003.1|Niben101Scf07673g04009.1|Niben101Scf01479g01006.1|Niben101Scf03049g00001.1|Niben101Scf03720g00008.1|Niben101Scf03810g07006.1		http://amigo.geneontology.org/amigo/term/GO:0042538
polyol metabolic process	Gene Ontology	GO:0019751	12	55	0.00154219	0.00778323	Niben101Scf02249g05013.1|Niben101Scf00711g02004.1|Niben101Scf00445g02003.1|Niben101Ctg14792g00004.1|Niben101Scf07042g00007.1|Niben101Scf02790g01008.1|Niben101Scf11415g00002.1|Niben101Scf07423g00005.1|Niben101Scf02375g01012.1|Niben101Scf00109g03008.1|Niben101Scf01055g00003.1|Niben101Scf08149g01006.1		http://amigo.geneontology.org/amigo/term/GO:0019751
response to auxin	Gene Ontology	GO:0009733	44	367	0.00157466	0.00793546	Niben101Scf07402g00014.1|Niben101Scf08544g01022.1|Niben101Scf03570g04002.1|Niben101Scf09217g00012.1|Niben101Scf01278g11013.1|Niben101Scf03064g05001.1|Niben101Scf31173g00004.1|Niben101Scf11709g01025.1|Niben101Scf01524g00005.1|Niben101Scf01887g01001.1|Niben101Scf01169g04027.1|Niben101Scf04933g00008.1|Niben101Scf04994g00005.1|Niben101Scf09665g00001.1|Niben101Scf02812g03006.1|Niben101Scf00351g05002.1…		http://amigo.geneontology.org/amigo/term/GO:0009733
nucleoside-triphosphatase activity	Gene Ontology	GO:0017111	71	668	0.00157746	0.00793795	Niben101Scf07623g01034.1|Niben101Scf01326g11003.1|Niben101Scf00449g06008.1|Niben101Scf11936g01016.1|Niben101Scf02581g05002.1|Niben101Scf02240g06018.1|Niben101Scf27914g00006.1|Niben101Scf00466g01018.1|Niben101Scf00372g05021.1|Niben101Scf02124g00007.1|Niben101Scf05166g01006.1|Niben101Scf01402g00004.1|Niben101Scf05146g04021.1|Niben101Scf00783g00006.1|Niben101Scf03538g02003.1|Niben101Scf05567g00002.1…		http://amigo.geneontology.org/amigo/term/GO:0017111
xyloglucan:xyloglucosyl transferase activity	Gene Ontology	GO:0016762	9	33	0.00160799	0.00805631	Niben101Scf07244g01004.1|Niben101Scf04392g04008.1|Niben101Scf05702g02010.1|Niben101Ctg13782g00003.1|Niben101Scf09260g01011.1|Niben101Scf07244g00001.1|Niben101Scf00663g04007.1|Niben101Scf01502g02018.1|Niben101Scf09711g00005.1		http://amigo.geneontology.org/amigo/term/GO:0016762
oxidoreductase activity, acting on single donors with incorporation of molecular oxygen	Gene Ontology	GO:0016701	9	33	0.00160799	0.00805631	Niben101Scf03264g05010.1|Niben101Scf01434g03006.1|Niben101Scf08566g00007.1|Niben101Scf01119g00007.1|Niben101Scf34135g00003.1|Niben101Scf02971g04001.1|Niben101Scf08869g00002.1|Niben101Scf01506g02001.1|Niben101Scf04626g00009.1		http://amigo.geneontology.org/amigo/term/GO:0016701
oxidoreductase activity, acting on the CH-NH2 group of donors	Gene Ontology	GO:0016638	9	33	0.00160799	0.00805631	Niben101Scf18214g00004.1|Niben101Scf09217g00024.1|Niben101Scf00313g01001.1|Niben101Scf02918g00003.1|Niben101Scf19336g00004.1|Niben101Scf02015g01007.1|Niben101Scf08039g01005.1|Niben101Scf02543g01008.1|Niben101Scf02433g06003.1		http://amigo.geneontology.org/amigo/term/GO:0016638
proteolysis involved in cellular protein catabolic process	Gene Ontology	GO:0051603	55	488	0.00161958	0.0080894	Niben101Scf01279g00008.1|Niben101Scf02976g00006.1|Niben101Scf04899g01016.1|Niben101Scf01221g15003.1|Niben101Scf02111g19003.1|Niben101Scf12202g00012.1|Niben101Scf00022g09008.1|Niben101Scf01455g01021.1|Niben101Scf02575g02010.1|Niben101Scf16764g00001.1|Niben101Scf06249g05013.1|Niben101Scf08921g02018.1|Niben101Scf01294g05002.1|Niben101Scf06228g02005.1|Niben101Scf04933g00008.1|Niben101Scf04081g00020.1…		http://amigo.geneontology.org/amigo/term/GO:0051603
organic acid transport	Gene Ontology	GO:0015849	22	143	0.00162164	0.0080894	Niben101Scf05385g04008.1|Niben101Scf03227g05016.1|Niben101Scf07127g00003.1|Niben101Scf04198g02001.1|Niben101Scf04011g11005.1|Niben101Scf08940g01001.1|Niben101Scf11101g00002.1|Niben101Scf02648g04009.1|Niben101Scf05329g01008.1|Niben101Scf07511g01004.1|Niben101Scf00819g08009.1|Niben101Scf24333g00003.1|Niben101Scf01719g08010.1|Niben101Scf01061g01028.1|Niben101Scf03600g04029.1|Niben101Scf00783g00006.1…		http://amigo.geneontology.org/amigo/term/GO:0015849
carboxylic acid transport	Gene Ontology	GO:0046942	22	143	0.00162164	0.0080894	Niben101Scf05385g04008.1|Niben101Scf03227g05016.1|Niben101Scf07127g00003.1|Niben101Scf04198g02001.1|Niben101Scf04011g11005.1|Niben101Scf08940g01001.1|Niben101Scf11101g00002.1|Niben101Scf02648g04009.1|Niben101Scf05329g01008.1|Niben101Scf07511g01004.1|Niben101Scf00819g08009.1|Niben101Scf24333g00003.1|Niben101Scf01719g08010.1|Niben101Scf01061g01028.1|Niben101Scf03600g04029.1|Niben101Scf00783g00006.1…		http://amigo.geneontology.org/amigo/term/GO:0046942
apoptotic process	Gene Ontology	GO:0006915	5	9	0.00162862	0.00810082	Niben101Scf12076g00018.1|Niben101Scf00299g00014.1|Niben101Scf00428g16006.1|Niben101Scf13831g00008.1|Niben101Scf02705g01020.1		http://amigo.geneontology.org/amigo/term/GO:0006915
positive regulation of gibberellic acid mediated signaling pathway	Gene Ontology	GO:0009939	5	9	0.00162862	0.00810082	Niben101Scf00530g10010.1|Niben101Scf05301g02004.1|Niben101Scf02653g01003.1|Niben101Scf05614g00001.1|Niben101Scf00100g00020.1		http://amigo.geneontology.org/amigo/term/GO:0009939
hydrolase activity, acting on acid anhydrides, in phosphorus-containing anhydrides	Gene Ontology	GO:0016818	75	715	0.00163266	0.00810921	Niben101Scf07623g01034.1|Niben101Scf01326g11003.1|Niben101Scf00449g06008.1|Niben101Scf11936g01016.1|Niben101Scf02581g05002.1|Niben101Scf02240g06018.1|Niben101Scf27914g00006.1|Niben101Scf00466g01018.1|Niben101Scf00372g05021.1|Niben101Scf02124g00007.1|Niben101Scf05166g01006.1|Niben101Scf01402g00004.1|Niben101Scf05146g04021.1|Niben101Scf00783g00006.1|Niben101Scf03538g02003.1|Niben101Scf05567g00002.1…		http://amigo.geneontology.org/amigo/term/GO:0016818
cellular homeostasis	Gene Ontology	GO:0019725	39	315	0.00168188	0.00834163	Niben101Scf37733g00002.1|Niben101Scf00445g02003.1|Niben101Scf01055g00003.1|Niben101Scf12320g04004.1|Niben101Scf01701g07009.1|Niben101Scf01236g05019.1|Niben101Scf03427g09003.1|Niben101Scf08670g00020.1|Niben101Scf03169g06003.1|Niben101Scf09672g01005.1|Niben101Scf05438g03003.1|Niben101Scf11604g00006.1|Niben101Scf00149g10020.1|Niben101Scf04322g00001.1|Niben101Scf02394g01003.1|Niben101Scf00327g00011.1…		http://amigo.geneontology.org/amigo/term/GO:0019725
signaling receptor binding	Gene Ontology	GO:0005102	14	72	0.00170507	0.00844453	Niben101Scf01225g04031.1|Niben101Scf13831g00008.1|Niben101Scf05961g02036.1|Niben101Scf05617g01021.1|Niben101Scf12560g00024.1|Niben101Scf00821g16001.1|Niben101Scf00372g05021.1|Niben101Scf05955g00002.1|Niben101Scf00146g01002.1|Niben101Scf02646g03004.1|Niben101Scf12422g01019.1|Niben101Scf04383g01013.1|Niben101Scf01148g00007.1|Niben101Scf02307g01004.1		http://amigo.geneontology.org/amigo/term/GO:0005102
ion homeostasis	Gene Ontology	GO:0050801	36	285	0.00182516	0.00902631	Niben101Scf00445g02003.1|Niben101Scf17891g02004.1|Niben101Scf08670g00020.1|Niben101Scf16105g00001.1|Niben101Scf10834g03005.1|Niben101Scf01055g00003.1|Niben101Scf04840g01004.1|Niben101Scf03226g04018.1|Niben101Scf11604g00006.1|Niben101Scf12547g02005.1|Niben101Scf04322g00001.1|Niben101Scf01371g07014.1|Niben101Scf01061g01003.1|Niben101Scf00960g01013.1|Niben101Scf01951g01008.1|Niben101Scf00522g01017.1…		http://amigo.geneontology.org/amigo/term/GO:0050801
acylglycerol metabolic process	Gene Ontology	GO:0006639	8	27	0.00187011	0.00922213	Niben101Scf00711g02004.1|Niben101Ctg14792g00004.1|Niben101Scf07042g00007.1|Niben101Scf00873g02007.1|Niben101Scf02790g01008.1|Niben101Scf02537g03005.1|Niben101Scf10353g00011.1|Niben101Scf08921g02016.1		http://amigo.geneontology.org/amigo/term/GO:0006639
neutral lipid metabolic process	Gene Ontology	GO:0006638	8	27	0.00187011	0.00922213	Niben101Scf00711g02004.1|Niben101Ctg14792g00004.1|Niben101Scf07042g00007.1|Niben101Scf00873g02007.1|Niben101Scf02790g01008.1|Niben101Scf02537g03005.1|Niben101Scf10353g00011.1|Niben101Scf08921g02016.1		http://amigo.geneontology.org/amigo/term/GO:0006638
lipid modification	Gene Ontology	GO:0030258	18	108	0.00191637	0.00943675	Niben101Scf00605g01013.1|Niben101Scf07991g03005.1|Niben101Scf04994g00005.1|Niben101Scf01434g03006.1|Niben101Scf08690g02017.1|Niben101Scf02195g08004.1|Niben101Scf10053g00011.1|Niben101Scf15870g00001.1|Niben101Scf00370g04030.1|Niben101Scf08653g04006.1|Niben101Scf11064g00002.1|Niben101Scf04347g01031.1|Niben101Scf08869g00002.1|Niben101Scf01506g02001.1|Niben101Scf02622g07001.1|Niben101Scf13185g02003.1…		http://amigo.geneontology.org/amigo/term/GO:0030258
raffinose family oligosaccharide biosynthetic process	Gene Ontology	GO:0010325	4	5	0.00194224	0.0095098	Niben101Scf05301g02004.1|Niben101Scf05614g00001.1|Niben101Scf11415g00002.1|Niben101Scf00100g00020.1		http://amigo.geneontology.org/amigo/term/GO:0010325
coumarin biosynthetic process	Gene Ontology	GO:0009805	4	5	0.00194224	0.0095098	Niben101Scf00077g03005.1|Niben101Scf08767g00001.1|Niben101Scf03170g04002.1|Niben101Scf02936g04003.1		http://amigo.geneontology.org/amigo/term/GO:0009805
NAD(P)H dehydrogenase (quinone) activity	Gene Ontology	GO:0003955	4	5	0.00194224	0.0095098	Niben101Scf21257g00014.1|Niben101Scf04174g00006.1|Niben101Scf05883g00008.1|Niben101Scf00560g10001.1		http://amigo.geneontology.org/amigo/term/GO:0003955
oxygen binding	Gene Ontology	GO:0019825	4	5	0.00194224	0.0095098	Niben101Scf04787g02002.1|Niben101Scf10842g00003.1|Niben101Scf02322g07001.1|Niben101Scf07709g00001.1		http://amigo.geneontology.org/amigo/term/GO:0019825
quercetin 7-O-glucosyltransferase activity	Gene Ontology	GO:0080044	11	49	0.00196574	0.0095976	Niben101Scf03223g00003.1|Niben101Scf05415g00003.1|Niben101Scf03536g01017.1|Niben101Scf09822g01016.1|Niben101Scf00788g02013.1|Niben101Scf03983g00029.1|Niben101Scf02413g04005.1|Niben101Scf01494g06001.1|Niben101Scf07089g02011.1|Niben101Scf04940g01021.1|Niben101Scf01494g06002.1		http://amigo.geneontology.org/amigo/term/GO:0080044
regulation of lipid biosynthetic process	Gene Ontology	GO:0046890	11	49	0.00196574	0.0095976	Niben101Scf02650g01013.1|Niben101Scf01818g03023.1|Niben101Scf11491g01002.1|Niben101Scf03145g01006.1|Niben101Scf03993g06007.1|Niben101Scf06291g03020.1|Niben101Scf12560g00024.1|Niben101Scf05617g01021.1|Niben101Scf05955g00002.1|Niben101Scf02307g01004.1|Niben101Scf00522g01017.1		http://amigo.geneontology.org/amigo/term/GO:0046890
hydrolase activity, acting on acid anhydrides	Gene Ontology	GO:0016817	75	721	0.00199033	0.00970391	Niben101Scf07623g01034.1|Niben101Scf01326g11003.1|Niben101Scf00449g06008.1|Niben101Scf11936g01016.1|Niben101Scf02581g05002.1|Niben101Scf02240g06018.1|Niben101Scf27914g00006.1|Niben101Scf00466g01018.1|Niben101Scf00372g05021.1|Niben101Scf02124g00007.1|Niben101Scf05166g01006.1|Niben101Scf01402g00004.1|Niben101Scf05146g04021.1|Niben101Scf00783g00006.1|Niben101Scf03538g02003.1|Niben101Scf05567g00002.1…		http://amigo.geneontology.org/amigo/term/GO:0016817
phospholipase activity	Gene Ontology	GO:0004620	12	57	0.00200271	0.00975046	Niben101Scf03930g01018.1|Niben101Scf00539g07022.1|Niben101Scf06277g00007.1|Niben101Scf15467g02029.1|Niben101Scf08921g02016.1|Niben101Scf05813g09004.1|Niben101Scf02465g00004.1|Niben101Scf05813g09010.1|Niben101Scf05956g01009.1|Niben101Scf10353g00011.1|Niben101Scf02221g00009.1|Niben101Scf02849g07012.1		http://amigo.geneontology.org/amigo/term/GO:0004620
cell surface	Gene Ontology	GO:0009986	6	15	0.00205342	0.00995068	Niben101Scf01534g02007.1|Niben101Scf02792g02012.1|Niben101Scf03634g06013.1|Niben101Scf02792g03014.1|Niben101Scf00783g00006.1|Niben101Scf01936g06004.1		http://amigo.geneontology.org/amigo/term/GO:0009986
modification by symbiont of host morphology or physiology	Gene Ontology	GO:0044003	6	15	0.00205342	0.00995068	Niben101Scf03832g02004.1|Niben101Scf05245g01007.1|Niben101Scf11936g01016.1|Niben101Scf01789g02039.1|Niben101Scf07091g01005.1|Niben101Scf08272g00021.1		http://amigo.geneontology.org/amigo/term/GO:0044003
negative regulation of intracellular signal transduction	Gene Ontology	GO:1902532	7	21	0.00206115	0.00995068	Niben101Scf04939g02007.1|Niben101Scf04350g04004.1|Niben101Scf02112g02017.1|Niben101Scf03940g04005.1|Niben101Scf04802g01012.1|Niben101Scf06221g00006.1|Niben101Scf16663g00002.1		http://amigo.geneontology.org/amigo/term/GO:1902532
glycerol metabolic process	Gene Ontology	GO:0006071	7	21	0.00206115	0.00995068	Niben101Scf00711g02004.1|Niben101Scf00445g02003.1|Niben101Ctg14792g00004.1|Niben101Scf07042g00007.1|Niben101Scf02790g01008.1|Niben101Scf00109g03008.1|Niben101Scf01055g00003.1		http://amigo.geneontology.org/amigo/term/GO:0006071
positive regulation of MAP kinase activity	Gene Ontology	GO:0043406	7	21	0.00206115	0.00995068	Niben101Scf16132g00002.1|Niben101Scf16132g00001.1|Niben101Scf10412g02017.1|Niben101Scf14708g00019.1|Niben101Scf01249g04006.1|Niben101Scf00219g03008.1|Niben101Scf04396g04016.1		http://amigo.geneontology.org/amigo/term/GO:0043406
clathrin-coated vesicle membrane	Gene Ontology	GO:0030665	7	21	0.00206115	0.00995068	Niben101Scf01101g05008.1|Niben101Scf07755g00002.1|Niben101Scf04081g00020.1|Niben101Scf16132g00002.1|Niben101Scf05412g01004.1|Niben101Scf16132g00001.1|Niben101Scf04396g04016.1		http://amigo.geneontology.org/amigo/term/GO:0030665
apoplast	Gene Ontology	GO:0048046	48	417	0.00211342	0.0101888	Niben101Scf04306g00002.1|Niben101Scf02537g06002.1|Niben101Scf02411g01001.1|Niben101Scf01487g02007.1|Niben101Scf08415g00010.1|Niben101Scf26939g00002.1|Niben101Scf02537g06001.1|Niben101Scf06535g03005.1|Niben101Scf06424g00003.1|Niben101Scf07244g00001.1|Niben101Scf02537g05005.1|Niben101Scf00090g08010.1|Niben101Scf05628g01019.1|Niben101Scf07244g01004.1|Niben101Scf04392g04008.1|Niben101Scf05872g02002.1…		http://amigo.geneontology.org/amigo/term/GO:0048046
calcium ion transmembrane transporter activity	Gene Ontology	GO:0015085	10	42	0.0021462	0.0103323	Niben101Scf07984g01003.1|Niben101Scf01696g06057.1|Niben101Scf02394g01003.1|Niben101Scf01696g06056.1|Niben101Scf03927g03005.1|Niben101Scf11325g00011.1|Niben101Scf11649g01011.1|Niben101Scf07741g02025.1|Niben101Scf03927g01003.1|Niben101Scf02792g00006.1		http://amigo.geneontology.org/amigo/term/GO:0015085
cellular protein catabolic process	Gene Ontology	GO:0044257	55	496	0.00222972	0.0107195	Niben101Scf01279g00008.1|Niben101Scf02976g00006.1|Niben101Scf04899g01016.1|Niben101Scf01221g15003.1|Niben101Scf02111g19003.1|Niben101Scf12202g00012.1|Niben101Scf00022g09008.1|Niben101Scf01455g01021.1|Niben101Scf02575g02010.1|Niben101Scf16764g00001.1|Niben101Scf06249g05013.1|Niben101Scf08921g02018.1|Niben101Scf01294g05002.1|Niben101Scf06228g02005.1|Niben101Scf04933g00008.1|Niben101Scf04081g00020.1…		http://amigo.geneontology.org/amigo/term/GO:0044257
chemical homeostasis	Gene Ontology	GO:0048878	44	375	0.00228174	0.0109312	Niben101Scf00445g02003.1|Niben101Scf12320g04004.1|Niben101Scf17891g02004.1|Niben101Scf08670g00020.1|Niben101Scf16105g00001.1|Niben101Scf10834g03005.1|Niben101Scf01055g00003.1|Niben101Scf04840g01004.1|Niben101Scf09672g01005.1|Niben101Scf03226g04018.1|Niben101Scf11604g00006.1|Niben101Scf00149g10020.1|Niben101Scf12547g02005.1|Niben101Scf04322g00001.1|Niben101Scf02394g01003.1|Niben101Scf02812g03006.1…		http://amigo.geneontology.org/amigo/term/GO:0048878
nitrogen compound transport	Gene Ontology	GO:0071705	93	937	0.00229479	0.0109312	Niben101Scf01188g03008.1|Niben101Scf09467g02011.1|Niben101Scf05385g04008.1|Niben101Scf05146g04021.1|Niben101Scf01101g05008.1|Niben101Scf07027g04006.1|Niben101Scf05437g01007.1|Niben101Scf13268g00003.1|Niben101Scf00369g02005.1|Niben101Scf04989g01024.1|Niben101Scf09678g01007.1|Niben101Ctg11800g00002.1|Niben101Scf10053g00011.1|Niben101Scf22566g00015.1|Niben101Scf00704g04002.1|Niben101Scf03121g04008.1…		http://amigo.geneontology.org/amigo/term/GO:0071705
activation of MAPKK activity	Gene Ontology	GO:0000186	5	10	0.00230866	0.0109312	Niben101Scf16132g00001.1|Niben101Scf10412g02017.1|Niben101Scf04396g04016.1|Niben101Scf00219g03008.1|Niben101Scf16132g00002.1		http://amigo.geneontology.org/amigo/term/GO:0000186
intrinsic component of peroxisomal membrane	Gene Ontology	GO:0031231	5	10	0.00230866	0.0109312	Niben101Scf10053g00011.1|Niben101Scf00299g00014.1|Niben101Scf12076g00018.1|Niben101Scf00370g04030.1|Niben101Scf01084g02006.1		http://amigo.geneontology.org/amigo/term/GO:0031231
modulation by symbiont of RNA levels in host	Gene Ontology	GO:0052018	5	10	0.00230866	0.0109312	Niben101Scf07091g01005.1|Niben101Scf03832g02004.1|Niben101Scf11936g01016.1|Niben101Scf08272g00021.1|Niben101Scf01789g02039.1		http://amigo.geneontology.org/amigo/term/GO:0052018
virus induced gene silencing	Gene Ontology	GO:0009616	5	10	0.00230866	0.0109312	Niben101Scf07091g01005.1|Niben101Scf03832g02004.1|Niben101Scf11936g01016.1|Niben101Scf08272g00021.1|Niben101Scf01789g02039.1		http://amigo.geneontology.org/amigo/term/GO:0009616
MAP kinase kinase kinase activity	Gene Ontology	GO:0004709	5	10	0.00230866	0.0109312	Niben101Scf16132g00001.1|Niben101Scf10412g02017.1|Niben101Scf04396g04016.1|Niben101Scf00219g03008.1|Niben101Scf16132g00002.1		http://amigo.geneontology.org/amigo/term/GO:0004709
modulation of RNA levels in other organism involved in symbiotic interaction	Gene Ontology	GO:0052249	5	10	0.00230866	0.0109312	Niben101Scf07091g01005.1|Niben101Scf03832g02004.1|Niben101Scf11936g01016.1|Niben101Scf08272g00021.1|Niben101Scf01789g02039.1		http://amigo.geneontology.org/amigo/term/GO:0052249
integral component of peroxisomal membrane	Gene Ontology	GO:0005779	5	10	0.00230866	0.0109312	Niben101Scf10053g00011.1|Niben101Scf00299g00014.1|Niben101Scf12076g00018.1|Niben101Scf00370g04030.1|Niben101Scf01084g02006.1		http://amigo.geneontology.org/amigo/term/GO:0005779
response to UV-C	Gene Ontology	GO:0010225	5	10	0.00230866	0.0109312	Niben101Scf04939g02007.1|Niben101Scf29588g00002.1|Niben101Scf04802g01012.1|Niben101Scf10627g02001.1|Niben101Scf00022g09008.1		http://amigo.geneontology.org/amigo/term/GO:0010225
inward rectifier potassium channel activity	Gene Ontology	GO:0005242	5	10	0.00230866	0.0109312	Niben101Scf02565g02004.1|Niben101Scf02290g00004.1|Niben101Scf01166g14001.1|Niben101Scf04216g07017.1|Niben101Scf13308g00004.1		http://amigo.geneontology.org/amigo/term/GO:0005242
peptidase activity	Gene Ontology	GO:0008233	53	475	0.00235396	0.0111305	Niben101Scf24482g00010.1|Niben101Scf01279g00008.1|Niben101Scf03565g07023.1|Niben101Scf01487g02007.1|Niben101Scf08921g02018.1|Niben101Scf00016g04005.1|Niben101Scf00317g08003.1|Niben101Scf03462g04008.1|Niben101Scf02575g02010.1|Niben101Scf08921g02024.1|Niben101Scf06424g00003.1|Niben101Scf00124g00014.1|Niben101Scf02115g04001.1|Niben101Scf06228g02005.1|Niben101Ctg12839g00001.1|Niben101Scf03240g01008.1…		http://amigo.geneontology.org/amigo/term/GO:0008233
positive regulation of cellular biosynthetic process	Gene Ontology	GO:0031328	60	554	0.00237138	0.0111975	Niben101Scf07773g00004.1|Niben101Scf02411g01001.1|Niben101Scf05340g00003.1|Niben101Scf05056g00004.1|Niben101Scf10388g00004.1|Niben101Scf17122g00007.1|Niben101Scf07509g01001.1|Niben101Scf08544g01022.1|Niben101Scf16236g00012.1|Niben101Scf03326g02004.1|Niben101Scf05886g00005.1|Niben101Scf00073g04002.1|Niben101Scf04819g03016.1|Niben101Scf05676g06014.1|Niben101Scf11552g02001.1|Niben101Scf01166g16008.1…		http://amigo.geneontology.org/amigo/term/GO:0031328
cellular response to starvation	Gene Ontology	GO:0009267	20	129	0.0023777	0.0112119	Niben101Scf05712g02003.1|Niben101Scf03015g03010.1|Niben101Scf11491g01002.1|Niben101Scf09597g01002.1|Niben101Scf03145g01006.1|Niben101Scf02170g02011.1|Niben101Scf00573g01003.1|Niben101Scf02145g09012.1|Niben101Scf04819g03016.1|Niben101Scf14996g00009.1|Niben101Scf03911g05013.1|Niben101Scf04124g05022.1|Niben101Scf00522g01017.1|Niben101Scf06637g00012.1|Niben101Scf04231g00019.1|Niben101Scf11860g00013.1…		http://amigo.geneontology.org/amigo/term/GO:0009267
membrane docking	Gene Ontology	GO:0022406	10	43	0.00248873	0.0117035	Niben101Scf00704g04002.1|Niben101Scf02093g00004.1|Niben101Scf02569g03013.1|Niben101Scf05694g00009.1|Niben101Scf22566g00021.1|Niben101Scf22566g00015.1|Niben101Scf04989g01024.1|Niben101Scf05567g00002.1|Niben101Scf03486g02008.1|Niben101Scf06996g01011.1		http://amigo.geneontology.org/amigo/term/GO:0022406
organelle localization by membrane tethering	Gene Ontology	GO:0140056	10	43	0.00248873	0.0117035	Niben101Scf00704g04002.1|Niben101Scf02093g00004.1|Niben101Scf02569g03013.1|Niben101Scf05694g00009.1|Niben101Scf22566g00021.1|Niben101Scf22566g00015.1|Niben101Scf04989g01024.1|Niben101Scf05567g00002.1|Niben101Scf03486g02008.1|Niben101Scf06996g01011.1		http://amigo.geneontology.org/amigo/term/GO:0140056
signal transduction by protein phosphorylation	Gene Ontology	GO:0023014	16	93	0.00251648	0.0118178	Niben101Scf04939g02007.1|Niben101Scf01249g04006.1|Niben101Scf03911g05013.1|Niben101Scf16132g00002.1|Niben101Scf16132g00001.1|Niben101Scf03940g04005.1|Niben101Scf10412g02017.1|Niben101Scf07474g00018.1|Niben101Scf14708g00019.1|Niben101Scf06221g00006.1|Niben101Scf00168g10008.1|Niben101Scf02291g04024.1|Niben101Scf04802g01012.1|Niben101Scf07241g00013.1|Niben101Scf00219g03008.1|Niben101Scf04396g04016.1		http://amigo.geneontology.org/amigo/term/GO:0023014
phospholipid binding	Gene Ontology	GO:0005543	17	102	0.0025221	0.0118281	Niben101Scf03930g01018.1|Niben101Scf09368g06007.1|Niben101Scf01534g02007.1|Niben101Scf14233g00013.1|Niben101Scf01374g03022.1|Niben101Scf00257g00006.1|Niben101Scf02792g02012.1|Niben101Scf02429g00001.1|Niben101Scf04455g03002.1|Niben101Scf02465g00004.1|Niben101Scf00090g01010.1|Niben101Scf00126g06015.1|Niben101Scf03614g01009.1|Niben101Scf03634g06013.1|Niben101Scf02792g03014.1|Niben101Scf06700g04003.1…		http://amigo.geneontology.org/amigo/term/GO:0005543
anchored component of plasma membrane	Gene Ontology	GO:0046658	22	149	0.00255657	0.0119473	Niben101Scf02838g07002.1|Niben101Scf04869g03002.1|Niben101Scf07883g04001.1|Niben101Scf08020g05009.1|Niben101Scf06357g00013.1|Niben101Scf10688g02001.1|Niben101Scf01001g00005.1|Niben101Scf01001g00003.1|Niben101Scf04778g02019.1|Niben101Ctg13736g00004.1|Niben101Scf24679g00011.1|Niben101Scf04294g01002.1|Niben101Scf14799g01012.1|Niben101Scf03930g00018.1|Niben101Scf10688g01013.1|Niben101Scf02838g07016.1…		http://amigo.geneontology.org/amigo/term/GO:0046658
positive regulation of transcription from RNA polymerase II promoter in response to heat stress	Gene Ontology	GO:0061408	7	22	0.00256138	0.0119473	Niben101Scf05056g00004.1|Niben101Scf07391g04028.1|Niben101Scf07509g01001.1|Niben101Scf03326g02004.1|Niben101Scf00073g04002.1|Niben101Scf04132g01004.1|Niben101Scf01063g03005.1		http://amigo.geneontology.org/amigo/term/GO:0061408
positive regulation of transcription from RNA polymerase II promoter in response to stress	Gene Ontology	GO:0036003	7	22	0.00256138	0.0119473	Niben101Scf05056g00004.1|Niben101Scf07391g04028.1|Niben101Scf07509g01001.1|Niben101Scf03326g02004.1|Niben101Scf00073g04002.1|Niben101Scf04132g01004.1|Niben101Scf01063g03005.1		http://amigo.geneontology.org/amigo/term/GO:0036003
plasma membrane protein complex	Gene Ontology	GO:0098797	7	22	0.00256138	0.0119473	Niben101Scf01101g05008.1|Niben101Scf06726g00032.1|Niben101Scf05412g01004.1|Niben101Scf01023g07011.1|Niben101Scf00372g05021.1|Niben101Scf04383g01013.1|Niben101Scf06208g00006.1		http://amigo.geneontology.org/amigo/term/GO:0098797
negative regulation of defense response to bacterium	Gene Ontology	GO:1900425	6	16	0.00266462	0.012365	Niben101Scf29981g00002.1|Niben101Scf04133g02009.1|Niben101Scf07223g02010.1|Niben101Scf02840g04009.1|Niben101Scf05060g07008.1|Niben101Scf02227g05010.1		http://amigo.geneontology.org/amigo/term/GO:1900425
modification of morphology or physiology of other organism involved in symbiotic interaction	Gene Ontology	GO:0051817	6	16	0.00266462	0.012365	Niben101Scf03832g02004.1|Niben101Scf05245g01007.1|Niben101Scf11936g01016.1|Niben101Scf01789g02039.1|Niben101Scf07091g01005.1|Niben101Scf08272g00021.1		http://amigo.geneontology.org/amigo/term/GO:0051817
microbody membrane	Gene Ontology	GO:0031903	9	36	0.00266527	0.012365	Niben101Scf13180g01003.1|Niben101Scf10053g00011.1|Niben101Scf01084g02006.1|Niben101Scf03377g04002.1|Niben101Scf00370g04030.1|Niben101Scf02203g05002.1|Niben101Scf09686g00013.1|Niben101Scf00299g00014.1|Niben101Scf12076g00018.1		http://amigo.geneontology.org/amigo/term/GO:0031903
peroxisomal membrane	Gene Ontology	GO:0005778	9	36	0.00266527	0.012365	Niben101Scf13180g01003.1|Niben101Scf10053g00011.1|Niben101Scf01084g02006.1|Niben101Scf03377g04002.1|Niben101Scf00370g04030.1|Niben101Scf02203g05002.1|Niben101Scf09686g00013.1|Niben101Scf00299g00014.1|Niben101Scf12076g00018.1		http://amigo.geneontology.org/amigo/term/GO:0005778
regulation of isoprenoid metabolic process	Gene Ontology	GO:0019747	8	29	0.00272187	0.0125768	Niben101Scf11491g01002.1|Niben101Scf03145g01006.1|Niben101Scf03993g06007.1|Niben101Scf05617g01021.1|Niben101Scf12560g00024.1|Niben101Scf05955g00002.1|Niben101Scf02307g01004.1|Niben101Scf00522g01017.1		http://amigo.geneontology.org/amigo/term/GO:0019747
sulfur compound transmembrane transporter activity	Gene Ontology	GO:1901682	8	29	0.00272187	0.0125768	Niben101Scf05860g01019.1|Niben101Scf04306g00002.1|Niben101Scf07511g01004.1|Niben101Scf07127g00003.1|Niben101Scf14299g00002.1|Niben101Scf04306g01006.1|Niben101Scf00960g15004.1|Niben101Scf01870g00003.1		http://amigo.geneontology.org/amigo/term/GO:1901682
response to ozone	Gene Ontology	GO:0010193	8	29	0.00272187	0.0125768	Niben101Scf16150g00002.1|Niben101Scf07063g00001.1|Niben101Scf05584g00005.1|Niben101Scf01719g08010.1|Niben101Scf01230g01011.1|Niben101Scf02375g00013.1|Niben101Scf06583g03008.1|Niben101Scf00773g08003.1		http://amigo.geneontology.org/amigo/term/GO:0010193
cellular response to steroid hormone stimulus	Gene Ontology	GO:0071383	14	77	0.00293584	0.0134931	Niben101Scf06909g04006.1|Niben101Scf25537g00002.1|Niben101Scf25768g00010.1|Niben101Scf06603g03002.1|Niben101Scf11110g00021.1|Niben101Scf05948g02026.1|Niben101Scf20768g00027.1|Niben101Scf03739g05005.1|Niben101Scf04732g01028.1|Niben101Scf05301g00016.1|Niben101Scf01976g00011.1|Niben101Scf21770g00007.1|Niben101Scf00821g16001.1|Niben101Scf04570g06004.1		http://amigo.geneontology.org/amigo/term/GO:0071383
brassinosteroid mediated signaling pathway	Gene Ontology	GO:0009742	14	77	0.00293584	0.0134931	Niben101Scf06909g04006.1|Niben101Scf25537g00002.1|Niben101Scf25768g00010.1|Niben101Scf06603g03002.1|Niben101Scf11110g00021.1|Niben101Scf05948g02026.1|Niben101Scf20768g00027.1|Niben101Scf03739g05005.1|Niben101Scf04732g01028.1|Niben101Scf05301g00016.1|Niben101Scf01976g00011.1|Niben101Scf21770g00007.1|Niben101Scf00821g16001.1|Niben101Scf04570g06004.1		http://amigo.geneontology.org/amigo/term/GO:0009742
steroid hormone mediated signaling pathway	Gene Ontology	GO:0043401	14	77	0.00293584	0.0134931	Niben101Scf06909g04006.1|Niben101Scf25537g00002.1|Niben101Scf25768g00010.1|Niben101Scf06603g03002.1|Niben101Scf11110g00021.1|Niben101Scf05948g02026.1|Niben101Scf20768g00027.1|Niben101Scf03739g05005.1|Niben101Scf04732g01028.1|Niben101Scf05301g00016.1|Niben101Scf01976g00011.1|Niben101Scf21770g00007.1|Niben101Scf00821g16001.1|Niben101Scf04570g06004.1		http://amigo.geneontology.org/amigo/term/GO:0043401
response to steroid hormone	Gene Ontology	GO:0048545	14	77	0.00293584	0.0134931	Niben101Scf06909g04006.1|Niben101Scf25537g00002.1|Niben101Scf25768g00010.1|Niben101Scf06603g03002.1|Niben101Scf11110g00021.1|Niben101Scf05948g02026.1|Niben101Scf20768g00027.1|Niben101Scf03739g05005.1|Niben101Scf04732g01028.1|Niben101Scf05301g00016.1|Niben101Scf01976g00011.1|Niben101Scf21770g00007.1|Niben101Scf00821g16001.1|Niben101Scf04570g06004.1		http://amigo.geneontology.org/amigo/term/GO:0048545
coumarin metabolic process	Gene Ontology	GO:0009804	4	6	0.00306554	0.0139624	Niben101Scf00077g03005.1|Niben101Scf08767g00001.1|Niben101Scf03170g04002.1|Niben101Scf02936g04003.1		http://amigo.geneontology.org/amigo/term/GO:0009804
positive regulation of cellular response to drug	Gene Ontology	GO:2001040	4	6	0.00306554	0.0139624	Niben101Scf06909g04006.1|Niben101Scf25537g00002.1|Niben101Scf03739g05005.1|Niben101Scf06603g03002.1		http://amigo.geneontology.org/amigo/term/GO:2001040
positive regulation of salicylic acid mediated signaling pathway	Gene Ontology	GO:0080151	4	6	0.00306554	0.0139624	Niben101Scf06909g04006.1|Niben101Scf25537g00002.1|Niben101Scf03739g05005.1|Niben101Scf06603g03002.1		http://amigo.geneontology.org/amigo/term/GO:0080151
glycopeptide alpha-N-acetylgalactosaminidase activity	Gene Ontology	GO:0033926	4	6	0.00306554	0.0139624	Niben101Scf00837g06004.1|Niben101Scf01964g08023.1|Niben101Scf00332g12011.1|Niben101Scf02175g06008.1		http://amigo.geneontology.org/amigo/term/GO:0033926
positive regulation of response to drug	Gene Ontology	GO:2001025	4	6	0.00306554	0.0139624	Niben101Scf06909g04006.1|Niben101Scf25537g00002.1|Niben101Scf03739g05005.1|Niben101Scf06603g03002.1		http://amigo.geneontology.org/amigo/term/GO:2001025
positive regulation of autophagy	Gene Ontology	GO:0010508	4	6	0.00306554	0.0139624	Niben101Scf01297g04006.1|Niben101Scf02430g03006.1|Niben101Scf01779g03011.1|Niben101Scf02362g02014.1		http://amigo.geneontology.org/amigo/term/GO:0010508
root morphogenesis	Gene Ontology	GO:0010015	30	232	0.0030663	0.0139624	Niben101Scf07402g00014.1|Niben101Scf12320g04004.1|Niben101Scf11709g01025.1|Niben101Scf09672g01005.1|Niben101Scf01434g03006.1|Niben101Scf02812g03006.1|Niben101Scf04001g01003.1|Niben101Scf18348g00013.1|Niben101Scf16706g01002.1|Niben101Scf08869g00002.1|Niben101Scf04383g01013.1|Niben101Scf06493g00022.1|Niben101Scf06560g02002.1|Niben101Scf00522g01017.1|Niben101Scf02417g01010.1|Niben101Scf03145g01006.1…		http://amigo.geneontology.org/amigo/term/GO:0010015
vesicle-mediated transport	Gene Ontology	GO:0016192	43	371	0.00310726	0.0141303	Niben101Scf22566g00015.1|Niben101Scf02569g03013.1|Niben101Scf02240g06018.1|Niben101Scf00257g00006.1|Niben101Scf12202g00012.1|Niben101Scf05694g00009.1|Niben101Scf13411g04014.1|Niben101Scf06774g02014.1|Niben101Scf05567g00002.1|Niben101Scf01101g05008.1|Niben101Scf04081g00020.1|Niben101Scf22566g00021.1|Niben101Scf07984g02016.1|Niben101Scf00606g02002.1|Niben101Scf05412g01004.1|Niben101Scf11110g00021.1…		http://amigo.geneontology.org/amigo/term/GO:0016192
sucrose alpha-glucosidase activity	Gene Ontology	GO:0004575	5	11	0.00317382	0.0143571	Niben101Scf00837g06004.1|Niben101Scf01964g08023.1|Niben101Scf00332g12011.1|Niben101Scf05030g05008.1|Niben101Scf02175g06008.1		http://amigo.geneontology.org/amigo/term/GO:0004575
copper ion transmembrane transport	Gene Ontology	GO:0035434	5	11	0.00317382	0.0143571	Niben101Scf01739g06006.1|Niben101Scf08041g02014.1|Niben101Scf13196g00010.1|Niben101Scf01951g01008.1|Niben101Scf00141g01002.1		http://amigo.geneontology.org/amigo/term/GO:0035434
copper ion transmembrane transporter activity	Gene Ontology	GO:0005375	5	11	0.00317382	0.0143571	Niben101Scf01739g06006.1|Niben101Scf08041g02014.1|Niben101Scf13196g00010.1|Niben101Scf01951g01008.1|Niben101Scf00141g01002.1		http://amigo.geneontology.org/amigo/term/GO:0005375
cellular response to virus	Gene Ontology	GO:0098586	5	11	0.00317382	0.0143571	Niben101Scf07091g01005.1|Niben101Scf03832g02004.1|Niben101Scf11936g01016.1|Niben101Scf08272g00021.1|Niben101Scf01789g02039.1		http://amigo.geneontology.org/amigo/term/GO:0098586
integral component of plasma membrane	Gene Ontology	GO:0005887	23	162	0.0032178	0.014537	Niben101Scf00893g01035.1|Niben101Scf04362g02008.1|Niben101Scf04240g03001.1|Niben101Scf01267g00007.1|Niben101Scf05601g00010.1|Niben101Scf16105g00001.1|Niben101Scf01870g00003.1|Niben101Scf02298g06013.1|Niben101Scf01406g01001.1|Niben101Scf04738g04002.1|Niben101Scf07019g02006.1|Niben101Scf11184g00004.1|Niben101Scf10840g01010.1|Niben101Scf13710g03014.1|Niben101Scf04634g00004.1|Niben101Scf14144g01017.1…		http://amigo.geneontology.org/amigo/term/GO:0005887
alcohol metabolic process	Gene Ontology	GO:0006066	20	133	0.00324692	0.0146494	Niben101Scf12560g00024.1|Niben101Scf02249g05013.1|Niben101Scf00711g02004.1|Niben101Scf00445g02003.1|Niben101Scf03993g06007.1|Niben101Ctg14792g00004.1|Niben101Scf07042g00007.1|Niben101Scf02790g01008.1|Niben101Scf01278g11013.1|Niben101Scf05617g01021.1|Niben101Scf11415g00002.1|Niben101Scf07423g00005.1|Niben101Scf02375g01012.1|Niben101Scf05955g00002.1|Niben101Scf00109g03008.1|Niben101Scf01055g00003.1…		http://amigo.geneontology.org/amigo/term/GO:0006066
sulfur compound biosynthetic process	Gene Ontology	GO:0044272	21	143	0.00334039	0.0150514	Niben101Scf01479g01004.1|Niben101Scf37733g00002.1|Niben101Scf01297g04006.1|Niben101Scf05438g03003.1|Niben101Scf16189g00001.1|Niben101Scf00327g00011.1|Niben101Scf02362g02014.1|Niben101Scf01742g05006.1|Niben101Scf04020g00006.1|Niben101Scf12197g03017.1|Niben101Scf02041g01013.1|Niben101Scf07673g04009.1|Niben101Scf01479g01006.1|Niben101Scf01249g04006.1|Niben101Scf03810g07006.1|Niben101Scf01494g06002.1…		http://amigo.geneontology.org/amigo/term/GO:0044272
cation transmembrane transporter activity	Gene Ontology	GO:0008324	46	406	0.00337865	0.0152039	Niben101Scf15809g00002.1|Niben101Scf08041g02014.1|Niben101Scf04240g03001.1|Niben101Scf01267g00007.1|Niben101Scf03927g03005.1|Niben101Scf05601g00010.1|Niben101Scf00530g10010.1|Niben101Scf07741g02025.1|Niben101Scf02792g00006.1|Niben101Scf12547g02005.1|Niben101Scf02298g06013.1|Niben101Scf01696g06057.1|Niben101Scf01696g06056.1|Niben101Scf05416g00009.1|Niben101Scf01061g01003.1|Niben101Scf13308g00004.1…		http://amigo.geneontology.org/amigo/term/GO:0008324
plant organ morphogenesis	Gene Ontology	GO:1905392	43	373	0.00339178	0.0152233	Niben101Scf07402g00014.1|Niben101Scf05301g02004.1|Niben101Scf12320g04004.1|Niben101Scf07491g00006.1|Niben101Scf11709g01025.1|Niben101Scf09672g01005.1|Niben101Scf00783g00006.1|Niben101Scf16706g01002.1|Niben101Scf03930g01018.1|Niben101Scf01434g03006.1|Niben101Scf05614g00001.1|Niben101Scf02812g03006.1|Niben101Scf04001g01003.1|Niben101Scf18348g00013.1|Niben101Scf00100g00020.1|Niben101Scf14805g02006.1…		http://amigo.geneontology.org/amigo/term/GO:1905392
inorganic cation transmembrane transporter activity	Gene Ontology	GO:0022890	43	373	0.00339178	0.0152233	Niben101Scf15809g00002.1|Niben101Scf08041g02014.1|Niben101Scf04240g03001.1|Niben101Scf01267g00007.1|Niben101Scf03927g03005.1|Niben101Scf05601g00010.1|Niben101Scf00530g10010.1|Niben101Scf07741g02025.1|Niben101Scf02792g00006.1|Niben101Scf12547g02005.1|Niben101Scf02298g06013.1|Niben101Scf01696g06057.1|Niben101Scf01696g06056.1|Niben101Scf05416g00009.1|Niben101Scf01061g01003.1|Niben101Scf13308g00004.1…		http://amigo.geneontology.org/amigo/term/GO:0022890
copper ion transport	Gene Ontology	GO:0006825	6	17	0.00340258	0.0152519	Niben101Scf03093g00004.1|Niben101Scf01739g06006.1|Niben101Scf08041g02014.1|Niben101Scf13196g00010.1|Niben101Scf00141g01002.1|Niben101Scf01951g01008.1		http://amigo.geneontology.org/amigo/term/GO:0006825
organic anion transmembrane transporter activity	Gene Ontology	GO:0008514	23	163	0.00344404	0.0154177	Niben101Scf10067g02017.1|Niben101Scf08374g07008.1|Niben101Scf05385g04008.1|Niben101Scf07127g00003.1|Niben101Scf04198g02001.1|Niben101Scf04011g11005.1|Niben101Scf08940g01001.1|Niben101Scf11101g00002.1|Niben101Scf02648g04009.1|Niben101Scf05329g01008.1|Niben101Scf07511g01004.1|Niben101Scf00819g08009.1|Niben101Scf24333g00003.1|Niben101Scf10053g00011.1|Niben101Scf01061g01028.1|Niben101Scf03600g04029.1…		http://amigo.geneontology.org/amigo/term/GO:0008514
cellular response to brassinosteroid stimulus	Gene Ontology	GO:0071367	14	79	0.00359814	0.0160866	Niben101Scf06909g04006.1|Niben101Scf25537g00002.1|Niben101Scf25768g00010.1|Niben101Scf06603g03002.1|Niben101Scf11110g00021.1|Niben101Scf05948g02026.1|Niben101Scf20768g00027.1|Niben101Scf03739g05005.1|Niben101Scf04732g01028.1|Niben101Scf05301g00016.1|Niben101Scf01976g00011.1|Niben101Scf21770g00007.1|Niben101Scf00821g16001.1|Niben101Scf04570g06004.1		http://amigo.geneontology.org/amigo/term/GO:0071367
lipid binding	Gene Ontology	GO:0008289	30	235	0.00362629	0.0161915	Niben101Scf05301g02004.1|Niben101Scf10735g00018.1|Niben101Scf02792g02012.1|Niben101Scf03930g01018.1|Niben101Scf05614g00001.1|Niben101Scf02725g02001.1|Niben101Scf00257g00006.1|Niben101Scf00100g00020.1|Niben101Scf00090g01010.1|Niben101Scf03614g01009.1|Niben101Scf01936g06004.1|Niben101Scf14233g00013.1|Niben101Scf09368g06007.1|Niben101Scf01534g02007.1|Niben101Scf01075g00019.1|Niben101Scf02429g00001.1…		http://amigo.geneontology.org/amigo/term/GO:0008289
positive regulation of biosynthetic process	Gene Ontology	GO:0009891	60	566	0.0036415	0.0162383	Niben101Scf07773g00004.1|Niben101Scf02411g01001.1|Niben101Scf05340g00003.1|Niben101Scf05056g00004.1|Niben101Scf10388g00004.1|Niben101Scf17122g00007.1|Niben101Scf07509g01001.1|Niben101Scf08544g01022.1|Niben101Scf16236g00012.1|Niben101Scf03326g02004.1|Niben101Scf05886g00005.1|Niben101Scf00073g04002.1|Niben101Scf04819g03016.1|Niben101Scf05676g06014.1|Niben101Scf11552g02001.1|Niben101Scf01166g16008.1…		http://amigo.geneontology.org/amigo/term/GO:0009891
carboxylic acid transmembrane transport	Gene Ontology	GO:1905039	19	125	0.00365196	0.016243	Niben101Scf24333g00003.1|Niben101Scf00819g08009.1|Niben101Scf03020g00009.1|Niben101Scf07127g00003.1|Niben101Scf02648g04009.1|Niben101Scf04011g11005.1|Niben101Scf08940g01001.1|Niben101Scf03600g04029.1|Niben101Scf01061g01028.1|Niben101Scf11101g00002.1|Niben101Scf05385g04008.1|Niben101Scf05329g01008.1|Niben101Scf07511g01004.1|Niben101Scf14136g00009.1|Niben101Scf04198g02001.1|Niben101Scf07001g00004.1…		http://amigo.geneontology.org/amigo/term/GO:1905039
organic acid transmembrane transport	Gene Ontology	GO:1903825	19	125	0.00365196	0.016243	Niben101Scf24333g00003.1|Niben101Scf00819g08009.1|Niben101Scf03020g00009.1|Niben101Scf07127g00003.1|Niben101Scf02648g04009.1|Niben101Scf04011g11005.1|Niben101Scf08940g01001.1|Niben101Scf03600g04029.1|Niben101Scf01061g01028.1|Niben101Scf11101g00002.1|Niben101Scf05385g04008.1|Niben101Scf05329g01008.1|Niben101Scf07511g01004.1|Niben101Scf14136g00009.1|Niben101Scf04198g02001.1|Niben101Scf07001g00004.1…		http://amigo.geneontology.org/amigo/term/GO:1903825
organophosphate ester transport	Gene Ontology	GO:0015748	11	54	0.00377654	0.0167507	Niben101Scf00312g00004.1|Niben101Scf02167g00009.1|Niben101Scf08374g07008.1|Niben101Scf04011g11005.1|Niben101Scf10053g00011.1|Niben101Scf04191g04019.1|Niben101Scf03029g01010.1|Niben101Scf00370g04030.1|Niben101Scf09170g02002.1|Niben101Scf21069g00002.1|Niben101Scf00465g02013.1		http://amigo.geneontology.org/amigo/term/GO:0015748
serine family amino acid metabolic process	Gene Ontology	GO:0009069	11	54	0.00377654	0.0167507	Niben101Scf37733g00002.1|Niben101Scf05438g03003.1|Niben101Scf16189g00001.1|Niben101Scf06263g01001.1|Niben101Scf00327g00011.1|Niben101Scf09379g01002.1|Niben101Scf12197g03017.1|Niben101Scf02041g01013.1|Niben101Scf04840g01004.1|Niben101Scf18648g00006.1|Niben101Scf04446g00023.1		http://amigo.geneontology.org/amigo/term/GO:0009069
calcium ion homeostasis	Gene Ontology	GO:0055074	10	46	0.00378556	0.0167507	Niben101Scf07984g01003.1|Niben101Scf00870g00001.1|Niben101Scf02394g01003.1|Niben101Scf00747g12032.1|Niben101Scf08670g00020.1|Niben101Scf06256g01001.1|Niben101Scf11649g01011.1|Niben101Scf10834g03005.1|Niben101Scf01212g02011.1|Niben101Scf04322g00001.1		http://amigo.geneontology.org/amigo/term/GO:0055074
MAPK cascade	Gene Ontology	GO:0000165	10	46	0.00378556	0.0167507	Niben101Scf04939g02007.1|Niben101Scf16132g00002.1|Niben101Scf16132g00001.1|Niben101Scf10412g02017.1|Niben101Scf14708g00019.1|Niben101Scf01249g04006.1|Niben101Scf04802g01012.1|Niben101Scf07241g00013.1|Niben101Scf00219g03008.1|Niben101Scf04396g04016.1		http://amigo.geneontology.org/amigo/term/GO:0000165
regulation of stomatal closure	Gene Ontology	GO:0090333	7	24	0.00383614	0.0169094	Niben101Scf06909g04006.1|Niben101Scf25537g00002.1|Niben101Scf00539g07022.1|Niben101Scf06603g03002.1|Niben101Scf03739g05005.1|Niben101Scf02537g03005.1|Niben101Scf07241g00013.1		http://amigo.geneontology.org/amigo/term/GO:0090333
phospholipid transport	Gene Ontology	GO:0015914	7	24	0.00383614	0.0169094	Niben101Scf00312g00004.1|Niben101Scf02167g00009.1|Niben101Scf04191g04019.1|Niben101Scf03029g01010.1|Niben101Scf09170g02002.1|Niben101Scf21069g00002.1|Niben101Scf00465g02013.1		http://amigo.geneontology.org/amigo/term/GO:0015914
positive regulation of MAPK cascade	Gene Ontology	GO:0043410	7	24	0.00383614	0.0169094	Niben101Scf16132g00002.1|Niben101Scf16132g00001.1|Niben101Scf10412g02017.1|Niben101Scf14708g00019.1|Niben101Scf01249g04006.1|Niben101Scf00219g03008.1|Niben101Scf04396g04016.1		http://amigo.geneontology.org/amigo/term/GO:0043410
regulation of lipid metabolic process	Gene Ontology	GO:0019216	12	63	0.00409632	0.0180059	Niben101Scf02650g01013.1|Niben101Scf01818g03023.1|Niben101Scf11491g01002.1|Niben101Scf03145g01006.1|Niben101Scf03993g06007.1|Niben101Scf05391g02018.1|Niben101Scf06291g03020.1|Niben101Scf12560g00024.1|Niben101Scf05617g01021.1|Niben101Scf05955g00002.1|Niben101Scf02307g01004.1|Niben101Scf00522g01017.1		http://amigo.geneontology.org/amigo/term/GO:0019216
response to UV-B	Gene Ontology	GO:0010224	12	63	0.00409632	0.0180059	Niben101Scf02537g18002.1|Niben101Scf04939g02007.1|Niben101Scf08921g02023.1|Niben101Scf19911g00001.1|Niben101Scf00474g13005.1|Niben101Scf33318g00002.1|Niben101Scf03108g12002.1|Niben101Scf01999g06009.1|Niben101Scf04802g01012.1|Niben101Scf02160g01003.1|Niben101Scf00428g09005.1|Niben101Scf11071g04005.1		http://amigo.geneontology.org/amigo/term/GO:0010224
cofactor catabolic process	Gene Ontology	GO:0051187	18	117	0.00410056	0.0180059	Niben101Scf02063g04001.1|Niben101Scf01676g00026.1|Niben101Scf05764g02009.1|Niben101Scf02411g01001.1|Niben101Scf03990g00010.1|Niben101Scf16024g00021.1|Niben101Scf03460g04004.1|Niben101Scf05617g01021.1|Niben101Scf12560g00024.1|Niben101Scf02349g03002.1|Niben101Scf14996g00009.1|Niben101Scf03911g05013.1|Niben101Scf03861g00008.1|Niben101Scf05955g00002.1|Niben101Scf03861g00009.1|Niben101Scf03861g01001.1…		http://amigo.geneontology.org/amigo/term/GO:0051187
regulation of autophagy	Gene Ontology	GO:0010506	5	12	0.00425004	0.0186385	Niben101Scf01297g04006.1|Niben101Scf02430g03006.1|Niben101Scf01779g03011.1|Niben101Scf02362g02014.1|Niben101Scf13002g03017.1		http://amigo.geneontology.org/amigo/term/GO:0010506
ubiquitin protein ligase binding	Gene Ontology	GO:0031625	11	55	0.00426245	0.0186455	Niben101Scf05295g05011.1|Niben101Scf00449g06008.1|Niben101Scf06332g03007.1|Niben101Scf02050g00011.1|Niben101Scf05948g04005.1|Niben101Scf00536g00002.1|Niben101Scf02050g01003.1|Niben101Scf07275g02012.1|Niben101Scf02771g01007.1|Niben101Scf05615g00002.1|Niben101Scf02050g01029.1		http://amigo.geneontology.org/amigo/term/GO:0031625
endocytosis	Gene Ontology	GO:0006897	11	55	0.00426245	0.0186455	Niben101Scf01101g05008.1|Niben101Scf09368g06007.1|Niben101Scf04609g00013.1|Niben101Scf06565g00008.1|Niben101Scf00257g00006.1|Niben101Scf00606g02002.1|Niben101Scf05412g01004.1|Niben101Scf04455g03002.1|Niben101Scf02300g00024.1|Niben101Scf06774g02014.1|Niben101Scf07942g00002.1		http://amigo.geneontology.org/amigo/term/GO:0006897
chlorophyll catabolic process	Gene Ontology	GO:0015996	6	18	0.00428233	0.0186851	Niben101Scf02063g04001.1|Niben101Scf05617g01021.1|Niben101Scf05955g00002.1|Niben101Scf03911g05013.1|Niben101Scf12560g00024.1|Niben101Scf02307g01004.1		http://amigo.geneontology.org/amigo/term/GO:0015996
misfolded protein binding	Gene Ontology	GO:0051787	6	18	0.00428233	0.0186851	Niben101Scf00449g06008.1|Niben101Scf13703g01006.1|Niben101Scf01221g15003.1|Niben101Scf07275g02012.1|Niben101Scf02771g01007.1|Niben101Scf03121g04008.1		http://amigo.geneontology.org/amigo/term/GO:0051787
cellular response to nutrient levels	Gene Ontology	GO:0031669	22	157	0.00447741	0.0195116	Niben101Scf02516g01004.1|Niben101Scf08199g02017.1|Niben101Scf00573g01003.1|Niben101Scf04819g03016.1|Niben101Scf09860g00012.1|Niben101Scf03911g05013.1|Niben101Scf04124g05022.1|Niben101Scf05628g01019.1|Niben101Scf00522g01017.1|Niben101Scf03015g03010.1|Niben101Scf09597g01002.1|Niben101Scf03145g01006.1|Niben101Scf02145g09012.1|Niben101Scf38299g00004.1|Niben101Scf08044g00005.1|Niben101Scf06637g00012.1…		http://amigo.geneontology.org/amigo/term/GO:0031669
positive regulation of cellular response to alcohol	Gene Ontology	GO:1905959	8	32	0.0045335	0.0196813	Niben101Scf03930g01018.1|Niben101Scf00539g07022.1|Niben101Scf05534g01007.1|Niben101Scf00568g04054.1|Niben101Scf04216g07017.1|Niben101Scf23592g00002.1|Niben101Scf02537g03005.1|Niben101Scf01166g14001.1		http://amigo.geneontology.org/amigo/term/GO:1905959
positive regulation of response to alcohol	Gene Ontology	GO:1901421	8	32	0.0045335	0.0196813	Niben101Scf03930g01018.1|Niben101Scf00539g07022.1|Niben101Scf05534g01007.1|Niben101Scf00568g04054.1|Niben101Scf04216g07017.1|Niben101Scf23592g00002.1|Niben101Scf02537g03005.1|Niben101Scf01166g14001.1		http://amigo.geneontology.org/amigo/term/GO:1901421
positive regulation of abscisic acid-activated signaling pathway	Gene Ontology	GO:0009789	8	32	0.0045335	0.0196813	Niben101Scf03930g01018.1|Niben101Scf00539g07022.1|Niben101Scf05534g01007.1|Niben101Scf00568g04054.1|Niben101Scf04216g07017.1|Niben101Scf23592g00002.1|Niben101Scf02537g03005.1|Niben101Scf01166g14001.1		http://amigo.geneontology.org/amigo/term/GO:0009789
metallochaperone activity	Gene Ontology	GO:0016530	4	7	0.00456265	0.0197333	Niben101Scf11604g00006.1|Niben101Scf02511g03013.1|Niben101Scf03773g00002.1|Niben101Scf00503g06003.1		http://amigo.geneontology.org/amigo/term/GO:0016530
6-phosphofructokinase activity	Gene Ontology	GO:0003872	4	7	0.00456265	0.0197333	Niben101Scf00163g23018.1|Niben101Scf01235g00019.1|Niben101Scf02217g03004.1|Niben101Scf03307g06009.1		http://amigo.geneontology.org/amigo/term/GO:0003872
glycolytic process through fructose-6-phosphate	Gene Ontology	GO:0061615	4	7	0.00456265	0.0197333	Niben101Scf00163g23018.1|Niben101Scf01235g00019.1|Niben101Scf02217g03004.1|Niben101Scf03307g06009.1		http://amigo.geneontology.org/amigo/term/GO:0061615
regulation of cellular response to stress	Gene Ontology	GO:0080135	12	64	0.00457353	0.0197556	Niben101Scf13593g00007.1|Niben101Scf00821g15009.1|Niben101Scf05694g00009.1|Niben101Scf00308g01003.1|Niben101Scf08799g00001.1|Niben101Scf02093g00004.1|Niben101Scf08899g00008.1|Niben101Scf27945g00015.1|Niben101Scf04124g05022.1|Niben101Scf04099g08003.1|Niben101Scf03479g05049.1|Niben101Scf01721g04001.1		http://amigo.geneontology.org/amigo/term/GO:0080135
protein transport	Gene Ontology	GO:0015031	67	654	0.00458417	0.0197768	Niben101Scf09678g01007.1|Niben101Scf01188g03008.1|Niben101Scf02569g03013.1|Niben101Scf02159g01019.1|Niben101Scf01278g11013.1|Niben101Scf01204g00002.1|Niben101Scf12202g00012.1|Niben101Scf09467g02010.1|Niben101Scf05694g00009.1|Niben101Scf27914g00006.1|Niben101Scf05146g04021.1|Niben101Scf04786g01001.1|Niben101Scf05567g00002.1|Niben101Scf18955g00001.1|Niben101Scf01101g05008.1|Niben101Scf09467g02011.1…		http://amigo.geneontology.org/amigo/term/GO:0015031
regulation of transcription from RNA polymerase II promoter in response to stress	Gene Ontology	GO:0043618	7	25	0.00463013	0.0199252	Niben101Scf05056g00004.1|Niben101Scf07391g04028.1|Niben101Scf07509g01001.1|Niben101Scf03326g02004.1|Niben101Scf00073g04002.1|Niben101Scf04132g01004.1|Niben101Scf01063g03005.1		http://amigo.geneontology.org/amigo/term/GO:0043618
oxidoreductase activity, acting on the CH-NH2 group of donors, oxygen as acceptor	Gene Ontology	GO:0016641	7	25	0.00463013	0.0199252	Niben101Scf09217g00024.1|Niben101Scf00313g01001.1|Niben101Scf02918g00003.1|Niben101Scf08039g01005.1|Niben101Scf19336g00004.1|Niben101Scf02543g01008.1|Niben101Scf02433g06003.1		http://amigo.geneontology.org/amigo/term/GO:0016641
cellular response to abiotic stimulus	Gene Ontology	GO:0071214	26	198	0.00464867	0.0199551	Niben101Scf09822g01016.1|Niben101Scf00428g09006.1|Niben101Scf02537g03005.1|Niben101Scf16244g00001.1|Niben101Scf06332g02001.1|Niben101Scf02111g00011.1|Niben101Scf04098g00003.1|Niben101Scf00270g11008.1|Niben101Scf00966g04004.1|Niben101Scf03934g05002.1|Niben101Scf00351g05002.1|Niben101Scf10545g00007.1|Niben101Scf11071g02017.1|Niben101Scf00069g11017.1|Niben101Scf02160g02006.1|Niben101Scf10840g01010.1…		http://amigo.geneontology.org/amigo/term/GO:0071214
cellular response to environmental stimulus	Gene Ontology	GO:0104004	26	198	0.00464867	0.0199551	Niben101Scf09822g01016.1|Niben101Scf00428g09006.1|Niben101Scf02537g03005.1|Niben101Scf16244g00001.1|Niben101Scf06332g02001.1|Niben101Scf02111g00011.1|Niben101Scf04098g00003.1|Niben101Scf00270g11008.1|Niben101Scf00966g04004.1|Niben101Scf03934g05002.1|Niben101Scf00351g05002.1|Niben101Scf10545g00007.1|Niben101Scf11071g02017.1|Niben101Scf00069g11017.1|Niben101Scf02160g02006.1|Niben101Scf10840g01010.1…		http://amigo.geneontology.org/amigo/term/GO:0104004
positive regulation of protein phosphorylation	Gene Ontology	GO:0001934	13	73	0.00474833	0.0203576	Niben101Scf01249g04006.1|Niben101Scf16132g00002.1|Niben101Scf09742g00014.1|Niben101Scf16132g00001.1|Niben101Scf01478g00014.1|Niben101Scf10412g02017.1|Niben101Scf07474g00018.1|Niben101Scf03595g10007.1|Niben101Scf00168g10008.1|Niben101Scf02291g04024.1|Niben101Scf14708g00019.1|Niben101Scf00219g03008.1|Niben101Scf04396g04016.1		http://amigo.geneontology.org/amigo/term/GO:0001934
transmembrane receptor protein kinase activity	Gene Ontology	GO:0019199	22	158	0.00478546	0.0204913	Niben101Scf08873g01009.1|Niben101Scf03816g01001.1|Niben101Scf02583g00004.1|Niben101Scf06774g02014.1|Niben101Scf09459g02029.1|Niben101Scf01948g01003.1|Niben101Scf00327g01037.1|Niben101Scf04609g00013.1|Niben101Scf00465g02003.1|Niben101Scf05437g06022.1|Niben101Scf04099g05004.1|Niben101Scf01948g01002.1|Niben101Scf00821g16001.1|Niben101Ctg11101g00001.1|Niben101Scf11071g02007.1|Niben101Scf04709g00016.1…		http://amigo.geneontology.org/amigo/term/GO:0019199
extrinsic component of membrane	Gene Ontology	GO:0019898	11	56	0.00479679	0.0205143	Niben101Scf02518g01003.1|Niben101Scf13593g00007.1|Niben101Scf02569g03013.1|Niben101Scf09742g00014.1|Niben101Scf03479g05049.1|Niben101Scf08799g00001.1|Niben101Scf06726g00032.1|Niben101Scf08899g00008.1|Niben101Scf00372g05021.1|Niben101Scf04383g01013.1|Niben101Scf04910g00001.1		http://amigo.geneontology.org/amigo/term/GO:0019898
establishment of protein localization	Gene Ontology	GO:0045184	67	656	0.00488028	0.0208455	Niben101Scf09678g01007.1|Niben101Scf01188g03008.1|Niben101Scf02569g03013.1|Niben101Scf02159g01019.1|Niben101Scf01278g11013.1|Niben101Scf01204g00002.1|Niben101Scf12202g00012.1|Niben101Scf09467g02010.1|Niben101Scf05694g00009.1|Niben101Scf27914g00006.1|Niben101Scf05146g04021.1|Niben101Scf04786g01001.1|Niben101Scf05567g00002.1|Niben101Scf18955g00001.1|Niben101Scf01101g05008.1|Niben101Scf09467g02011.1…		http://amigo.geneontology.org/amigo/term/GO:0045184
cellular amino acid biosynthetic process	Gene Ontology	GO:0008652	25	189	0.00500478	0.0213508	Niben101Scf37733g00002.1|Niben101Scf00573g01003.1|Niben101Scf09379g01002.1|Niben101Scf04840g01004.1|Niben101Scf18648g00006.1|Niben101Scf01479g01004.1|Niben101Scf06263g01001.1|Niben101Scf00327g00011.1|Niben101Scf09512g03008.1|Niben101Scf01267g00002.1|Niben101Scf02537g04006.1|Niben101Scf09860g00012.1|Niben101Scf01479g01006.1|Niben101Scf07673g04009.1|Niben101Scf05438g03003.1|Niben101Scf18214g00004.1…		http://amigo.geneontology.org/amigo/term/GO:0008652
response to gibberellin	Gene Ontology	GO:0009739	21	149	0.00509159	0.0216784	Niben101Scf02653g01003.1|Niben101Scf03240g00008.1|Niben101Scf05301g02004.1|Niben101Scf11491g01002.1|Niben101Scf05614g00001.1|Niben101Scf03145g01006.1|Niben101Scf00090g08010.1|Niben101Scf01371g07014.1|Niben101Scf05030g05008.1|Niben101Scf00797g20014.1|Niben101Scf00100g00020.1|Niben101Scf03934g05002.1|Niben101Scf00530g10010.1|Niben101Scf09172g02043.1|Niben101Scf03993g06007.1|Niben101Scf02917g00002.1…		http://amigo.geneontology.org/amigo/term/GO:0009739
[truncated: 2,638 more rows]

## Sheet: Downreg. DEGs in Wt
SUPPLEMENTARY FILE 3
GO term enrichment using downregulated DEGs in Wt RCNMV infection
Highlighted rows represent terms with corrected P-Value <0.05
[truncated: 2,555 more rows]

## Sheet: Upreg. DEGs in mutant
SUPPLEMENTARY FILE 3
[truncated: 1,182 more rows]

## Sheet: Downreg. DEGs in mutant
SUPPLEMENTARY FILE 3
[truncated: 1,457 more rows]
