# Supplementary material for: Effects of the Noncoding Subgenomic RNA of Red Clover Necrotic Mosaic Virus in Virus Infection
Source: J Virol. 2022 Feb 9;96(3):e01815-21. doi: 10.1128/jvi.01815-21 (PMC8826918; doi:10.1128/jvi.01815-21)
Supplement: Supplemental file 4 — Data Set S3<br>. Download jvi.01815-21-s0004.xlsx, XLSX file, 0.2 MB [file jvi.01815-21-s0004.xlsx]

## Sheet: wt.vs.Mock.ArabBackground
SUPPLEMENTARY FILE 4
Dataset: DEGs in wt RCNMV vs mock infection
##Databases: KEGG PATHWAY
##Statistical test method: hypergeometric test / Fisher's exact test
##FDR correction method: Benjamini and Hochberg
#Term	Database	ID	Input number	Background number	P-Value	Corrected P-Value	Input	Hyperlink
Plant-pathogen interaction	KEGG PATHWAY	ath04626	69	170	1.34982e-17	3.23715e-16	Niben101Scf00539g05012.1|Niben101Scf02195g01001.1|Niben101Scf02362g02014.1|Niben101Scf05077g00005.1|Niben101Scf15752g00002.1|Niben101Scf00107g03008.1|Niben101Scf01297g04006.1|Niben101Scf01173g00005.1|Niben101Scf27914g00006.1|Niben101Scf07608g00007.1|Niben101Scf06774g02014.1|Niben101Scf07241g00013.1|Niben101Scf06228g02005.1|Niben101Scf07586g00004.1|Niben101Ctg13610g00001.1|Niben101Scf03376g03004.1…	http://www.genome.jp/kegg-bin/show_pathway?ath04626/ath:AT4G33720%09red/ath:AT5G19450%09red/ath:AT2G17890%09red/ath:AT3G48090%09red/ath:AT3G21220%09red/ath:AT5G52640%09red/ath:AT3G21630%09red/ath:AT1G24620%09red/ath:AT1G76650%09red/ath:AT2G38470%09red/ath:AT4G04720%09red/ath:AT3G50770%09red/ath:AT5G46330%09red/ath:AT5G53130%09red/ath:AT3G10300%09red/ath:AT3G10190%09red/ath:AT1G18210%09red/ath:AT2…
MAPK signaling pathway - plant	KEGG PATHWAY	ath04016	55	134	1.73283e-14	3.54081e-13	Niben101Scf01212g03005.1|Niben101Scf07590g01002.1|Niben101Scf01297g04006.1|Niben101Scf02362g02014.1|Niben101Scf15451g00001.1|Niben101Scf00107g03008.1|Niben101Scf07491g00003.1|Niben101Scf02063g05001.1|Niben101Scf05152g00001.1|Niben101Scf03093g00004.1|Niben101Scf07608g00007.1|Niben101Scf00530g10010.1|Niben101Scf02537g03005.1|Niben101Scf03949g00023.1|Niben101Scf06774g02014.1|Niben101Scf07241g00013.1…	http://www.genome.jp/kegg-bin/show_pathway?ath04016/ath:AT4G33720%09red/ath:AT1G01480%09red/ath:AT4G40010%09red/ath:AT1G63440%09red/ath:AT3G23150%09red/ath:AT3G56800%09red/ath:AT2G38470%09red/ath:AT3G12500%09red/ath:AT1G01360%09red/ath:AT2G26330%09red/ath:AT5G46330%09red/ath:AT3G11410%09red/ath:AT4G33950%09red/ath:AT3G25250%09red/ath:AT1G73500%09red/ath:AT3G23240%09red/ath:AT2G25490%09red/ath:AT3…
Plant hormone signal transduction	KEGG PATHWAY	ath04075	80	273	1.23675e-13	2.36994e-12	Niben101Scf01212g03005.1|Niben101Scf00508g06006.1|Niben101Scf07590g01002.1|Niben101Scf05301g02004.1|Niben101Scf13168g00007.1|Niben101Scf00980g03001.1|Niben101Scf01577g01019.1|Niben101Scf07549g02001.1|Niben101Scf00107g03008.1|Niben101Scf02063g05001.1|Niben101Scf31173g00004.1|Niben101Scf01953g00002.1|Niben101Scf00530g10010.1|Niben101Scf10124g01002.1|Niben101Scf17640g00003.1|Niben101Scf04732g01028.1…	http://www.genome.jp/kegg-bin/show_pathway?ath04075/ath:AT4G33720%09red/ath:AT2G14960%09red/ath:AT4G34760%09red/ath:AT4G40010%09red/ath:AT5G54510%09red/ath:AT2G25180%09red/ath:AT2G46690%09red/ath:AT3G23150%09red/ath:AT5G42750%09red/ath:AT4G00880%09red/ath:AT5G44080%09red/ath:AT1G75580%09red/ath:AT5G45110%09red/ath:AT1G01360%09red/ath:AT1G63500%09red/ath:AT1G59940%09red/ath:AT3G11410%09red/ath:AT1…
Metabolic pathways	KEGG PATHWAY	ath01100	354	2246	6.63492e-13	1.20786e-11	Niben101Scf01241g06003.1|Niben101Scf01100g04008.1|Niben101Scf07767g02011.1|Niben101Scf04787g02002.1|Niben101Scf01548g00002.1|Niben101Scf02497g01012.1|Niben101Scf05245g02003.1|Niben101Scf04547g02001.1|Niben101Scf00918g00001.1|Niben101Ctg09684g00002.1|Niben101Scf12270g02002.1|Niben101Scf02566g02013.1|Niben101Scf10158g01036.1|Niben101Ctg14168g00004.1|Niben101Scf19517g00004.1|Niben101Scf05643g05001.1…	http://www.genome.jp/kegg-bin/show_pathway?ath01100/ath:AT5G23960%09red/ath:AT5G06720%09red/ath:AT1G35910%09red/ath:AT1G08080%09red/ath:AT3G25900%09red/ath:AT1G60810%09red/ath:AT4G33870%09red/ath:AT4G39330%09red/ath:AT1G58290%09red/ath:AT3G12500%09red/ath:AT1G01480%09red/ath:AT5G42870%09red/ath:AT5G05690%09red/ath:AT4G13710%09red/ath:AT1G10070%09red/ath:AT5G25880%09red/ath:AT4G35090%09red/ath:AT2…
Photosynthesis	KEGG PATHWAY	ath00195	36	77	3.142e-11	5.22145e-10	Niben101Scf01797g03034.1|Niben101Scf07541g00015.1|Niben101Scf00167g04017.1|Niben101Scf01241g06003.1|Niben101Scf00578g00008.1|Niben101Scf00851g01001.1|Niben101Scf05820g01009.1|Niben101Scf02293g03027.1|Niben101Scf01158g03007.1|Niben101Scf02104g00001.1|Niben101Scf00508g00007.1|Niben101Scf06919g00016.1|Niben101Scf00509g00030.1|Niben101Scf21348g00006.1|Niben101Scf00057g00027.1|Niben101Scf03287g02002.1…	http://www.genome.jp/kegg-bin/show_pathway?ath00195/ath:ArthCp002%09red/ath:AT3G01440%09red/ath:ArthCp039%09red/ath:AT1G52230%09red/ath:AT4G28660%09red/ath:ArthCp022%09red/ath:AT1G08380%09red/ath:ArthCp032%09red/ath:AT2G20260%09red/ath:AT4G03280%09red/ath:AT4G14890%09red/ath:ArthCp010%09red/ath:ArthCp037%09red/ath:AT2G27510%09red/ath:AT1G44575%09red/ath:AT1G30380%09red/ath:AT1G55670%09red/ath:AT4…
Biosynthesis of secondary metabolites	KEGG PATHWAY	ath01110	190	1107	7.60183e-10	1.07202e-08	Niben101Scf10067g02017.1|Niben101Scf04840g01004.1|Niben101Scf00573g01003.1|Niben101Scf02907g06004.1|Niben101Scf02936g04003.1|Niben101Scf05307g01001.1|Niben101Scf02858g00009.1|Niben101Scf10086g00004.1|Niben101Scf04362g07009.1|Niben101Scf18648g00006.1|Niben101Scf07767g02011.1|Niben101Scf00978g12003.1|Niben101Scf02387g03017.1|Niben101Scf02217g03004.1|Niben101Scf00929g03016.1|Niben101Scf09512g03008.1…	http://www.genome.jp/kegg-bin/show_pathway?ath01110/ath:AT5G23960%09red/ath:AT5G06720%09red/ath:AT1G10070%09red/ath:AT3G25900%09red/ath:AT1G60810%09red/ath:AT1G22360%09red/ath:AT4G39330%09red/ath:AT5G47720%09red/ath:AT5G38970%09red/ath:AT4G38460%09red/ath:AT5G42870%09red/ath:AT5G05690%09red/ath:AT3G61220%09red/ath:AT4G13010%09red/ath:AT2G18980%09red/ath:AT1G43710%09red/ath:AT4G33150%09red/ath:AT2…
Starch and sucrose metabolism	KEGG PATHWAY	ath00500	40	165	8.18679e-06	7.25401e-05	Niben101Scf12320g04004.1|Niben101Scf00339g09005.1|Niben101Scf04289g01010.1|Niben101Scf26939g00002.1|Niben101Scf00274g01001.1|Niben101Scf09672g01005.1|Niben101Scf01752g08008.1|Niben101Scf04160g01002.1|Niben101Scf00090g08010.1|Niben101Scf00456g00003.1|Niben101Scf06275g00008.1|Niben101Scf04910g01007.1|Niben101Scf08797g00012.1|Niben101Scf11389g01020.1|Niben101Scf10157g04004.1|Niben101Scf11588g00024.1…	http://www.genome.jp/kegg-bin/show_pathway?ath00500/ath:AT1G35910%09red/ath:AT5G51460%09red/ath:AT4G02280%09red/ath:AT5G03650%09red/ath:AT3G52600%09red/ath:AT5G11720%09red/ath:AT1G50460%09red/ath:AT3G43190%09red/ath:AT5G49720%09red/ath:AT3G01180%09red/ath:AT1G64390%09red/ath:AT3G23920%09red/ath:AT3G45940%09red/ath:AT4G22590%09red/ath:AT5G04885%09red/ath:AT1G02850%09red/ath:AT3G18080%09red/ath:AT1…
Sesquiterpenoid and triterpenoid biosynthesis	KEGG PATHWAY	ath00909	12	23	5.30746e-05	0.000411945	Niben101Scf07725g00004.1|Niben101Scf00712g02011.1|Niben101Scf03993g05005.1|Niben101Scf04362g07009.1|Niben101Scf06245g01017.1|Niben101Scf02367g00003.1|Niben101Scf03171g03017.1|Niben101Scf00700g00005.1|Niben101Scf03993g06006.1|Niben101Scf01683g03005.1|Niben101Scf01240g01008.1|Niben101Scf00739g04029.1	http://www.genome.jp/kegg-bin/show_pathway?ath00909/ath:AT4G33360%09red/ath:AT5G23960%09red/ath:AT1G78950%09red
Flavonoid biosynthesis	KEGG PATHWAY	ath00941	11	22	0.00014498	0.0010462	Niben101Scf23113g00012.1|Niben101Scf03170g04002.1|Niben101Scf01276g05011.1|Niben101Scf02562g01010.1|Niben101Scf02936g04003.1|Niben101Scf00077g03005.1|Niben101Scf02749g01008.1|Niben101Scf01065g08009.1|Niben101Scf14852g00006.1|Niben101Scf08767g00001.1|Niben101Scf07767g02011.1	http://www.genome.jp/kegg-bin/show_pathway?ath00941/ath:AT4G34050%09red/ath:AT2G40890%09red/ath:AT5G07990%09red/ath:AT5G05270%09red/ath:AT5G48930%09red
Glutathione metabolism	KEGG PATHWAY	ath00480	26	102	0.00014868	0.00106865	Niben101Scf08130g00016.1|Niben101Scf10254g01014.1|Niben101Scf08130g00014.1|Niben101Scf30418g00013.1|Niben101Scf05417g01007.1|Niben101Scf10316g03003.1|Niben101Scf03197g02003.1|Niben101Scf01517g06010.1|Niben101Ctg15314g00004.1|Niben101Scf03147g10010.1|Niben101Scf02296g00016.1|Niben101Scf10205g00006.1|Niben101Scf04981g00001.1|Niben101Scf35444g00004.1|Niben101Scf10254g01002.1|Niben101Ctg14168g00004.1…	http://www.genome.jp/kegg-bin/show_pathway?ath00480/ath:AT5G53120%09red/ath:AT4G11600%09red/ath:AT4G29210%09red/ath:AT1G74590%09red/ath:AT2G29420%09red/ath:AT1G75270%09red/ath:AT3G02360%09red/ath:AT3G09270%09red/ath:AT5G40760%09red/ath:AT5G62480%09red/ath:AT1G17180%09red
Phenylpropanoid biosynthesis	KEGG PATHWAY	ath00940	35	166	0.000307186	0.00202682	Niben101Scf02411g01001.1|Niben101Scf00339g09005.1|Niben101Scf05566g04007.1|Niben101Scf02907g06004.1|Niben101Scf02936g04003.1|Niben101Scf02026g02001.1|Niben101Scf09698g01022.1|Niben101Scf01752g08008.1|Niben101Scf14852g00006.1|Niben101Scf02349g03002.1|Niben101Scf00456g00003.1|Niben101Scf03861g01001.1|Niben101Scf00109g10004.1|Niben101Scf02513g05010.1|Niben101Scf03990g00010.1|Niben101Scf11389g01020.1…	http://www.genome.jp/kegg-bin/show_pathway?ath00940/ath:AT5G54160%09red/ath:AT5G48930%09red/ath:AT5G06720%09red/ath:AT4G37980%09red/ath:AT2G18980%09red/ath:AT4G39330%09red/ath:AT4G34050%09red/ath:AT5G66390%09red/ath:AT2G37130%09red/ath:AT3G18080%09red/ath:AT3G24503%09red/ath:AT4G33870%09red/ath:AT2G41480%09red/ath:AT5G04885%09red/ath:AT1G14550%09red/ath:AT1G02850%09red/ath:AT1G30760%09red/ath:AT2…
Linoleic acid metabolism	KEGG PATHWAY	ath00591	7	9	0.000358649	0.0023205	Niben101Scf06364g00003.1|Niben101Scf03284g07001.1|Niben101Scf01434g03006.1|Niben101Scf02688g02014.1|Niben101Scf00711g02004.1|Niben101Scf08869g00002.1|Niben101Scf01506g02001.1	http://www.genome.jp/kegg-bin/show_pathway?ath00591/ath:AT3G22400%09red/ath:AT1G55020%09red/ath:AT2G06925%09red/ath:AT5G04040%09red/ath:AT3G45140%09red
Stilbenoid, diarylheptanoid and gingerol biosynthesis	KEGG PATHWAY	ath00945	6	7	0.000684069	0.00402305	Niben101Scf08767g00001.1|Niben101Scf02562g01010.1|Niben101Scf02936g04003.1|Niben101Scf00077g03005.1|Niben101Scf14852g00006.1|Niben101Scf03170g04002.1	http://www.genome.jp/kegg-bin/show_pathway?ath00945/ath:AT4G34050%09red/ath:AT2G40890%09red/ath:AT5G48930%09red
Protein processing in endoplasmic reticulum	KEGG PATHWAY	ath04141	40	211	0.000771856	0.00447364	Niben101Scf00449g06008.1|Niben101Scf03817g16010.1|Niben101Scf04040g08015.1|Niben101Scf10834g03005.1|Niben101Scf04899g01016.1|Niben101Scf27914g00006.1|Niben101Scf04040g09011.1|Niben101Scf04091g00013.1|Niben101Scf03966g00004.1|Niben101Scf01704g00002.1|Niben101Scf13703g01006.1|Niben101Scf06436g04005.1|Niben101Scf04490g00001.1|Niben101Scf01037g01016.1|Niben101Scf07275g02012.1|Niben101Scf02771g01007.1…	http://www.genome.jp/kegg-bin/show_pathway?ath04141/ath:AT5G28540%09red/ath:AT5G02500%09red/ath:AT1G08450%09red/ath:AT5G52640%09red/ath:AT2G16595%09red/ath:AT2G01720%09red/ath:AT3G20920%09red/ath:AT3G62600%09red/ath:AT1G64230%09red/ath:AT3G07370%09red/ath:AT3G12580%09red/ath:AT5G49910%09red/ath:AT4G24190%09red/ath:AT4G15410%09red/ath:AT3G09350%09red/ath:AT4G03510%09red/ath:AT4G21870%09red/ath:AT2…
Alanine, aspartate and glutamate metabolism	KEGG PATHWAY	ath00250	15	51	0.00108032	0.00600097	Niben101Scf05643g05001.1|Niben101Scf18214g00004.1|Niben101Scf09832g00002.1|Niben101Scf01068g00008.1|Niben101Scf01241g02004.1|Niben101Scf00573g01003.1|Niben101Scf10193g00020.1|Niben101Scf03164g07006.1|Niben101Scf02015g01007.1|Niben101Scf00870g03002.1|Niben101Scf11860g00013.1|Niben101Scf07926g05011.1|Niben101Scf09997g00023.1|Niben101Scf00747g11007.1|Niben101Scf00918g00001.1	http://www.genome.jp/kegg-bin/show_pathway?ath00250/ath:AT2G02010%09red/ath:AT5G14760%09red/ath:AT3G16150%09red/ath:AT5G53460%09red/ath:AT5G11520%09red/ath:AT4G31990%09red/ath:AT5G18170%09red/ath:AT2G30970%09red/ath:AT3G47340%09red/ath:AT1G72330%09red/ath:AT5G19550%09red
Cysteine and methionine metabolism	KEGG PATHWAY	ath00270	25	121	0.00261559	0.012621	Niben101Scf09217g00024.1|Niben101Scf09379g01002.1|Niben101Scf08039g01005.1|Niben101Scf07926g05011.1|Niben101Scf09997g00023.1|Niben101Scf18648g00006.1|Niben101Scf06263g01001.1|Niben101Scf09512g03008.1|Niben101Scf01267g00002.1|Niben101Scf10193g00020.1|Niben101Scf02543g01008.1|Niben101Scf05581g00010.1|Niben101Scf03164g07006.1|Niben101Scf02918g00003.1|Niben101Scf01068g00008.1|Niben101Scf09832g00002.1…	http://www.genome.jp/kegg-bin/show_pathway?ath00270/ath:AT5G53120%09red/ath:AT4G17260%09red/ath:AT5G19550%09red/ath:AT1G01480%09red/ath:AT5G36160%09red/ath:AT5G11520%09red/ath:AT1G12010%09red/ath:AT3G25900%09red/ath:AT1G10070%09red/ath:AT4G31990%09red/ath:AT4G34200%09red/ath:AT2G30970%09red/ath:AT4G35630%09red/ath:AT1G05010%09red/ath:AT4G35640%09red/ath:AT1G55920%09red/ath:AT3G13110%09red
alpha-Linolenic acid metabolism	KEGG PATHWAY	ath00592	12	44	0.00547466	0.0239629	Niben101Scf04787g02002.1|Niben101Scf00605g01013.1|Niben101Scf00313g08016.1|Niben101Scf03284g07001.1|Niben101Scf09846g01010.1|Niben101Scf00779g08010.1|Niben101Scf02688g02014.1|Niben101Scf00711g02004.1|Niben101Scf02207g11009.1|Niben101Scf07709g00001.1|Niben101Scf01574g00002.1|Niben101Scf04626g00009.1	http://www.genome.jp/kegg-bin/show_pathway?ath00592/ath:AT4G15440%09red/ath:AT4G29010%09red/ath:AT2G06925%09red/ath:AT5G42650%09red/ath:AT4G13010%09red/ath:AT3G01420%09red/ath:AT5G04040%09red/ath:AT3G45140%09red/ath:AT1G76690%09red
Isoquinoline alkaloid biosynthesis	KEGG PATHWAY	ath00950	8	22	0.00559327	0.0243489	Niben101Scf01068g00008.1|Niben101Scf09832g00002.1|Niben101Scf01732g01011.1|Niben101Scf06338g00001.1|Niben101Scf10193g00020.1|Niben101Scf07926g05011.1|Niben101Scf09997g00023.1|Niben101Scf03164g07006.1	http://www.genome.jp/kegg-bin/show_pathway?ath00950/ath:AT1G62810%09red/ath:AT5G36160%09red/ath:AT5G11520%09red/ath:AT4G31990%09red/ath:AT2G30970%09red/ath:AT5G19550%09red
Galactose metabolism	KEGG PATHWAY	ath00052	14	57	0.00618535	0.0268011	Niben101Scf12270g02002.1|Niben101Scf12320g04004.1|Niben101Scf06825g03008.1|Niben101Scf09672g01005.1|Niben101Scf01235g00019.1|Niben101Scf05030g05008.1|Niben101Scf11415g00002.1|Niben101Scf26939g00002.1|Niben101Scf06172g02015.1|Niben101Scf02243g06019.1|Niben101Scf03307g06009.1|Niben101Scf00163g23018.1|Niben101Scf06172g02018.1|Niben101Scf02217g03004.1	http://www.genome.jp/kegg-bin/show_pathway?ath00052/ath:AT1G50460%09red/ath:AT3G47800%09red/ath:AT1G62660%09red/ath:AT5G11720%09red/ath:AT3G17940%09red/ath:AT4G26270%09red/ath:AT5G61580%09red/ath:AT5G40390%09red/ath:AT3G45940%09red/ath:AT3G52600%09red/ath:AT5G08370%09red
Sulfur metabolism	KEGG PATHWAY	ath00920	11	42	0.00979082	0.0394489	Niben101Scf37733g00002.1|Niben101Scf05438g03003.1|Niben101Scf16189g00001.1|Niben101Scf00327g00011.1|Niben101Scf34135g00003.1|Niben101Scf02971g04001.1|Niben101Scf12197g03017.1|Niben101Scf02041g01013.1|Niben101Scf18648g00006.1|Niben101Scf05581g00010.1|Niben101Scf04446g00023.1	http://www.genome.jp/kegg-bin/show_pathway?ath00920/ath:AT1G53580%09red/ath:AT4G21990%09red/ath:AT3G13110%09red/ath:AT4G35640%09red/ath:AT1G55920%09red/ath:AT4G04610%09red
Phenylalanine metabolism	KEGG PATHWAY	ath00360	9	32	0.0129814	0.049895	Niben101Scf01068g00008.1|Niben101Scf09832g00002.1|Niben101Scf01732g01011.1|Niben101Scf03164g07006.1|Niben101Scf10193g00020.1|Niben101Scf08030g04004.1|Niben101Scf09997g00023.1|Niben101Scf06338g00001.1|Niben101Scf07926g05011.1	http://www.genome.jp/kegg-bin/show_pathway?ath00360/ath:AT1G62810%09red/ath:AT5G36160%09red/ath:AT5G11520%09red/ath:AT4G31990%09red/ath:AT4G34880%09red/ath:AT2G30970%09red/ath:AT5G19550%09red
Glycerolipid metabolism	KEGG PATHWAY	ath00561	13	60	0.0187583	0.0678655	Niben101Scf06748g01012.1|Niben101Scf02566g02013.1|Niben101Scf10067g02017.1|Niben101Ctg14792g00004.1|Niben101Scf07042g00007.1|Niben101Scf03534g01005.1|Niben101Scf06654g02004.1|Niben101Scf00161g01007.1|Niben101Scf02790g01008.1|Niben101Scf00711g02004.1|Niben101Scf25069g01006.1|Niben101Scf05628g01019.1|Niben101Scf06825g03008.1	http://www.genome.jp/kegg-bin/show_pathway?ath00561/ath:AT2G20900%09red/ath:AT5G08370%09red/ath:AT4G33030%09red/ath:AT3G11430%09red/ath:AT3G48000%09red/ath:AT2G19450%09red/ath:AT2G38110%09red/ath:AT5G04040%09red/ath:AT5G42870%09red/ath:AT1G73480%09red
Arginine and proline metabolism	KEGG PATHWAY	ath00330	12	54	0.0200758	0.0717249	Niben101Scf02142g00002.1|Niben101Scf01068g00008.1|Niben101Scf09832g00002.1|Niben101Scf03534g01005.1|Niben101Scf00530g10007.1|Niben101Scf10193g00020.1|Niben101Scf00390g03001.1|Niben101Scf08030g04004.1|Niben101Scf02818g01017.1|Niben101Scf09997g00023.1|Niben101Scf03164g07006.1|Niben101Scf07926g05011.1	http://www.genome.jp/kegg-bin/show_pathway?ath00330/ath:AT5G53120%09red/ath:AT5G11520%09red/ath:AT5G18900%09red/ath:AT4G31990%09red/ath:AT4G34880%09red/ath:AT4G29720%09red/ath:AT2G30970%09red/ath:AT5G38710%09red/ath:AT3G48000%09red/ath:AT5G19550%09red
Tropane, piperidine and pyridine alkaloid biosynthesis	KEGG PATHWAY	ath00960	9	35	0.020337	0.0725933	Niben101Scf01068g00008.1|Niben101Scf09832g00002.1|Niben101Scf01732g01011.1|Niben101Scf06338g00001.1|Niben101Scf10193g00020.1|Niben101Scf05980g00005.1|Niben101Scf07926g05011.1|Niben101Scf09997g00023.1|Niben101Scf03164g07006.1	http://www.genome.jp/kegg-bin/show_pathway?ath00960/ath:AT1G62810%09red/ath:AT5G36160%09red/ath:AT5G11520%09red/ath:AT5G06060%09red/ath:AT4G31990%09red/ath:AT2G30970%09red/ath:AT5G19550%09red
Brassinosteroid biosynthesis	KEGG PATHWAY	ath00905	4	8	0.0213383	0.0754281	Niben101Scf03693g02001.1|Niben101Scf09123g01016.1|Niben101Scf04044g07022.1|Niben101Scf05618g04001.1	http://www.genome.jp/kegg-bin/show_pathway?ath00905/ath:AT2G38050%09red/ath:AT3G50660%09red/ath:AT5G38970%09red/ath:AT5G05690%09red
Arginine biosynthesis	KEGG PATHWAY	ath00220	9	36	0.0233489	0.0810332	Niben101Scf01068g00008.1|Niben101Scf09832g00002.1|Niben101Scf10193g00020.1|Niben101Scf03164g07006.1|Niben101Scf02015g01007.1|Niben101Scf00870g03002.1|Niben101Scf07926g05011.1|Niben101Scf09997g00023.1|Niben101Scf00747g11007.1	http://www.genome.jp/kegg-bin/show_pathway?ath00220/ath:AT5G11520%09red/ath:AT4G31990%09red/ath:AT5G18170%09red/ath:AT2G30970%09red/ath:AT1G72330%09red/ath:AT5G19550%09red
Glycolysis / Gluconeogenesis	KEGG PATHWAY	ath00010	20	116	0.0316788	0.104473	Niben101Scf00155g04014.1|Niben101Scf03534g01005.1|Niben101Scf06172g02015.1|Niben101Scf10440g00004.1|Niben101Scf12320g04004.1|Niben101Scf10169g03009.1|Niben101Scf02622g10003.1|Niben101Scf01235g00019.1|Niben101Scf04292g11008.1|Niben101Scf03307g06009.1|Niben101Scf01236g05019.1|Niben101Scf05307g01001.1|Niben101Scf02502g16008.1|Niben101Scf01237g03001.1|Niben101Scf13429g04019.1|Niben101Scf00163g23018.1…	http://www.genome.jp/kegg-bin/show_pathway?ath00010/ath:AT1G50460%09red/ath:AT3G52990%09red/ath:AT5G56350%09red/ath:AT4G17260%09red/ath:AT4G37870%09red/ath:AT3G47800%09red/ath:AT1G09870%09red/ath:AT3G17940%09red/ath:AT4G26270%09red/ath:AT5G61580%09red/ath:AT2G36580%09red/ath:AT4G33070%09red/ath:AT3G48000%09red/ath:AT1G48030%09red
Terpenoid backbone biosynthesis	KEGG PATHWAY	ath00900	12	60	0.0371899	0.118682	Niben101Scf13180g01003.1|Niben101Scf02387g03017.1|Niben101Scf03710g03004.1|Niben101Scf00929g03016.1|Niben101Scf03110g02006.1|Niben101Scf09686g00013.1|Niben101Scf01729g01015.1|Niben101Scf02367g00003.1|Niben101Scf01111g01003.1|Niben101Scf02203g05002.1|Niben101Scf01100g01006.1|Niben101Scf02814g03006.1	http://www.genome.jp/kegg-bin/show_pathway?ath00900/ath:AT4G38460%09red/ath:AT4G33360%09red/ath:AT4G11820%09red/ath:AT5G47720%09red/ath:AT1G11755%09red/ath:AT1G76490%09red/ath:AT4G36810%09red
Tyrosine metabolism	KEGG PATHWAY	ath00350	9	40	0.0385779	0.12272	Niben101Scf01068g00008.1|Niben101Scf09832g00002.1|Niben101Scf01119g00007.1|Niben101Scf01732g01011.1|Niben101Scf06338g00001.1|Niben101Scf10193g00020.1|Niben101Scf07926g05011.1|Niben101Scf09997g00023.1|Niben101Scf03164g07006.1	http://www.genome.jp/kegg-bin/show_pathway?ath00350/ath:AT1G62810%09red/ath:AT5G36160%09red/ath:AT5G11520%09red/ath:AT5G54080%09red/ath:AT4G31990%09red/ath:AT2G30970%09red/ath:AT5G19550%09red
Nicotinate and nicotinamide metabolism	KEGG PATHWAY	ath00760	5	16	0.0426717	0.133516	Niben101Scf14163g00004.1|Niben101Scf05955g03003.1|Niben101Scf01802g02003.1|Niben101Scf04788g00023.1|Niben101Scf00918g00001.1	http://www.genome.jp/kegg-bin/show_pathway?ath00760/ath:AT3G62040%09red/ath:AT5G14760%09red/ath:AT2G23420%09red/ath:AT3G21070%09red/ath:AT2G01350%09red
Carbon metabolism	KEGG PATHWAY	ath01200	39	273	0.04505	0.140409	Niben101Scf00155g04014.1|Niben101Scf12320g04004.1|Niben101Scf00622g00006.1|Niben101Scf04840g01004.1|Niben101Scf09379g01002.1|Niben101Scf01236g05019.1|Niben101Scf02217g07009.1|Niben101Scf09997g00023.1|Niben101Scf09672g01005.1|Niben101Scf18648g00006.1|Niben101Scf00991g13023.1|Niben101Scf02041g01013.1|Niben101Scf10440g00004.1|Niben101Scf06263g01001.1|Niben101Scf02497g01012.1|Niben101Scf02502g16008.1…	http://www.genome.jp/kegg-bin/show_pathway?ath01200/ath:AT5G11520%09red/ath:AT4G26270%09red/ath:AT5G47720%09red/ath:AT1G55920%09red/ath:AT1G50460%09red/ath:AT1G79750%09red/ath:AT3G02360%09red/ath:AT5G25880%09red/ath:AT1G32470%09red/ath:AT4G35630%09red/ath:AT1G36370%09red/ath:AT4G18360%09red/ath:AT4G34200%09red/ath:AT5G56350%09red/ath:AT4G37870%09red/ath:AT2G30970%09red/ath:AT5G40760%09red/ath:AT4…
Phenylalanine, tyrosine and tryptophan biosynthesis	KEGG PATHWAY	ath00400	11	56	0.0492032	0.148164	Niben101Scf01068g00008.1|Niben101Scf09832g00002.1|Niben101Scf10126g00007.1|Niben101Scf02537g04006.1|Niben101Scf10193g00020.1|Niben101Scf03164g07006.1|Niben101Scf09997g00023.1|Niben101Scf10152g01008.1|Niben101Scf04638g00013.1|Niben101Scf06338g00001.1|Niben101Scf07926g05011.1	http://www.genome.jp/kegg-bin/show_pathway?ath00400/ath:AT5G17990%09red/ath:AT5G36160%09red/ath:AT5G11520%09red/ath:AT4G31990%09red/ath:AT1G15710%09red/ath:AT1G22410%09red/ath:AT2G30970%09red/ath:AT5G19550%09red
Amino sugar and nucleotide sugar metabolism	KEGG PATHWAY	ath00520	21	131	0.050581	0.151898	Niben101Scf13118g00003.1|Niben101Scf06748g01012.1|Niben101Scf12320g04004.1|Niben101Scf03200g01014.1|Niben101Scf03671g00015.1|Niben101Scf02410g00002.1|Niben101Scf07491g00003.1|Niben101Scf00698g00008.1|Niben101Scf30320g00009.1|Niben101Scf02041g00002.1|Niben101Scf04894g00006.1|Niben101Scf09672g01005.1|Niben101Scf00279g01014.1|Niben101Scf00338g06003.1|Niben101Scf05584g04020.1|Niben101Scf02569g01019.1…	http://www.genome.jp/kegg-bin/show_pathway?ath00520/ath:AT1G50460%09red/ath:AT3G53520%09red/ath:AT5G28840%09red/ath:AT3G62830%09red/ath:AT4G33030%09red/ath:AT4G16130%09red/ath:AT3G08900%09red/ath:AT5G64570%09red/ath:AT3G54420%09red/ath:AT3G12500%09red/ath:AT1G30620%09red/ath:AT1G02000%09red/ath:AT4G19810%09red/ath:AT5G19220%09red/ath:AT5G24090%09red
Endocytosis	KEGG PATHWAY	ath04144	22	144	0.0672069	0.189918	Niben101Scf01188g03008.1|Niben101Scf00449g06008.1|Niben101Scf03238g00012.1|Niben101Scf03930g01018.1|Niben101Scf00539g07022.1|Niben101Scf00941g02004.1|Niben101Scf04490g00001.1|Niben101Scf07275g02012.1|Niben101Scf02771g01007.1|Niben101Scf03121g04008.1|Niben101Scf39364g00010.1|Niben101Scf04109g03009.1|Niben101Scf05011g00001.1|Niben101Scf02465g00004.1|Niben101Scf08351g01002.1|Niben101Scf05080g01012.1…	http://www.genome.jp/kegg-bin/show_pathway?ath04144/ath:AT2G17840%09red/ath:AT1G15130%09red/ath:AT2G42010%09red/ath:AT4G26750%09red/ath:AT5G02500%09red/ath:AT3G15730%09red/ath:AT2G38830%09red/ath:AT3G12580%09red/ath:AT1G34220%09red/ath:AT4G35790%09red/ath:AT3G12400%09red/ath:AT2G19710%09red/ath:AT1G77140%09red/ath:AT5G49910%09red
Biosynthesis of amino acids	KEGG PATHWAY	ath01230	35	251	0.0700456	0.195304	Niben101Scf00155g04014.1|Niben101Scf04840g01004.1|Niben101Scf00573g01003.1|Niben101Scf09379g01002.1|Niben101Scf02858g00009.1|Niben101Scf07926g05011.1|Niben101Scf09997g00023.1|Niben101Scf18648g00006.1|Niben101Scf06263g01001.1|Niben101Scf02502g16008.1|Niben101Scf02537g04006.1|Niben101Scf10193g00020.1|Niben101Scf05581g00010.1|Niben101Scf00747g11007.1|Niben101Scf01068g00008.1|Niben101Scf09832g00002.1…	http://www.genome.jp/kegg-bin/show_pathway?ath01230/ath:AT5G17990%09red/ath:AT5G36160%09red/ath:AT2G43090%09red/ath:AT1G10070%09red/ath:AT4G26270%09red/ath:AT1G55920%09red/ath:AT5G11520%09red/ath:AT3G47340%09red/ath:AT4G35630%09red/ath:AT1G36370%09red/ath:AT5G53460%09red/ath:AT1G15710%09red/ath:AT4G34200%09red/ath:AT5G56350%09red/ath:AT5G61580%09red/ath:AT2G13810%09red/ath:AT3G13110%09red/ath:AT3…
Monoterpenoid biosynthesis	KEGG PATHWAY	ath00902	3	8	0.0785473	0.212269	Niben101Scf03898g00001.1|Niben101Scf04895g00017.1|Niben101Scf05078g08027.1	http://www.genome.jp/kegg-bin/show_pathway?ath00902/ath:AT3G61220%09red/ath:AT2G24190%09red/ath:AT1G61680%09red
Non-homologous end-joining	KEGG PATHWAY	ath03450	3	8	0.0785473	0.212269	Niben101Scf00270g11008.1|Niben101Scf07035g08003.1|Niben101Scf09516g00022.1	http://www.genome.jp/kegg-bin/show_pathway?ath03450/ath:AT1G48050%09red/ath:AT1G16970%09red/ath:AT3G23100%09red
Cyanoamino acid metabolism	KEGG PATHWAY	ath00460	12	69	0.0788823	0.2126	Niben101Scf05643g05001.1|Niben101Scf00551g02008.1|Niben101Scf00339g09005.1|Niben101Scf03659g03002.1|Niben101Scf11389g01020.1|Niben101Scf01752g08011.1|Niben101Scf09698g01022.1|Niben101Scf00991g13023.1|Niben101Scf04840g01004.1|Niben101Scf01752g08008.1|Niben101Scf00456g00003.1|Niben101Scf01181g01007.1	http://www.genome.jp/kegg-bin/show_pathway?ath00460/ath:AT3G18080%09red/ath:AT3G16150%09red/ath:AT1G36370%09red/ath:AT2G44480%09red/ath:AT5G44640%09red/ath:AT4G29210%09red/ath:AT5G05260%09red/ath:AT5G04885%09red/ath:AT4G37560%09red/ath:AT1G26560%09red/ath:AT1G02850%09red
Sphingolipid metabolism	KEGG PATHWAY	ath00600	6	27	0.0865804	0.227828	Niben101Scf05143g00009.1|Niben101Scf03208g01009.1|Niben101Scf00272g09012.1|Niben101Scf06825g03008.1|Niben101Scf07058g02007.1|Niben101Scf13263g00006.1	http://www.genome.jp/kegg-bin/show_pathway?ath00600/ath:AT5G08370%09red/ath:AT4G21540%09red/ath:AT3G24180%09red/ath:AT1G14290%09red
Ether lipid metabolism	KEGG PATHWAY	ath00565	6	27	0.0865804	0.227828	Niben101Scf00978g12003.1|Niben101Scf03930g01018.1|Niben101Scf03284g07001.1|Niben101Scf00539g07022.1|Niben101Scf02465g00004.1|Niben101Scf00711g02004.1	http://www.genome.jp/kegg-bin/show_pathway?ath00565/ath:AT2G06925%09red/ath:AT1G07230%09red/ath:AT3G15730%09red/ath:AT4G35790%09red/ath:AT5G04040%09red/ath:AT2G42010%09red
Pyruvate metabolism	KEGG PATHWAY	ath00620	14	86	0.0889253	0.232927	Niben101Scf00155g04014.1|Niben101Scf00504g00001.1|Niben101Scf10440g00004.1|Niben101Scf02622g10003.1|Niben101Scf03534g01005.1|Niben101Scf02497g01012.1|Niben101Scf04292g11008.1|Niben101Scf10055g07005.1|Niben101Scf02217g07009.1|Niben101Scf02502g16008.1|Niben101Scf13429g04019.1|Niben101Scf01236g05019.1|Niben101Scf01100g01006.1|Niben101Scf06637g00012.1	http://www.genome.jp/kegg-bin/show_pathway?ath00620/ath:AT3G52990%09red/ath:AT4G17260%09red/ath:AT1G79750%09red/ath:AT5G25880%09red/ath:AT5G56350%09red/ath:AT4G37870%09red/ath:AT2G36580%09red/ath:AT1G48030%09red/ath:AT5G47720%09red/ath:AT5G03370%09red/ath:AT3G48000%09red/ath:AT4G00570%09red
Thiamine metabolism	KEGG PATHWAY	ath00730	5	21	0.0934947	0.243147	Niben101Scf04506g03011.1|Niben101Scf09953g00018.1|Niben101Scf11490g00008.1|Niben101Scf11724g01006.1|Niben101Scf19230g01014.1	http://www.genome.jp/kegg-bin/show_pathway?ath00730/ath:AT3G01820%09red/ath:AT5G63400%09red/ath:AT5G54770%09red
Nitrogen metabolism	KEGG PATHWAY	ath00910	8	43	0.105339	0.268543	Niben101Scf18214g00004.1|Niben101Scf07019g02006.1|Niben101Scf02015g01007.1|Niben101Scf03302g02007.1|Niben101Scf01911g05005.1|Niben101Scf01890g03016.1|Niben101Scf02502g07009.1|Niben101Scf00991g13023.1	http://www.genome.jp/kegg-bin/show_pathway?ath00910/ath:AT5G53460%09red/ath:AT2G28210%09red/ath:AT1G08080%09red/ath:AT5G18170%09red/ath:AT5G14570%09red/ath:AT4G37560%09red
Glycerophospholipid metabolism	KEGG PATHWAY	ath00564	15	97	0.107445	0.272181	Niben101Scf00978g12003.1|Niben101Scf03930g01018.1|Niben101Scf03284g07001.1|Niben101Scf00539g07022.1|Niben101Scf10067g02017.1|Niben101Scf25069g01006.1|Niben101Scf02465g00004.1|Niben101Scf00996g02008.1|Niben101Scf00711g02004.1|Niben101Scf00109g03008.1|Niben101Scf01055g00003.1|Niben101Scf00445g02003.1|Niben101Scf02541g07004.1|Niben101Scf05628g01019.1|Niben101Scf06654g02004.1	http://www.genome.jp/kegg-bin/show_pathway?ath00564/ath:AT5G04040%09red/ath:AT2G06925%09red/ath:AT1G07230%09red/ath:AT4G04870%09red/ath:AT2G20900%09red/ath:AT3G15730%09red/ath:AT3G11430%09red/ath:AT4G35790%09red/ath:AT5G41080%09red/ath:AT2G38110%09red/ath:AT3G02040%09red/ath:AT5G42870%09red/ath:AT3G58830%09red/ath:AT2G42010%09red
2-Oxocarboxylic acid metabolism	KEGG PATHWAY	ath01210	12	74	0.111349	0.280122	Niben101Scf09832g00002.1|Niben101Scf01068g00008.1|Niben101Scf03659g03002.1|Niben101Scf10193g00020.1|Niben101Scf03164g07006.1|Niben101Scf00870g03002.1|Niben101Scf02858g00009.1|Niben101Scf07926g05011.1|Niben101Scf09997g00023.1|Niben101Scf01494g06002.1|Niben101Scf01267g00002.1|Niben101Scf00747g11007.1	http://www.genome.jp/kegg-bin/show_pathway?ath01210/ath:AT5G05260%09red/ath:AT2G43090%09red/ath:AT5G11520%09red/ath:AT1G10070%09red/ath:AT4G31990%09red/ath:AT1G24100%09red/ath:AT2G30970%09red/ath:AT1G72330%09red/ath:AT5G19550%09red
Arachidonic acid metabolism	KEGG PATHWAY	ath00590	4	17	0.131336	0.31744	Niben101Scf00551g02008.1|Niben101Scf03284g07001.1|Niben101Scf05417g01007.1|Niben101Scf00711g02004.1	http://www.genome.jp/kegg-bin/show_pathway?ath00590/ath:AT4G11600%09red/ath:AT5G04040%09red/ath:AT2G06925%09red/ath:AT4G29210%09red
Carbon fixation in photosynthetic organisms	KEGG PATHWAY	ath00710	11	69	0.133238	0.321263	Niben101Scf01068g00008.1|Niben101Scf09832g00002.1|Niben101Scf02497g01012.1|Niben101Scf10193g00020.1|Niben101Scf10055g07005.1|Niben101Scf02217g07009.1|Niben101Scf00870g03002.1|Niben101Scf03164g07006.1|Niben101Scf09997g00023.1|Niben101Scf00747g11007.1|Niben101Scf06637g00012.1	http://www.genome.jp/kegg-bin/show_pathway?ath00710/ath:AT5G11520%09red/ath:AT1G79750%09red/ath:AT5G25880%09red/ath:AT4G37870%09red/ath:AT2G30970%09red/ath:AT1G72330%09red/ath:AT4G00570%09red/ath:AT5G19550%09red
Zeatin biosynthesis	KEGG PATHWAY	ath00908	6	32	0.145618	0.33672	Niben101Scf03046g04015.1|Niben101Scf03536g01017.1|Niben101Scf10877g00001.1|Niben101Scf00669g00008.1|Niben101Scf08467g03008.1|Niben101Scf01475g00004.1	http://www.genome.jp/kegg-bin/show_pathway?ath00908/ath:AT2G36750%09red/ath:AT1G22340%09red/ath:AT1G22370%09red/ath:AT1G22360%09red/ath:AT5G56970%09red/ath:AT2G36770%09red
Butanoate metabolism	KEGG PATHWAY	ath00650	4	19	0.167875	0.375524	Niben101Scf01111g01003.1|Niben101Scf01729g01015.1|Niben101Scf01100g01006.1|Niben101Scf01241g02004.1	http://www.genome.jp/kegg-bin/show_pathway?ath00650/ath:AT2G02010%09red/ath:AT4G11820%09red/ath:AT5G47720%09red
AGE-RAGE signaling pathway in diabetic complications	KEGG PATHWAY	ath04933	4	20	0.187345	0.40475	Niben101Scf05307g04003.1|Niben101Scf03164g04014.1|Niben101Scf02221g00009.1|Niben101Scf08242g00003.1	http://www.genome.jp/kegg-bin/show_pathway?ath04933/ath:AT3G08510%09red/ath:AT2G44690%09red/ath:AT4G28950%09red
Carotenoid biosynthesis	KEGG PATHWAY	ath00906	5	29	0.21547	0.444595	Niben101Scf00177g07008.1|Niben101Scf01453g04008.1|Niben101Scf10415g00004.1|Niben101Scf07893g00003.1|Niben101Scf00980g07019.1	http://www.genome.jp/kegg-bin/show_pathway?ath00906/ath:AT4G19230%09red/ath:AT1G52340%09red/ath:AT1G08550%09red/ath:AT3G10230%09red
Glyoxylate and dicarboxylate metabolism	KEGG PATHWAY	ath00630	11	78	0.219612	0.451512	Niben101Scf10440g00004.1|Niben101Scf03565g00008.1|Niben101Scf00622g00006.1|Niben101Scf08415g00010.1|Niben101Scf01236g05019.1|Niben101Scf14996g00009.1|Niben101Scf00526g00002.1|Niben101Scf04840g01004.1|Niben101Scf01100g01006.1|Niben101Scf20506g01006.1|Niben101Scf00991g13023.1	http://www.genome.jp/kegg-bin/show_pathway?ath00630/ath:AT2G35370%09red/ath:AT4G18360%09red/ath:AT3G48990%09red/ath:AT1G32470%09red/ath:AT5G47720%09red/ath:AT4G37560%09red/ath:AT1G36370%09red/ath:AT4G35090%09red/ath:AT1G48030%09red
Inositol phosphate metabolism	KEGG PATHWAY	ath00562	11	78	0.219612	0.451512	Niben101Scf00978g12003.1|Niben101Scf02249g05013.1|Niben101Scf30621g00001.1|Niben101Scf10169g03009.1|Niben101Scf05307g04003.1|Niben101Scf02195g08004.1|Niben101Scf05818g00018.1|Niben101Scf01237g03001.1|Niben101Scf08149g01006.1|Niben101Scf02221g00009.1|Niben101Scf02375g01012.1	http://www.genome.jp/kegg-bin/show_pathway?ath00562/ath:AT1G07230%09red/ath:AT1G71010%09red/ath:AT5G16760%09red/ath:AT3G08510%09red/ath:AT1G09870%09red/ath:AT1G14520%09red/ath:AT4G08170%09red
Glucosinolate biosynthesis	KEGG PATHWAY	ath00966	4	23	0.24943	0.496012	Niben101Scf01494g06002.1|Niben101Scf01143g02025.1|Niben101Scf03659g03002.1|Niben101Scf01267g00002.1	http://www.genome.jp/kegg-bin/show_pathway?ath00966/ath:AT1G24100%09red/ath:AT1G18590%09red/ath:AT5G05260%09red/ath:AT1G10070%09red
Autophagy - other	KEGG PATHWAY	ath04136	6	40	0.266864	0.522381	Niben101Scf16254g00013.1|Niben101Scf01272g01018.1|Niben101Scf02159g01019.1|Niben101Scf09742g00014.1|Niben101Scf01204g00002.1|Niben101Scf05314g00002.1	http://www.genome.jp/kegg-bin/show_pathway?ath04136/ath:AT4G30790%09red/ath:AT3G07525%09red/ath:AT5G61500%09red/ath:AT3G19190%09red/ath:AT5G50230%09red
Purine metabolism	KEGG PATHWAY	ath00230	13	100	0.271563	0.529251	Niben101Scf11689g00009.1|Niben101Scf00155g04014.1|Niben101Scf00493g00006.1|Niben101Scf04506g03011.1|Niben101Scf09953g00018.1|Niben101Scf02622g10003.1|Niben101Scf08308g04020.1|Niben101Scf04292g11008.1|Niben101Scf02502g16008.1|Niben101Scf06753g00009.1|Niben101Scf19230g01014.1|Niben101Scf02749g03007.1|Niben101Scf02972g02020.1	http://www.genome.jp/kegg-bin/show_pathway?ath00230/ath:AT3G52990%09red/ath:AT5G56350%09red/ath:AT1G71750%09red/ath:AT3G01820%09red/ath:AT1G63660%09red/ath:AT1G54130%09red/ath:AT4G23900%09red/ath:AT5G63400%09red/ath:AT2G36580%09red/ath:AT4G22570%09red/ath:AT3G14050%09red
Lysine degradation	KEGG PATHWAY	ath00310	5	34	0.308138	0.578486	Niben101Scf01236g05019.1|Niben101Scf01100g01006.1|Niben101Scf10440g00004.1|Niben101Scf07304g02018.1|Niben101Scf03534g01005.1	http://www.genome.jp/kegg-bin/show_pathway?ath00310/ath:AT1G48030%09red/ath:AT3G48000%09red/ath:AT4G33150%09red/ath:AT5G47720%09red
Valine, leucine and isoleucine degradation	KEGG PATHWAY	ath00280	7	51	0.308381	0.578486	Niben101Scf10440g00004.1|Niben101Scf03534g01005.1|Niben101Scf01267g00002.1|Niben101Scf01236g05019.1|Niben101Scf01111g01003.1|Niben101Scf01729g01015.1|Niben101Scf01100g01006.1	http://www.genome.jp/kegg-bin/show_pathway?ath00280/ath:AT1G10070%09red/ath:AT1G48030%09red/ath:AT3G48000%09red/ath:AT4G11820%09red/ath:AT5G47720%09red
Tryptophan metabolism	KEGG PATHWAY	ath00380	8	60	0.3139	0.586266	Niben101Scf10440g00004.1|Niben101Scf03534g01005.1|Niben101Scf01236g05019.1|Niben101Scf14996g00009.1|Niben101Scf08030g04004.1|Niben101Scf01494g06002.1|Niben101Scf01100g01006.1|Niben101Scf02908g06011.1	http://www.genome.jp/kegg-bin/show_pathway?ath00380/ath:AT4G34880%09red/ath:AT4G35090%09red/ath:AT1G24100%09red/ath:AT5G47720%09red/ath:AT4G35160%09red/ath:AT3G48000%09red/ath:AT1G48030%09red
Histidine metabolism	KEGG PATHWAY	ath00340	3	18	0.319789	0.588312	Niben101Scf03534g01005.1|Niben101Scf01777g00016.1|Niben101Scf10086g00004.1	http://www.genome.jp/kegg-bin/show_pathway?ath00340/ath:AT1G43710%09red/ath:AT3G48000%09red
Glycine, serine and threonine metabolism	KEGG PATHWAY	ath00260	9	70	0.331458	0.606436	Niben101Scf10440g00004.1|Niben101Scf06263g01001.1|Niben101Scf20506g01006.1|Niben101Scf09379g01002.1|Niben101Scf01732g01011.1|Niben101Scf01236g05019.1|Niben101Scf00526g00002.1|Niben101Scf04840g01004.1|Niben101Scf04018g09004.1	http://www.genome.jp/kegg-bin/show_pathway?ath00260/ath:AT1G62810%09red/ath:AT2G35370%09red/ath:AT4G34200%09red/ath:AT1G32470%09red/ath:AT4G35630%09red/ath:AT4G29840%09red/ath:AT1G36370%09red/ath:AT1G48030%09red
Ascorbate and aldarate metabolism	KEGG PATHWAY	ath00053	7	53	0.339843	0.618387	Niben101Ctg09684g00002.1|Niben101Scf03534g01005.1|Niben101Scf30418g00013.1|Niben101Scf30320g00009.1|Niben101Scf05818g00018.1|Niben101Scf30621g00001.1|Niben101Scf03483g00002.1	http://www.genome.jp/kegg-bin/show_pathway?ath00053/ath:AT1G14520%09red/ath:AT5G21100%09red/ath:AT1G75270%09red/ath:AT3G48000%09red/ath:AT5G28840%09red
Ubiquinone and other terpenoid-quinone biosynthesis	KEGG PATHWAY	ath00130	5	38	0.385675	0.668377	Niben101Scf21257g00014.1|Niben101Scf04174g00006.1|Niben101Scf05883g00008.1|Niben101Scf06338g00001.1|Niben101Scf00560g10001.1	http://www.genome.jp/kegg-bin/show_pathway?ath00130/ath:AT4G27270%09red/ath:AT5G36160%09red/ath:AT5G58800%09red/ath:AT4G36750%09red
Fatty acid degradation	KEGG PATHWAY	ath00071	6	47	0.387266	0.668377	Niben101Scf00605g01013.1|Niben101Scf03534g01005.1|Niben101Scf01100g04008.1|Niben101Scf04727g07005.1|Niben101Scf11064g00002.1|Niben101Scf01100g01006.1	http://www.genome.jp/kegg-bin/show_pathway?ath00071/ath:AT4G29010%09red/ath:AT5G47720%09red/ath:AT2G04350%09red/ath:AT3G48000%09red/ath:AT4G14440%09red
Biosynthesis of secondary metabolites - unclassified	KEGG PATHWAY	ath00999	2	12	0.387842	0.668377	Niben101Scf14852g00006.1|Niben101Scf02936g04003.1	http://www.genome.jp/kegg-bin/show_pathway?ath00999/ath:AT4G34050%09red
Phosphatidylinositol signaling system	KEGG PATHWAY	ath04070	9	76	0.414411	0.706864	Niben101Ctg13610g00001.1|Niben101Scf02249g05013.1|Niben101Scf05307g04003.1|Niben101Scf02195g08004.1|Niben101Scf02375g01012.1|Niben101Scf06654g02004.1|Niben101Scf07608g00007.1|Niben101Scf08149g01006.1|Niben101Scf02221g00009.1	http://www.genome.jp/kegg-bin/show_pathway?ath04070/ath:AT1G71010%09red/ath:AT5G16760%09red/ath:AT3G08510%09red/ath:AT3G43810%09red/ath:AT3G56800%09red/ath:AT2G20900%09red/ath:AT4G08170%09red
Other types of O-glycan biosynthesis	KEGG PATHWAY	ath00514	2	13	0.422292	0.711518	Niben101Scf13776g01007.1|Niben101Scf18348g00013.1	http://www.genome.jp/kegg-bin/show_pathway?ath00514/ath:AT1G19360%09red/ath:AT3G01720%09red
Photosynthesis - antenna proteins	KEGG PATHWAY	ath00196	3	22	0.426431	0.713093	Niben101Scf01020g00009.1|Niben101Scf12382g00008.1|Niben101Scf01548g00002.1	http://www.genome.jp/kegg-bin/show_pathway?ath00196/ath:AT2G05100%09red/ath:AT1G29930%09red
beta-Alanine metabolism	KEGG PATHWAY	ath00410	6	50	0.439517	0.720634	Niben101Scf02142g00002.1|Niben101Scf01241g02004.1|Niben101Scf03534g01005.1|Niben101Scf01732g01011.1|Niben101Scf09860g00012.1|Niben101Scf00530g10007.1	http://www.genome.jp/kegg-bin/show_pathway?ath00410/ath:AT1G62810%09red/ath:AT2G02010%09red/ath:AT5G12200%09red/ath:AT4G29720%09red/ath:AT5G53120%09red/ath:AT3G48000%09red
Taurine and hypotaurine metabolism	KEGG PATHWAY	ath00430	2	14	0.455708	0.723676	Niben101Scf00551g02008.1|Niben101Scf01241g02004.1	http://www.genome.jp/kegg-bin/show_pathway?ath00430/ath:AT2G02010%09red/ath:AT4G29210%09red
Vitamin B6 metabolism	KEGG PATHWAY	ath00750	2	15	0.487978	0.759053	Niben101Scf04018g09004.1|Niben101Scf06263g01001.1	http://www.genome.jp/kegg-bin/show_pathway?ath00750/ath:AT4G35630%09red/ath:AT4G29840%09red
Limonene and pinene degradation	KEGG PATHWAY	ath00903	1	6	0.501609	0.759053	Niben101Scf03534g01005.1	http://www.genome.jp/kegg-bin/show_pathway?ath00903/ath:AT3G48000%09red
Steroid biosynthesis	KEGG PATHWAY	ath00100	4	35	0.511609	0.770009	Niben101Scf00735g06004.1|Niben101Scf00711g02004.1|Niben101Scf00271g04029.1|Niben101Scf02381g07006.1	http://www.genome.jp/kegg-bin/show_pathway?ath00100/ath:AT3G19820%09red/ath:AT3G02580%09red/ath:AT5G04040%09red/ath:AT5G13710%09red
Fructose and mannose metabolism	KEGG PATHWAY	ath00051	7	64	0.513862	0.772528	Niben101Scf12320g04004.1|Niben101Scf01235g00019.1|Niben101Scf03307g06009.1|Niben101Scf09672g01005.1|Niben101Scf10835g00001.1|Niben101Scf00163g23018.1|Niben101Scf02217g03004.1	http://www.genome.jp/kegg-bin/show_pathway?ath00051/ath:AT1G50460%09red/ath:AT5G66460%09red/ath:AT5G61580%09red/ath:AT4G26270%09red
N-Glycan biosynthesis	KEGG PATHWAY	ath00510	5	45	0.518532	0.776781	Niben101Scf07788g04025.1|Niben101Scf03045g16009.1|Niben101Scf03101g01001.1|Niben101Scf05755g01002.1|Niben101Scf00046g02003.1	http://www.genome.jp/kegg-bin/show_pathway?ath00510/ath:AT2G13290%09red/ath:AT2G01720%09red/ath:AT3G27540%09red/ath:AT1G12990%09red
ABC transporters	KEGG PATHWAY	ath02010	3	26	0.526607	0.785497	Niben101Scf01402g00004.1|Niben101Scf00687g05007.1|Niben101Scf07442g00008.1	http://www.genome.jp/kegg-bin/show_pathway?ath02010/ath:AT3G28345%09red/ath:AT1G02520%09red
C5-Branched dibasic acid metabolism	KEGG PATHWAY	ath00660	1	7	0.548809	0.790428	Niben101Scf02858g00009.1	http://www.genome.jp/kegg-bin/show_pathway?ath00660/ath:AT2G43090%09red
Pyrimidine metabolism	KEGG PATHWAY	ath00240	6	57	0.55664	0.797333	Niben101Scf01587g01013.1|Niben101Scf12160g01023.1|Niben101Scf03861g01002.1|Niben101Scf09860g00012.1|Niben101Scf07229g02002.1|Niben101Scf02972g02020.1	http://www.genome.jp/kegg-bin/show_pathway?ath00240/ath:AT4G23900%09red/ath:AT1G50510%09red/ath:AT5G12200%09red/ath:AT2G19570%09red/ath:AT3G18680%09red
Peroxisome	KEGG PATHWAY	ath04146	9	87	0.563423	0.806184	Niben101Scf07402g00014.1|Niben101Scf14996g00009.1|Niben101Scf00622g00006.1|Niben101Scf05711g00021.1|Niben101Scf04727g07005.1|Niben101Scf11709g01025.1|Niben101Scf01100g04008.1|Niben101Scf22677g00005.1|Niben101Scf07440g00010.1	http://www.genome.jp/kegg-bin/show_pathway?ath04146/ath:AT4G05530%09red/ath:AT4G33905%09red/ath:AT3G11980%09red/ath:AT4G18360%09red/ath:AT5G19750%09red/ath:AT2G04350%09red/ath:AT4G35090%09red
Pentose phosphate pathway	KEGG PATHWAY	ath00030	6	58	0.572464	0.81497	Niben101Scf02296g00016.1|Niben101Scf08127g08009.1|Niben101Scf01235g00019.1|Niben101Scf03307g06009.1|Niben101Scf00163g23018.1|Niben101Scf02217g03004.1	http://www.genome.jp/kegg-bin/show_pathway?ath00030/ath:AT4G26270%09red/ath:AT3G02360%09red/ath:AT5G61580%09red/ath:AT5G40760%09red
Pantothenate and CoA biosynthesis	KEGG PATHWAY	ath00770	3	28	0.57291	0.81497	Niben101Scf09860g00012.1|Niben101Scf04287g04013.1|Niben101Scf01267g00002.1	http://www.genome.jp/kegg-bin/show_pathway?ath00770/ath:AT5G12200%09red/ath:AT4G32180%09red/ath:AT1G10070%09red
Phagosome	KEGG PATHWAY	ath04145	8	82	0.627279	0.83995	Niben101Scf02195g08004.1|Niben101Scf04969g01002.1|Niben101Scf08242g00003.1|Niben101Scf21409g00005.1|Niben101Scf06256g01001.1|Niben101Scf10834g03005.1|Niben101Scf03164g04014.1|Niben101Scf13577g01008.1	http://www.genome.jp/kegg-bin/show_pathway?ath04145/ath:AT4G14960%09red/ath:AT1G08450%09red/ath:AT1G71010%09red/ath:AT2G44690%09red/ath:AT4G28950%09red
Glycosphingolipid biosynthesis - globo and isoglobo series	KEGG PATHWAY	ath00603	1	9	0.630225	0.83995	Niben101Scf06825g03008.1	http://www.genome.jp/kegg-bin/show_pathway?ath00603/ath:AT5G08370%09red
Fatty acid biosynthesis	KEGG PATHWAY	ath00061	4	43	0.661797	0.865037	Niben101Scf00340g03006.1|Niben101Scf01100g04008.1|Niben101Scf04727g07005.1|Niben101Scf26075g00003.1	http://www.genome.jp/kegg-bin/show_pathway?ath00061/ath:AT2G05990%09red/ath:AT2G04350%09red/ath:AT1G43800%09red
Propanoate metabolism	KEGG PATHWAY	ath00640	4	43	0.661797	0.865037	Niben101Scf01100g01006.1|Niben101Scf13429g04019.1|Niben101Scf10440g00004.1|Niben101Scf01236g05019.1	http://www.genome.jp/kegg-bin/show_pathway?ath00640/ath:AT4G17260%09red/ath:AT1G48030%09red/ath:AT5G47720%09red
Valine, leucine and isoleucine biosynthesis	KEGG PATHWAY	ath00290	2	22	0.67761	0.877017	Niben101Scf01267g00002.1|Niben101Scf02858g00009.1	http://www.genome.jp/kegg-bin/show_pathway?ath00290/ath:AT2G43090%09red/ath:AT1G10070%09red
SNARE interactions in vesicular transport	KEGG PATHWAY	ath04130	4	44	0.678183	0.877017	Niben101Scf02093g00004.1|Niben101Scf05694g00009.1|Niben101Scf09670g02010.1|Niben101Scf06996g01011.1	http://www.genome.jp/kegg-bin/show_pathway?ath04130/ath:AT3G03800%09red/ath:AT3G11820%09red/ath:AT3G05710%09red
Fatty acid elongation	KEGG PATHWAY	ath00062	3	35	0.711103	0.895869	Niben101Scf08351g04013.1|Niben101Scf05712g03021.1|Niben101Scf04944g01005.1	http://www.genome.jp/kegg-bin/show_pathway?ath00062/ath:AT2G26640%09red/ath:AT1G04220%09red
Fatty acid metabolism	KEGG PATHWAY	ath01212	6	69	0.725299	0.898656	Niben101Scf00605g01013.1|Niben101Scf04727g07005.1|Niben101Scf01100g04008.1|Niben101Scf00340g03006.1|Niben101Scf01100g01006.1|Niben101Scf26075g00003.1	http://www.genome.jp/kegg-bin/show_pathway?ath01212/ath:AT4G29010%09red/ath:AT2G05990%09red/ath:AT2G04350%09red/ath:AT1G43800%09red/ath:AT5G47720%09red
Circadian rhythm - plant	KEGG PATHWAY	ath04712	3	36	0.727728	0.899472	Niben101Scf01980g09001.1|Niben101Scf05923g03011.1|Niben101Scf03549g01008.1	http://www.genome.jp/kegg-bin/show_pathway?ath04712/ath:AT3G50000%09red/ath:AT4G08920%09red/ath:AT2G25930%09red
Folate biosynthesis	KEGG PATHWAY	ath00790	2	26	0.757673	0.925467	Niben101Scf07428g02016.1|Niben101Scf01278g11013.1	http://www.genome.jp/kegg-bin/show_pathway?ath00790/ath:AT1G16540%09red/ath:AT3G07270%09red
Pentose and glucuronate interconversions	KEGG PATHWAY	ath00040	8	96	0.779399	0.938231	Niben101Scf00171g00014.1|Niben101Scf06650g00006.1|Niben101Scf02949g15002.1|Niben101Scf02853g06014.1|Niben101Scf14768g00003.1|Niben101Scf00059g00006.1|Niben101Scf18704g00001.1|Niben101Scf02066g05007.1	http://www.genome.jp/kegg-bin/show_pathway?ath00040/ath:AT4G13710%09red/ath:AT4G02320%09red/ath:AT4G02330%09red/ath:AT5G27870%09red/ath:AT3G55140%09red/ath:AT4G24780%09red
Lysine biosynthesis	KEGG PATHWAY	ath00300	1	15	0.796464	0.950206	Niben101Scf04547g02001.1	http://www.genome.jp/kegg-bin/show_pathway?ath00300/ath:AT2G13810%09red
Biotin metabolism	KEGG PATHWAY	ath00780	1	16	0.815745	0.958082	Niben101Scf00340g03006.1	http://www.genome.jp/kegg-bin/show_pathway?ath00780/ath:AT2G05990%09red
RNA degradation	KEGG PATHWAY	ath03018	9	113	0.827041	0.965557	Niben101Scf08034g01002.1|Niben101Scf01235g00019.1|Niben101Scf03307g06009.1|Niben101Scf09315g01001.1|Niben101Scf00043g03001.1|Niben101Scf00163g23018.1|Niben101Scf06291g03004.1|Niben101Scf02217g03004.1|Niben101Scf06374g00021.1	http://www.genome.jp/kegg-bin/show_pathway?ath03018/ath:AT5G22250%09red/ath:AT1G26230%09red/ath:AT3G45630%09red/ath:AT4G26270%09red/ath:AT5G61580%09red/ath:AT2G32070%09red/ath:AT4G14990%09red
Cutin, suberine and wax biosynthesis	KEGG PATHWAY	ath00073	2	31	0.833065	0.965557	Niben101Scf08368g05015.1|Niben101Scf05711g00021.1	http://www.genome.jp/kegg-bin/show_pathway?ath00073/ath:AT3G11980%09red/ath:AT1G70680%09red
Riboflavin metabolism	KEGG PATHWAY	ath00740	1	18	0.849001	0.975121	Niben101Scf06369g04009.1	http://www.genome.jp/kegg-bin/show_pathway?ath00740/ath:AT4G11570%09red
Other glycan degradation	KEGG PATHWAY	ath00511	1	19	0.863306	0.979866	Niben101Scf03208g01009.1	http://www.genome.jp/kegg-bin/show_pathway?ath00511/ath:AT3G24180%09red
One carbon pool by folate	KEGG PATHWAY	ath00670	1	20	0.876256	0.98537	Niben101Scf04840g01004.1	http://www.genome.jp/kegg-bin/show_pathway?ath00670/ath:AT1G36370%09red
Citrate cycle (TCA cycle)	KEGG PATHWAY	ath00020	4	63	0.889284	0.990154	Niben101Scf06637g00012.1|Niben101Scf01236g05019.1|Niben101Scf10440g00004.1|Niben101Scf01742g05006.1	http://www.genome.jp/kegg-bin/show_pathway?ath00020/ath:AT4G37870%09red/ath:AT1G60810%09red/ath:AT1G48030%09red
Diterpenoid biosynthesis	KEGG PATHWAY	ath00904	1	22	0.898593	0.993612	Niben101Scf02322g07001.1	http://www.genome.jp/kegg-bin/show_pathway?ath00904/ath:AT5G25900%09red
Porphyrin and chlorophyll metabolism	KEGG PATHWAY	ath00860	3	53	0.909895	0.999681	Niben101Scf09467g02008.1|Niben101Scf00831g01006.1|Niben101Scf10434g00020.1	http://www.genome.jp/kegg-bin/show_pathway?ath00860/ath:AT1G58290%09red/ath:AT5G43860%09red/ath:AT1G44000%09red
Homologous recombination	KEGG PATHWAY	ath03440	4	67	0.9137	1	Niben101Scf01704g01007.1|Niben101Scf04819g02019.1|Niben101Scf06378g03005.1|Niben101Scf07424g02022.1	http://www.genome.jp/kegg-bin/show_pathway?ath03440/ath:AT2G21800%09red/ath:AT4G02110%09red/ath:AT5G20420%09red
Protein export	KEGG PATHWAY	ath03060	3	54	0.915967	1	Niben101Scf00797g17012.1|Niben101Scf13703g01006.1|Niben101Scf10498g01021.1	http://www.genome.jp/kegg-bin/show_pathway?ath03060/ath:AT3G20920%09red/ath:AT5G28540%09red/ath:AT1G67650%09red
Biosynthesis of unsaturated fatty acids	KEGG PATHWAY	ath01040	1	24	0.916898	1	Niben101Scf26075g00003.1	http://www.genome.jp/kegg-bin/show_pathway?ath01040/ath:AT1G43800%09red
Basal transcription factors	KEGG PATHWAY	ath03022	3	55	0.921664	1	Niben101Scf00375g01013.1|Niben101Scf01999g06009.1|Niben101Scf04899g01009.1	http://www.genome.jp/kegg-bin/show_pathway?ath03022/ath:AT5G41360%09red/ath:AT3G10070%09red/ath:AT1G02680%09red
Ubiquitin mediated proteolysis	KEGG PATHWAY	ath04120	10	143	0.922609	1	Niben101Scf07428g00010.1|Niben101Scf02602g00002.1|Niben101Scf09017g00015.1|Niben101Scf13002g03017.1|Niben101Scf02756g01008.1|Niben101Scf07475g00009.1|Niben101Scf39540g00003.1|Niben101Scf02361g07010.1|Niben101Scf01036g04001.1|Niben101Scf05528g01009.1	http://www.genome.jp/kegg-bin/show_pathway?ath04120/ath:AT3G58040%09red/ath:AT1G64230%09red/ath:AT3G07370%09red/ath:AT1G21410%09red/ath:AT2G30110%09red/ath:AT3G57870%09red/ath:AT3G15355%09red
Nucleotide excision repair	KEGG PATHWAY	ath03420	4	69	0.924006	1	Niben101Scf01999g06009.1|Niben101Scf07672g00014.1|Niben101Scf02243g01012.1|Niben101Scf03766g16006.1	http://www.genome.jp/kegg-bin/show_pathway?ath03420/ath:AT2G18760%09red/ath:AT2G29570%09red/ath:AT3G28030%09red/ath:AT5G41360%09red
Spliceosome	KEGG PATHWAY	ath03040	13	192	0.95749	1	Niben101Scf00449g06008.1|Niben101Scf04364g01014.1|Niben101Scf05708g00002.1|Niben101Scf04131g01024.1|Niben101Scf04117g05009.1|Niben101Scf02771g01007.1|Niben101Scf04490g00001.1|Niben101Scf04117g05003.1|Niben101Scf07275g02012.1|Niben101Scf13540g04026.1|Niben101Scf03121g04008.1|Niben101Scf00138g03003.1|Niben101Scf04131g01023.1	http://www.genome.jp/kegg-bin/show_pathway?ath03040/ath:AT5G02500%09red/ath:AT1G32490%09red/ath:AT1G20960%09red/ath:AT3G12580%09red/ath:AT2G42270%09red/ath:AT4G37120%09red/ath:AT3G15010%09red/ath:AT1G65660%09red/ath:AT4G22380%09red/ath:AT5G49910%09red
Mismatch repair	KEGG PATHWAY	ath03430	1	39	0.981336	1	Niben101Scf07672g00014.1	http://www.genome.jp/kegg-bin/show_pathway?ath03430/ath:AT2G29570%09red
Proteasome	KEGG PATHWAY	ath03050	2	60	0.984367	1	Niben101Scf01673g05001.1|Niben101Scf08182g01002.1	http://www.genome.jp/kegg-bin/show_pathway?ath03050/ath:AT4G31300%09red/ath:AT3G13330%09red
Base excision repair	KEGG PATHWAY	ath03410	1	43	0.987469	1	Niben101Scf07672g00014.1	http://www.genome.jp/kegg-bin/show_pathway?ath03410/ath:AT2G29570%09red
Ribosome biogenesis in eukaryotes	KEGG PATHWAY	ath03008	4	101	0.991738	1	Niben101Scf05708g00002.1|Niben101Scf07027g04006.1|Niben101Scf29981g00010.1|Niben101Scf03549g01008.1	http://www.genome.jp/kegg-bin/show_pathway?ath03008/ath:AT4G22380%09red/ath:AT3G55620%09red/ath:AT3G50000%09red/ath:AT5G11240%09red
DNA replication	KEGG PATHWAY	ath03030	1	50	0.99376	1	Niben101Scf07672g00014.1	http://www.genome.jp/kegg-bin/show_pathway?ath03030/ath:AT2G29570%09red
Ribosome	KEGG PATHWAY	ath03010	22	364	0.997459	1	Niben101Scf01250g01002.1|Niben101Scf12404g00002.1|Niben101Scf05820g01008.1|Niben101Scf10328g00024.1|Niben101Scf00016g04007.1|Niben101Scf00367g09002.1|Niben101Scf01066g05013.1|Niben101Scf05106g00011.1|Niben101Scf16244g02026.1|Niben101Scf11178g02001.1|Niben101Scf05581g00006.1|Niben101Scf08326g00049.1|Niben101Scf10431g00014.1|Niben101Scf02011g09010.1|Niben101Scf03595g10007.1|Niben101Scf02318g02002.1…	http://www.genome.jp/kegg-bin/show_pathway?ath03010/ath:AT4G01310%09red/ath:AT3G13120%09red/ath:AT3G06700%09red/ath:AT2G42740%09red/ath:AT1G64510%09red/ath:AT4G15000%09red/ath:AT5G09500%09red/ath:AT5G14320%09red/ath:ArthCp043%09red/ath:AT5G65220%09red/ath:AT1G48350%09red/ath:AT1G29070%09red/ath:AT3G15190%09red/ath:AT1G35680%09red/ath:ArthCp044%09red/ath:AT2G33450%09red/ath:AT3G22450%09red/ath:AT5…
RNA transport	KEGG PATHWAY	ath03013	7	171	0.998461	1	Niben101Scf02021g01002.1|Niben101Scf03175g01014.1|Niben101Scf10749g02003.1|Niben101Scf04639g06007.1|Niben101Scf39540g00003.1|Niben101Scf02361g07010.1|Niben101Scf05676g06014.1	http://www.genome.jp/kegg-bin/show_pathway?ath03013/ath:AT3G63130%09red/ath:AT1G04170%09red/ath:AT1G55540%09red/ath:AT5G54940%09red/ath:AT3G57870%09red/ath:AT5G60390%09red
mRNA surveillance pathway	KEGG PATHWAY	ath03015	3	115	0.9993	1	Niben101Scf00337g07011.1|Niben101Scf16939g00010.1|Niben101Scf02949g13003.1	http://www.genome.jp/kegg-bin/show_pathway?ath03015/ath:AT5G60940%09red/ath:AT1G13320%09red/ath:AT3G05580%09red
Oxidative phosphorylation	KEGG PATHWAY	ath00190	5	160	0.999667	1	Niben101Scf02929g05087.1|Niben101Scf07987g01009.1|Niben101Scf00167g04017.1|Niben101Scf07036g03002.1|Niben101Ctg15435g00001.1	http://www.genome.jp/kegg-bin/show_pathway?ath00190/ath:ArthCp010%09red/ath:AT1G01050%09red/ath:AT5G09650%09red/ath:ArthMp051%09red/ath:ArthCp074%09red
Aminoacyl-tRNA biosynthesis	KEGG PATHWAY	ath00970	1	115	0.99999	1	Niben101Scf08820g01004.1	http://www.genome.jp/kegg-bin/show_pathway?ath00970/ath:AT3G11710%09red

## Sheet: ∆SR1f.vs.Mock.ArabBackground
SUPPLEMENTARY FILE 4
Dataset: DEGs in RCNMV∆SR1f vs mock infection
##Databases: KEGG PATHWAY
##Statistical test method: hypergeometric test / Fisher's exact test
##FDR correction method: Benjamini and Hochberg
#Term	Database	ID	Input number	Background number	P-Value	Corrected P-Value	Input	Hyperlink
Photosynthesis	KEGG PATHWAY	ath00195	25	77	8.98568e-27	1.76479e-23	Niben101Scf08137g00015.1|Niben101Scf09235g00011.1|Niben101Scf00568g04065.1|Niben101Scf07103g01015.1|Niben101Scf02074g07077.1|Niben101Scf02104g00001.1|Niben101Scf03689g01006.1|Niben101Scf04558g00001.1|Niben101Scf05217g01002.1|Niben101Scf00509g00030.1|Niben101Scf00173g09007.1|Niben101Scf03515g00048.1|Niben101Scf36713g00001.1|Niben101Scf05750g00006.1|Niben101Scf06704g00002.1|Niben101Scf07103g01009.1…	http://www.genome.jp/kegg-bin/show_pathway?ath00195/ath:ArthCp028%09red/ath:ArthCp029%09red/ath:ArthCp021%09red/ath:ArthCp022%09red/ath:ArthCp002%09red/ath:ArthCp018%09red
RNA polymerase	KEGG PATHWAY	ath03020	18	45	5.85101e-21	5.7457e-18	Niben101Scf06444g02004.1|Niben101Scf02669g00006.1|Niben101Scf00568g04008.1|Niben101Scf05640g00003.1|Niben101Scf06078g00001.1|Niben101Scf06444g02010.1|Niben101Scf05848g04014.1|Niben101Scf19295g00012.1|Niben101Scf00568g04005.1|Niben101Scf03929g06006.1|Niben101Scf06444g02007.1|Niben101Scf00161g00006.1|Niben101Scf30168g00001.1|Niben101Scf27913g00004.1|Niben101Scf02437g00010.1|Niben101Scf04892g00009.1…	http://www.genome.jp/kegg-bin/show_pathway?ath03020/ath:ArthCp013%09red/ath:ArthCp012%09red/ath:ArthCp014%09red
Metabolic pathways	KEGG PATHWAY	ath01100	70	2246	8.37968e-15	5.4859e-12	Niben101Scf08137g00015.1|Niben101Scf36713g00001.1|Niben101Scf04641g00012.1|Niben101Scf04328g00046.1|Niben101Scf09235g00011.1|Niben101Scf05750g00006.1|Niben101Scf02772g02001.1|Niben101Scf00568g04065.1|Niben101Scf05307g01001.1|Niben101Scf00234g01024.1|Niben101Scf05972g02008.1|Niben101Scf07103g01015.1|Niben101Scf01752g08008.1|Niben101Scf02074g07077.1|Niben101Scf05438g03003.1|Niben101Scf02104g00001.1…	http://www.genome.jp/kegg-bin/show_pathway?ath01100/ath:AT1G44446%09red/ath:AT5G48930%09red/ath:AT1G43800%09red/ath:AT1G52340%09red/ath:AT2G44480%09red/ath:AT4G21990%09red/ath:ArthCp018%09red/ath:AT4G35160%09red/ath:AT3G45140%09red/ath:AT3G18080%09red/ath:AT1G24100%09red/ath:AT3G10050%09red/ath:AT1G51650%09red/ath:AT1G71100%09red/ath:AT2G01350%09red/ath:AT5G13630%09red/ath:AT4G33070%09red/ath:Art…
Ribosome	KEGG PATHWAY	ath03010	22	364	4.31087e-10	2.11664e-07	Niben101Scf03374g00001.1|Niben101Scf06840g00010.1|Niben101Scf00662g01005.1|Niben101Scf05562g00006.1|Niben101Scf16608g00005.1|Niben101Scf06444g02003.1|Niben101Scf00519g00014.1|Niben101Scf02171g00001.1|Niben101Scf00028g03009.1|Niben101Scf22627g00001.1|Niben101Scf22792g00002.1|Niben101Scf04233g00002.1|Niben101Scf02564g09011.1|Niben101Scf01212g01009.1|Niben101Scf14012g00006.1|Niben101Ctg14963g00002.1…	http://www.genome.jp/kegg-bin/show_pathway?ath03010/ath:AT4G18100%09red/ath:AT4G15000%09red/ath:ArthCp011%09red/ath:ArthCp060%09red/ath:ArthMp009%09red/ath:ArthCp062%09red/ath:ArthCp063%09red/ath:ArthCp059%09red/ath:AT5G02960%09red/ath:AT3G10950%09red/ath:ArthCp085%09red
Oxidative phosphorylation	KEGG PATHWAY	ath00190	11	160	3.32453e-06	0.00029679	Niben101Scf00163g08008.1|Niben101Scf00173g09006.1|Niben101Scf00173g09007.1|Niben101Scf00568g04065.1|Niben101Scf07987g01009.1|Niben101Scf00234g01024.1|Niben101Scf05750g00006.1|Niben101Scf07103g01015.1|Niben101Scf02074g07077.1|Niben101Scf04926g04019.1|Niben101Scf07103g01009.1	http://www.genome.jp/kegg-bin/show_pathway?ath00190/ath:ArthCp028%09red/ath:ArthCp029%09red/ath:AT5G47030%09red/ath:AT1G51650%09red/ath:ArthMp051%09red
Biosynthesis of secondary metabolites	KEGG PATHWAY	ath01110	30	1107	1.03907e-05	0.000583066	Niben101Scf04641g00012.1|Niben101Scf02772g02001.1|Niben101Scf05307g01001.1|Niben101Scf07214g00015.1|Niben101Scf01752g08008.1|Niben101Scf00682g04013.1|Niben101Scf01062g01001.1|Niben101Scf07767g02011.1|Niben101Scf14679g00002.1|Niben101Scf04641g01003.1|Niben101Scf08294g03012.1|Niben101Scf01181g01007.1|Niben101Scf17380g00003.1|Niben101Scf00313g08016.1|Niben101Scf09822g00004.1|Niben101Scf01837g03007.1…	http://www.genome.jp/kegg-bin/show_pathway?ath01110/ath:AT4G15440%09red/ath:AT1G44446%09red/ath:AT5G48930%09red/ath:AT1G71100%09red/ath:AT1G52340%09red/ath:AT3G45140%09red/ath:AT3G18080%09red/ath:AT5G13630%09red/ath:AT3G10050%09red/ath:AT4G33070%09red/ath:AT5G07990%09red/ath:AT1G43670%09red/ath:AT3G16150%09red/ath:AT3G25810%09red/ath:AT4G27070%09red/ath:AT5G42650%09red/ath:AT1G02205%09red/ath:AT3…
alpha-Linolenic acid metabolism	KEGG PATHWAY	ath00592	5	44	0.000199315	0.00664593	Niben101Scf02688g02014.1|Niben101Scf00313g08016.1|Niben101Scf02207g11009.1|Niben101Scf01574g00002.1|Niben101Scf02772g02001.1	http://www.genome.jp/kegg-bin/show_pathway?ath00592/ath:AT4G15440%09red/ath:AT3G45140%09red/ath:AT5G42650%09red/ath:AT3G25780%09red
Cyanoamino acid metabolism	KEGG PATHWAY	ath00460	5	69	0.00134648	0.022276	Niben101Scf05643g05001.1|Niben101Scf00551g02008.1|Niben101Scf01752g08011.1|Niben101Scf01752g08008.1|Niben101Scf01181g01007.1	http://www.genome.jp/kegg-bin/show_pathway?ath00460/ath:AT3G18080%09red/ath:AT5G44640%09red/ath:AT3G16150%09red/ath:AT2G44480%09red/ath:AT4G29210%09red
Sesquiterpenoid and triterpenoid biosynthesis	KEGG PATHWAY	ath00909	3	23	0.0028317	0.0317797	Niben101Ctg14291g00001.1|Niben101Scf01240g01008.1|Niben101Scf00739g04029.1	http://www.genome.jp/kegg-bin/show_pathway?ath00909/ath:AT1G78955%09red/ath:AT1G78950%09red
Ascorbate and aldarate metabolism	KEGG PATHWAY	ath00053	4	53	0.00357453	0.0369493	Niben101Scf30621g00001.1|Niben101Scf30418g00013.1|Niben101Scf10015g08009.1|Niben101Scf05818g00018.1	http://www.genome.jp/kegg-bin/show_pathway?ath00053/ath:AT1G14520%09red/ath:AT1G75270%09red
Plant hormone signal transduction	KEGG PATHWAY	ath04075	9	273	0.00421425	0.0405725	Niben101Scf09238g00004.1|Niben101Ctg14368g00003.1|Niben101Scf07157g00004.1|Niben101Scf07549g02001.1|Niben101Scf10438g02005.1|Niben101Scf08390g07004.1|Niben101Scf17640g00003.1|Niben101Scf00090g02002.1|Niben101Scf08651g00010.1	http://www.genome.jp/kegg-bin/show_pathway?ath04075/ath:AT4G34760%09red/ath:AT5G63650%09red/ath:AT2G38310%09red/ath:AT3G17860%09red/ath:AT1G19180%09red/ath:AT1G45249%09red
Carotenoid biosynthesis	KEGG PATHWAY	ath00906	3	29	0.00514605	0.04615	Niben101Scf14679g00002.1|Niben101Scf04641g01003.1|Niben101Scf04641g00012.1	http://www.genome.jp/kegg-bin/show_pathway?ath00906/ath:AT1G52340%09red
Porphyrin and chlorophyll metabolism	KEGG PATHWAY	ath00860	3	53	0.0237239	0.113643	Niben101Scf04388g00011.1|Niben101Scf07214g00015.1|Niben101Scf05304g02001.1	http://www.genome.jp/kegg-bin/show_pathway?ath00860/ath:AT5G13630%09red/ath:AT1G44446%09red
Flavonoid biosynthesis	KEGG PATHWAY	ath00941	2	22	0.0283109	0.127501	Niben101Scf01062g01001.1|Niben101Scf07767g02011.1	http://www.genome.jp/kegg-bin/show_pathway?ath00941/ath:AT5G48930%09red/ath:AT5G07990%09red
Glutathione metabolism	KEGG PATHWAY	ath00480	4	102	0.0296713	0.131545	Niben101Scf00551g02008.1|Niben101Scf30418g00013.1|Niben101Scf10015g08009.1|Niben101Scf10254g01014.1	http://www.genome.jp/kegg-bin/show_pathway?ath00480/ath:AT1G74590%09red/ath:AT1G75270%09red/ath:AT4G29210%09red
Glucosinolate biosynthesis	KEGG PATHWAY	ath00966	2	23	0.0305531	0.134299	Niben101Scf01143g02025.1|Niben101Scf09822g00004.1	http://www.genome.jp/kegg-bin/show_pathway?ath00966/ath:AT1G24100%09red/ath:AT1G18590%09red
Sulfur metabolism	KEGG PATHWAY	ath00920	2	42	0.0841967	0.238282	Niben101Scf00327g00011.1|Niben101Scf05438g03003.1	http://www.genome.jp/kegg-bin/show_pathway?ath00920/ath:AT4G21990%09red/ath:AT4G04610%09red
Stilbenoid, diarylheptanoid and gingerol biosynthesis	KEGG PATHWAY	ath00945	1	7	0.0845635	0.238282	Niben101Scf01062g01001.1	http://www.genome.jp/kegg-bin/show_pathway?ath00945/ath:AT5G48930%09red
Nitrogen metabolism	KEGG PATHWAY	ath00910	2	43	0.087496	0.244094	Niben101Scf00367g10003.1|Niben101Scf03766g09001.1	http://www.genome.jp/kegg-bin/show_pathway?ath00910/ath:AT3G23490%09red/ath:AT3G01500%09red
Monoterpenoid biosynthesis	KEGG PATHWAY	ath00902	1	8	0.0946196	0.254566	Niben101Scf08294g03012.1	http://www.genome.jp/kegg-bin/show_pathway?ath00902/ath:AT3G25810%09red
Linoleic acid metabolism	KEGG PATHWAY	ath00591	1	9	0.104566	0.266961	Niben101Scf02688g02014.1	http://www.genome.jp/kegg-bin/show_pathway?ath00591/ath:AT3G45140%09red
Starch and sucrose metabolism	KEGG PATHWAY	ath00500	4	165	0.116326	0.27998	Niben101Scf01752g08008.1|Niben101Scf01752g08011.1|Niben101Scf10158g01036.1|Niben101Scf01181g01007.1	http://www.genome.jp/kegg-bin/show_pathway?ath00500/ath:AT3G18080%09red/ath:AT4G17090%09red/ath:AT2G44480%09red/ath:AT5G44640%09red
Phenylpropanoid biosynthesis	KEGG PATHWAY	ath00940	4	166	0.118162	0.282724	Niben101Scf01752g08008.1|Niben101Scf01752g08011.1|Niben101Scf01062g01001.1|Niben101Scf01181g01007.1	http://www.genome.jp/kegg-bin/show_pathway?ath00940/ath:AT3G18080%09red/ath:AT5G44640%09red/ath:AT5G48930%09red/ath:AT2G44480%09red
Pentose phosphate pathway	KEGG PATHWAY	ath00030	2	58	0.140907	0.306131	Niben101Scf01837g03007.1|Niben101Scf06869g02008.1	http://www.genome.jp/kegg-bin/show_pathway?ath00030/ath:AT1G43670%09red/ath:AT1G71100%09red
Tryptophan metabolism	KEGG PATHWAY	ath00380	2	60	0.148474	0.314907	Niben101Scf01184g17001.1|Niben101Scf09822g00004.1	http://www.genome.jp/kegg-bin/show_pathway?ath00380/ath:AT1G24100%09red/ath:AT4G35160%09red
Taurine and hypotaurine metabolism	KEGG PATHWAY	ath00430	1	14	0.152684	0.316655	Niben101Scf00551g02008.1	http://www.genome.jp/kegg-bin/show_pathway?ath00430/ath:AT4G29210%09red
Cysteine and methionine metabolism	KEGG PATHWAY	ath00270	3	121	0.156218	0.32296	Niben101Scf00309g05012.1|Niben101Scf05972g02008.1|Niben101Scf02080g03010.1	http://www.genome.jp/kegg-bin/show_pathway?ath00270/ath:AT3G25570%09red/ath:AT4G14710%09red
Lysine biosynthesis	KEGG PATHWAY	ath00300	1	15	0.161994	0.329354	Niben101Scf01580g05004.1	http://www.genome.jp/kegg-bin/show_pathway?ath00300/ath:AT5G11880%09red
Nicotinate and nicotinamide metabolism	KEGG PATHWAY	ath00760	1	16	0.171202	0.33624	Niben101Scf04788g00023.1	http://www.genome.jp/kegg-bin/show_pathway?ath00760/ath:AT2G01350%09red
Homologous recombination	KEGG PATHWAY	ath03440	2	67	0.175544	0.342371	Niben101Scf03917g00017.1|Niben101Ctg14074g00003.1	http://www.genome.jp/kegg-bin/show_pathway?ath03440/ath:AT4G02110%09red/ath:AT1G10930%09red
Arachidonic acid metabolism	KEGG PATHWAY	ath00590	1	17	0.180309	0.345826	Niben101Scf00551g02008.1	http://www.genome.jp/kegg-bin/show_pathway?ath00590/ath:AT4G29210%09red
Carbon fixation in photosynthetic organisms	KEGG PATHWAY	ath00710	2	69	0.183417	0.349399	Niben101Scf01837g03007.1|Niben101Scf06869g02008.1	http://www.genome.jp/kegg-bin/show_pathway?ath00710/ath:AT1G43670%09red/ath:AT1G71100%09red
Glycine, serine and threonine metabolism	KEGG PATHWAY	ath00260	2	70	0.187373	0.353774	Niben101Scf00682g04013.1|Niben101Scf02541g03003.1	http://www.genome.jp/kegg-bin/show_pathway?ath00260/ath:AT4G27070%09red/ath:AT3G10050%09red
Inositol phosphate metabolism	KEGG PATHWAY	ath00562	2	78	0.219385	0.384706	Niben101Scf30621g00001.1|Niben101Scf05818g00018.1	http://www.genome.jp/kegg-bin/show_pathway?ath00562/ath:AT1G14520%09red
Diterpenoid biosynthesis	KEGG PATHWAY	ath00904	1	22	0.224368	0.385528	Niben101Scf02340g07012.1	http://www.genome.jp/kegg-bin/show_pathway?ath00904/ath:AT1G61120%09red
Valine, leucine and isoleucine biosynthesis	KEGG PATHWAY	ath00290	1	22	0.224368	0.385528	Niben101Scf00682g04013.1	http://www.genome.jp/kegg-bin/show_pathway?ath00290/ath:AT3G10050%09red
Biosynthesis of unsaturated fatty acids	KEGG PATHWAY	ath01040	1	24	0.241323	0.405786	Niben101Scf26075g00003.1	http://www.genome.jp/kegg-bin/show_pathway?ath01040/ath:AT1G43800%09red
ABC transporters	KEGG PATHWAY	ath02010	1	26	0.257908	0.420707	Niben101Scf07442g00008.1	http://www.genome.jp/kegg-bin/show_pathway?ath02010/ath:AT1G02520%09red
Cutin, suberine and wax biosynthesis	KEGG PATHWAY	ath00073	1	31	0.297807	0.455523	Niben101Scf17380g00003.1	http://www.genome.jp/kegg-bin/show_pathway?ath00073/ath:AT1G02205%09red
Zeatin biosynthesis	KEGG PATHWAY	ath00908	1	32	0.305526	0.46229	Niben101Scf10877g00001.1	http://www.genome.jp/kegg-bin/show_pathway?ath00908/ath:AT5G56970%09red
Biosynthesis of amino acids	KEGG PATHWAY	ath01230	4	251	0.307742	0.465286	Niben101Scf01580g05004.1|Niben101Scf00682g04013.1|Niben101Scf01837g03007.1|Niben101Scf02541g03003.1	http://www.genome.jp/kegg-bin/show_pathway?ath01230/ath:AT4G27070%09red/ath:AT5G11880%09red/ath:AT3G10050%09red/ath:AT1G71100%09red
Spliceosome	KEGG PATHWAY	ath03040	3	192	0.361891	0.50642	Niben101Scf05233g00008.1|Niben101Scf11806g00009.1|Niben101Scf00138g03003.1	http://www.genome.jp/kegg-bin/show_pathway?ath03040/ath:AT1G32490%09red/ath:AT4G03120%09red
Carbon metabolism	KEGG PATHWAY	ath01200	4	273	0.362281	0.50642	Niben101Scf02730g00019.1|Niben101Scf01837g03007.1|Niben101Scf00682g04013.1|Niben101Scf06869g02008.1	http://www.genome.jp/kegg-bin/show_pathway?ath01200/ath:AT5G14780%09red/ath:AT3G10050%09red/ath:AT1G43670%09red/ath:AT1G71100%09red
Glycolysis / Gluconeogenesis	KEGG PATHWAY	ath00010	2	116	0.37249	0.513383	Niben101Scf05307g01001.1|Niben101Scf06869g02008.1	http://www.genome.jp/kegg-bin/show_pathway?ath00010/ath:AT1G43670%09red/ath:AT4G33070%09red
Fatty acid biosynthesis	KEGG PATHWAY	ath00061	1	43	0.38505	0.522265	Niben101Scf26075g00003.1	http://www.genome.jp/kegg-bin/show_pathway?ath00061/ath:AT1G43800%09red
SNARE interactions in vesicular transport	KEGG PATHWAY	ath04130	1	44	0.391813	0.527011	Niben101Scf02767g04005.1	http://www.genome.jp/kegg-bin/show_pathway?ath04130/ath:AT1G08560%09red
Alanine, aspartate and glutamate metabolism	KEGG PATHWAY	ath00250	1	51	0.437119	0.563692	Niben101Scf05643g05001.1	http://www.genome.jp/kegg-bin/show_pathway?ath00250/ath:AT3G16150%09red
MAPK signaling pathway - plant	KEGG PATHWAY	ath04016	2	134	0.44128	0.568684	Niben101Scf17640g00003.1|Niben101Scf10438g02005.1	http://www.genome.jp/kegg-bin/show_pathway?ath04016/ath:AT5G63650%09red/ath:AT2G38310%09red
Protein export	KEGG PATHWAY	ath03060	1	54	0.455491	0.577524	Niben101Scf00797g17012.1	http://www.genome.jp/kegg-bin/show_pathway?ath03060/ath:AT1G67650%09red
Arginine and proline metabolism	KEGG PATHWAY	ath00330	1	54	0.455491	0.577524	Niben101Scf02080g03010.1	http://www.genome.jp/kegg-bin/show_pathway?ath00330/ath:AT3G25570%09red
Basal transcription factors	KEGG PATHWAY	ath03022	1	55	0.461481	0.581365	Niben101Scf00375g01013.1	http://www.genome.jp/kegg-bin/show_pathway?ath03022/ath:AT3G10070%09red
Phenylalanine, tyrosine and tryptophan biosynthesis	KEGG PATHWAY	ath00400	1	56	0.467405	0.586571	Niben101Scf02541g03003.1	http://www.genome.jp/kegg-bin/show_pathway?ath00400/ath:AT4G27070%09red
Terpenoid backbone biosynthesis	KEGG PATHWAY	ath00900	1	60	0.490459	0.606206	Niben101Scf03110g02006.1	http://www.genome.jp/kegg-bin/show_pathway?ath00900/ath:AT4G36810%09red
Fructose and mannose metabolism	KEGG PATHWAY	ath00051	1	64	0.512518	0.621053	Niben101Scf06869g02008.1	http://www.genome.jp/kegg-bin/show_pathway?ath00051/ath:AT1G43670%09red
Fatty acid metabolism	KEGG PATHWAY	ath01212	1	69	0.538757	0.638961	Niben101Scf26075g00003.1	http://www.genome.jp/kegg-bin/show_pathway?ath01212/ath:AT1G43800%09red
2-Oxocarboxylic acid metabolism	KEGG PATHWAY	ath01210	1	74	0.563587	0.660039	Niben101Scf09822g00004.1	http://www.genome.jp/kegg-bin/show_pathway?ath01210/ath:AT1G24100%09red
RNA transport	KEGG PATHWAY	ath03013	2	171	0.568315	0.663686	Niben101Scf00182g01003.1|Niben101Scf05676g06014.1	http://www.genome.jp/kegg-bin/show_pathway?ath03013/ath:AT1G52160%09red/ath:AT1G04170%09red
Glyoxylate and dicarboxylate metabolism	KEGG PATHWAY	ath00630	1	78	0.582488	0.673341	Niben101Scf02730g00019.1	http://www.genome.jp/kegg-bin/show_pathway?ath00630/ath:AT5G14780%09red
Aminoacyl-tRNA biosynthesis	KEGG PATHWAY	ath00970	1	115	0.722864	0.782207	Niben101Scf09640g01004.1	http://www.genome.jp/kegg-bin/show_pathway?ath00970/ath:AT3G11710%09red
Ubiquitin mediated proteolysis	KEGG PATHWAY	ath04120	1	143	0.796823	0.836877	Niben101Scf03203g02001.1	http://www.genome.jp/kegg-bin/show_pathway?ath04120/ath:AT5G13840%09red

## Sheet: wt.vs.mock.TabacumBackground
SUPPLEMENTARY FILE 4
Dataset: DEGs in wt RCNMV vs mock infection
##Databases: KEGG PATHWAY
##Statistical test method: hypergeometric test / Fisher's exact test
##FDR correction method: Benjamini and Hochberg
#Term	Database	ID	Input number	Background number	P-Value	Corrected P-Value	Input	Hyperlink
Plant-pathogen interaction	KEGG PATHWAY	nta04626	73	386	6.19408e-19	7.49484e-17	Niben101Scf01212g03005.1|Niben101Scf00539g05012.1|Niben101Scf02195g01001.1|Niben101Scf11105g01005.1|Niben101Scf05077g00005.1|Niben101Scf15752g00002.1|Niben101Scf00107g03008.1|Niben101Scf02840g04009.1|Niben101Scf01173g00005.1|Niben101Scf27914g00006.1|Niben101Scf07608g00007.1|Niben101Scf06774g02014.1|Niben101Scf00160g06027.1|Niben101Scf01494g09005.1|Niben101Scf07586g00004.1|Niben101Ctg13610g00001.1…	http://www.genome.jp/kegg-bin/show_pathway?nta04626/nta:107774255%09red/nta:107803125%09red/nta:107759666%09red/nta:107759535%09red/nta:107807092%09red/nta:107816503%09red/nta:107799202%09red/nta:107826174%09red/nta:107823367%09red/nta:107811391%09red/nta:107766292%09red/nta:107830545%09red/nta:107808770%09red/nta:107769068%09red/nta:107805462%09red/nta:107808229%09red/nta:107805895%09red/nta:107…
MAPK signaling pathway - plant	KEGG PATHWAY	nta04016	59	378	1.93227e-12	8.97303e-11	Niben101Scf01999g07002.1|Niben101Scf07590g01002.1|Niben101Scf01297g04006.1|Niben101Scf02362g02014.1|Niben101Scf15451g00001.1|Niben101Scf34542g00004.1|Niben101Scf00107g03008.1|Niben101Scf07491g00003.1|Niben101Scf02063g05001.1|Niben101Scf05152g00001.1|Niben101Scf07882g01001.1|Niben101Scf07608g00007.1|Niben101Scf00530g10010.1|Niben101Scf02840g04009.1|Niben101Scf17640g00003.1|Niben101Scf02537g03005.1…	http://www.genome.jp/kegg-bin/show_pathway?nta04016/nta:107807198%09red/nta:107794128%09red/nta:107790374%09red/nta:107788622%09red/nta:107790456%09red/nta:107780605%09red/nta:107816664%09red/nta:107759556%09red/nta:107801706%09red/nta:107807989%09red/nta:107818380%09red/nta:107805462%09red/nta:107787383%09red/nta:107826580%09red/nta:107816394%09red/nta:107770926%09red/nta:107795861%09red/nta:107…
Plant hormone signal transduction	KEGG PATHWAY	nta04075	82	645	2.22472e-12	8.97303e-11	Niben101Scf01999g07002.1|Niben101Scf07590g01002.1|Niben101Scf05301g02004.1|Niben101Scf13168g00007.1|Niben101Scf15451g00001.1|Niben101Scf04392g04008.1|Niben101Scf05232g02012.1|Niben101Scf00980g03001.1|Niben101Scf01577g01019.1|Niben101Scf07549g02001.1|Niben101Scf00107g03008.1|Niben101Scf02063g05001.1|Niben101Scf31173g00004.1|Niben101Scf01953g00002.1|Niben101Scf00530g10010.1|Niben101Scf10124g01002.1…	http://www.genome.jp/kegg-bin/show_pathway?nta04075/nta:107824387%09red/nta:107807198%09red/nta:107832337%09red/nta:107798618%09red/nta:107760739%09red/nta:107786248%09red/nta:107790374%09red/nta:107788622%09red/nta:107773689%09red/nta:107765816%09red/nta:107800127%09red/nta:107776401%09red/nta:107816664%09red/nta:107794146%09red/nta:107801706%09red/nta:107826580%09red/nta:107818380%09red/nta:107…
Photosynthesis	KEGG PATHWAY	nta00195	35	149	4.26353e-12	1.28972e-10	Niben101Scf01797g03034.1|Niben101Scf07541g00015.1|Niben101Scf00167g04017.1|Niben101Scf01241g06003.1|Niben101Scf00578g00008.1|Niben101Scf00851g01001.1|Niben101Scf05820g01009.1|Niben101Scf02293g03027.1|Niben101Scf01158g03007.1|Niben101Scf02104g00001.1|Niben101Scf00508g00007.1|Niben101Scf06919g00016.1|Niben101Scf00509g00030.1|Niben101Scf21348g00006.1|Niben101Scf00057g00027.1|Niben101Scf03287g02002.1…	http://www.genome.jp/kegg-bin/show_pathway?nta00195/nta:107778533%09red/nta:107818546%09red/nta:107794159%09red/nta:107775135%09red/nta:800514%09red/nta:800531%09red/nta:800453%09red/nta:107820834%09red/nta:800490%09red/nta:107764264%09red/nta:107770826%09red/nta:107768014%09red/nta:107806511%09red/nta:107792758%09red/nta:107805098%09red/nta:800497%09red/nta:107803171%09red/nta:107791605%09red/nt…
Metabolic pathways	KEGG PATHWAY	nta01100	358	5069	2.2052e-09	5.33659e-08	Niben101Scf01241g06003.1|Niben101Scf01100g04008.1|Niben101Scf07767g02011.1|Niben101Scf01548g00002.1|Niben101Scf02497g01012.1|Niben101Scf00354g01012.1|Niben101Scf00747g11007.1|Niben101Scf00918g00001.1|Niben101Scf04289g01010.1|Niben101Scf12270g02002.1|Niben101Scf10158g01036.1|Niben101Ctg14168g00004.1|Niben101Scf19517g00004.1|Niben101Scf05643g05001.1|Niben101Scf01623g01028.1|Niben101Scf01119g00007.1…	http://www.genome.jp/kegg-bin/show_pathway?nta01100/nta:107832745%09red/nta:107775654%09red/nta:107799749%09red/nta:107817482%09red/nta:107788424%09red/nta:107816541%09red/nta:107759721%09red/nta:107794207%09red/nta:107785062%09red/nta:107819801%09red/nta:107805360%09red/nta:107798504%09red/nta:107795273%09red/nta:107824182%09red/nta:107760973%09red/nta:107799450%09red/nta:107814858%09red/nta:107…
Starch and sucrose metabolism	KEGG PATHWAY	nta00500	39	320	2.91585e-06	5.8803e-05	Niben101Scf04910g01007.1|Niben101Scf00339g09005.1|Niben101Scf04289g01010.1|Niben101Scf26939g00002.1|Niben101Scf09698g01022.1|Niben101Scf09672g01005.1|Niben101Scf04160g01002.1|Niben101Scf00090g08010.1|Niben101Scf00456g00003.1|Niben101Scf06275g00008.1|Niben101Scf12320g04004.1|Niben101Scf08797g00012.1|Niben101Scf11389g01020.1|Niben101Scf10157g04004.1|Niben101Scf11588g00024.1|Niben101Scf09555g00006.1…	http://www.genome.jp/kegg-bin/show_pathway?nta00500/nta:107832745%09red/nta:107775654%09red/nta:107770687%09red/nta:107816541%09red/nta:107759721%09red/nta:107802870%09red/nta:107797996%09red/nta:107826644%09red/nta:107770096%09red/nta:107825688%09red/nta:107827956%09red/nta:107812595%09red/nta:107786515%09red/nta:107778887%09red/nta:107778346%09red/nta:107790906%09red/nta:107773876%09red/nta:107…
Glutathione metabolism	KEGG PATHWAY	nta00480	27	199	1.71896e-05	0.000297134	Niben101Scf10205g00006.1|Niben101Scf08130g00016.1|Niben101Scf35444g00004.1|Niben101Scf08130g00014.1|Niben101Scf05417g01007.1|Niben101Scf10316g03003.1|Niben101Scf03197g02003.1|Niben101Scf01517g06010.1|Niben101Ctg15314g00004.1|Niben101Scf03147g10010.1|Niben101Scf02296g00016.1|Niben101Scf04981g00001.1|Niben101Scf05596g00010.1|Niben101Scf30418g00013.1|Niben101Scf10254g01002.1|Niben101Ctg14168g00004.1…	http://www.genome.jp/kegg-bin/show_pathway?nta00480/nta:107765700%09red/nta:107816353%09red/nta:107821321%09red/nta:107767209%09red/nta:107813571%09red/nta:107779750%09red/nta:107779182%09red/nta:107816088%09red/nta:107779711%09red/nta:107777632%09red/nta:107758909%09red/nta:107810794%09red/nta:107777621%09red/nta:107825548%09red/nta:107802704%09red/nta:107789271%09red/nta:107777254%09red/nta:107…
Biosynthesis of secondary metabolites	KEGG PATHWAY	nta01110	174	2502	7.11318e-05	0.00107587	Niben101Scf10067g02017.1|Niben101Scf02918g00003.1|Niben101Scf07790g02006.1|Niben101Scf02907g06004.1|Niben101Scf01236g05019.1|Niben101Scf05307g01001.1|Niben101Scf02858g00009.1|Niben101Scf08156g01001.1|Niben101Scf04840g01004.1|Niben101Scf18648g00006.1|Niben101Scf07767g02011.1|Niben101Scf09467g02008.1|Niben101Scf02387g03017.1|Niben101Scf02217g03004.1|Niben101Scf00929g03016.1|Niben101Scf09512g03008.1…	http://www.genome.jp/kegg-bin/show_pathway?nta01110/nta:107816541%09red/nta:107817482%09red/nta:107780184%09red/nta:107816628%09red/nta:107794207%09red/nta:107785062%09red/nta:107805360%09red/nta:107824610%09red/nta:107798504%09red/nta:107824182%09red/nta:107799450%09red/nta:107788424%09red/nta:107810515%09red/nta:107794830%09red/nta:107796076%09red/nta:107766212%09red/nta:107764315%09red/nta:107…
Linoleic acid metabolism	KEGG PATHWAY	nta00591	9	37	0.00032321	0.00434537	Niben101Scf06364g00003.1|Niben101Scf00711g02004.1|Niben101Scf01434g03006.1|Niben101Scf03104g01004.1|Niben101Scf07790g02006.1|Niben101Scf02688g02014.1|Niben101Scf03284g07001.1|Niben101Scf08869g00002.1|Niben101Scf01506g02001.1	http://www.genome.jp/kegg-bin/show_pathway?nta00591/nta:107770253%09red/nta:107832671%09red/nta:107828143%09red/nta:107830099%09red/nta:107803018%09red/nta:107760301%09red/nta:107816804%09red/nta:107807884%09red
Tropane, piperidine and pyridine alkaloid biosynthesis	KEGG PATHWAY	nta00960	10	56	0.00127283	0.0154013	Niben101Scf01068g00008.1|Niben101Scf09832g00002.1|Niben101Scf01732g01011.1|Niben101Scf03164g07006.1|Niben101Scf10193g00020.1|Niben101Scf05980g00005.1|Niben101Scf07926g05011.1|Niben101Scf09997g00023.1|Niben101Scf00207g02002.1|Niben101Scf06338g00001.1	http://www.genome.jp/kegg-bin/show_pathway?nta00960/nta:107763872%09red/nta:107800998%09red/nta:107791110%09red/nta:107825707%09red/nta:107788146%09red/nta:107795133%09red/nta:107768913%09red/nta:107804314%09red/nta:107798756%09red
Phenylalanine metabolism	KEGG PATHWAY	nta00360	12	83	0.0022135	0.0237486	Niben101Scf01897g05014.1|Niben101Scf01068g00008.1|Niben101Scf09832g00002.1|Niben101Scf10086g00004.1|Niben101Scf01732g01011.1|Niben101Scf03164g07006.1|Niben101Scf10193g00020.1|Niben101Scf01777g00016.1|Niben101Scf07926g05011.1|Niben101Scf09997g00023.1|Niben101Scf06338g00001.1|Niben101Scf08030g04004.1	http://www.genome.jp/kegg-bin/show_pathway?nta00360/nta:107800126%09red/nta:107800998%09red/nta:107791110%09red/nta:107812155%09red/nta:107825707%09red/nta:107816944%09red/nta:107763872%09red/nta:107795133%09red/nta:107788146%09red/nta:107804314%09red/nta:107805655%09red
Isoquinoline alkaloid biosynthesis	KEGG PATHWAY	nta00950	9	51	0.00235523	0.0237486	Niben101Scf01068g00008.1|Niben101Scf09832g00002.1|Niben101Scf01732g01011.1|Niben101Scf03164g07006.1|Niben101Scf10193g00020.1|Niben101Scf07926g05011.1|Niben101Scf08156g01001.1|Niben101Scf09997g00023.1|Niben101Scf06338g00001.1	http://www.genome.jp/kegg-bin/show_pathway?nta00950/nta:107763872%09red/nta:107800998%09red/nta:107791110%09red/nta:107825707%09red/nta:107805360%09red/nta:107795133%09red/nta:107788146%09red/nta:107804314%09red
Cysteine and methionine metabolism	KEGG PATHWAY	nta00270	25	254	0.00262966	0.0244761	Niben101Scf09217g00024.1|Niben101Scf09379g01002.1|Niben101Scf08039g01005.1|Niben101Scf07926g05011.1|Niben101Scf09997g00023.1|Niben101Scf18648g00006.1|Niben101Scf06263g01001.1|Niben101Scf09512g03008.1|Niben101Scf01267g00002.1|Niben101Scf10193g00020.1|Niben101Scf02543g01008.1|Niben101Scf05581g00010.1|Niben101Scf03164g07006.1|Niben101Scf02918g00003.1|Niben101Scf01068g00008.1|Niben101Scf09832g00002.1…	http://www.genome.jp/kegg-bin/show_pathway?nta00270/nta:107759913%09red/nta:107788083%09red/nta:107763872%09red/nta:107800998%09red/nta:107795133%09red/nta:107832592%09red/nta:107796076%09red/nta:107803065%09red/nta:107808257%09red/nta:107825707%09red/nta:107777148%09red/nta:107804364%09red/nta:107814996%09red/nta:107770315%09red/nta:107778190%09red/nta:107788146%09red/nta:107808059%09red/nta:107…
Sulfur metabolism	KEGG PATHWAY	nta00920	11	76	0.00329462	0.028475	Niben101Scf37733g00002.1|Niben101Scf05438g03003.1|Niben101Scf16189g00001.1|Niben101Scf00327g00011.1|Niben101Scf34135g00003.1|Niben101Scf02971g04001.1|Niben101Scf12197g03017.1|Niben101Scf02041g01013.1|Niben101Scf18648g00006.1|Niben101Scf05581g00010.1|Niben101Scf04446g00023.1	http://www.genome.jp/kegg-bin/show_pathway?nta00920/nta:107789753%09red/nta:107808059%09red/nta:107801230%09red/nta:107803065%09red/nta:107777148%09red/nta:107831711%09red/nta:107799658%09red/nta:107829885%09red
Alanine, aspartate and glutamate metabolism	KEGG PATHWAY	nta00250	15	129	0.0045434	0.0366501	Niben101Scf05643g05001.1|Niben101Scf18214g00004.1|Niben101Scf09832g00002.1|Niben101Scf01068g00008.1|Niben101Scf01241g02004.1|Niben101Scf00573g01003.1|Niben101Scf00870g03002.1|Niben101Scf03164g07006.1|Niben101Scf02015g01007.1|Niben101Scf10193g00020.1|Niben101Scf11860g00013.1|Niben101Scf07926g05011.1|Niben101Scf09997g00023.1|Niben101Scf00747g11007.1|Niben101Scf00918g00001.1	http://www.genome.jp/kegg-bin/show_pathway?nta00250/nta:107800103%09red/nta:107763872%09red/nta:107800998%09red/nta:107780184%09red/nta:107825707%09red/nta:107822887%09red/nta:107809102%09red/nta:107815637%09red/nta:107795133%09red/nta:107794144%09red/nta:107788146%09red/nta:107799349%09red
Protein processing in endoplasmic reticulum	KEGG PATHWAY	nta04141	42	547	0.0093558	0.0707532	Niben101Scf00449g06008.1|Niben101Scf02507g03001.1|Niben101Scf10834g03005.1|Niben101Scf27914g00006.1|Niben101Scf03817g16010.1|Niben101Scf04040g09011.1|Niben101Scf04091g00013.1|Niben101Scf10498g01021.1|Niben101Scf03966g00004.1|Niben101Scf00883g14001.1|Niben101Scf04040g08015.1|Niben101Scf01704g00002.1|Niben101Scf13703g01006.1|Niben101Scf06436g04005.1|Niben101Scf04490g00001.1|Niben101Scf01037g01016.1…	http://www.genome.jp/kegg-bin/show_pathway?nta04141/nta:107800076%09red/nta:107806419%09red/nta:107782517%09red/nta:107824227%09red/nta:107803414%09red/nta:107817446%09red/nta:107798260%09red/nta:107819064%09red/nta:107829892%09red/nta:107769787%09red/nta:107769068%09red/nta:107762857%09red/nta:107779564%09red/nta:107821187%09red/nta:107801886%09red/nta:107780285%09red/nta:107806338%09red/nta:107…
Tyrosine metabolism	KEGG PATHWAY	nta00350	11	91	0.0108524	0.0772438	Niben101Scf01897g05014.1|Niben101Scf01068g00008.1|Niben101Scf09832g00002.1|Niben101Scf01119g00007.1|Niben101Scf01732g01011.1|Niben101Scf03164g07006.1|Niben101Scf10193g00020.1|Niben101Scf07926g05011.1|Niben101Scf08156g01001.1|Niben101Scf09997g00023.1|Niben101Scf06338g00001.1	http://www.genome.jp/kegg-bin/show_pathway?nta00350/nta:107763872%09red/nta:107800998%09red/nta:107791110%09red/nta:107825707%09red/nta:107805360%09red/nta:107816944%09red/nta:107770720%09red/nta:107795133%09red/nta:107788146%09red/nta:107804314%09red
Galactose metabolism	KEGG PATHWAY	nta00052	13	118	0.011636	0.0782196	Niben101Scf06172g02015.1|Niben101Scf12320g04004.1|Niben101Scf06825g03008.1|Niben101Scf01235g00019.1|Niben101Scf05030g05008.1|Niben101Scf03307g06009.1|Niben101Scf26939g00002.1|Niben101Scf00163g23018.1|Niben101Scf11415g00002.1|Niben101Scf06172g02018.1|Niben101Scf09672g01005.1|Niben101Scf12270g02002.1|Niben101Scf02217g03004.1	http://www.genome.jp/kegg-bin/show_pathway?nta00052/nta:107788424%09red/nta:107810250%09red/nta:107810155%09red/nta:107759721%09red/nta:107760272%09red/nta:107798504%09red/nta:107810931%09red/nta:107787175%09red/nta:107830401%09red/nta:107829060%09red/nta:107780856%09red
Phenylpropanoid biosynthesis	KEGG PATHWAY	nta00940	33	416	0.0130002	0.0800051	Niben101Scf02411g01001.1|Niben101Scf00339g09005.1|Niben101Scf05566g04007.1|Niben101Scf02936g04003.1|Niben101Scf02026g02001.1|Niben101Scf09698g01022.1|Niben101Scf14852g00006.1|Niben101Scf00456g00003.1|Niben101Scf03861g01001.1|Niben101Scf00109g10004.1|Niben101Scf02513g05010.1|Niben101Scf03990g00010.1|Niben101Scf01060g00002.1|Niben101Scf11389g01020.1|Niben101Scf00354g01012.1|Niben101Scf01395g03012.1…	http://www.genome.jp/kegg-bin/show_pathway?nta00940/nta:107816628%09red/nta:107779684%09red/nta:107797996%09red/nta:107792896%09red/nta:107786022%09red/nta:107794830%09red/nta:107783292%09red/nta:107796338%09red/nta:107778215%09red/nta:107778887%09red/nta:107777207%09red/nta:107792575%09red/nta:107768690%09red/nta:107763225%09red/nta:107793895%09red/nta:107777164%09red/nta:107804864%09red/nta:107…
Terpenoid backbone biosynthesis	KEGG PATHWAY	nta00900	13	121	0.0138757	0.0800051	Niben101Scf13180g01003.1|Niben101Scf02387g03017.1|Niben101Scf03710g03004.1|Niben101Scf00929g03016.1|Niben101Scf03110g02006.1|Niben101Scf00312g01001.1|Niben101Scf09686g00013.1|Niben101Scf02203g05002.1|Niben101Scf02367g00003.1|Niben101Scf01111g01003.1|Niben101Scf01729g01015.1|Niben101Scf01100g01006.1|Niben101Scf02814g03006.1	http://www.genome.jp/kegg-bin/show_pathway?nta00900/nta:107772124%09red/nta:107780702%09red/nta:107777769%09red/nta:107775163%09red/nta:107765596%09red/nta:107820482%09red/nta:107779444%09red/nta:107761874%09red/nta:107805038%09red/nta:107803068%09red
Brassinosteroid biosynthesis	KEGG PATHWAY	nta00905	7	46	0.0138852	0.0800051	Niben101Scf04044g07022.1|Niben101Scf02749g01008.1|Niben101Scf09123g01016.1|Niben101Scf05618g04001.1|Niben101Scf03693g02001.1|Niben101Scf08767g00001.1|Niben101Scf07767g02011.1	http://www.genome.jp/kegg-bin/show_pathway?nta00905/nta:107822994%09red/nta:107803700%09red/nta:107785062%09red/nta:107774910%09red/nta:107779615%09red/nta:107760973%09red/nta:107823192%09red
2-Oxocarboxylic acid metabolism	KEGG PATHWAY	nta01210	13	132	0.0249908	0.134662	Niben101Scf09832g00002.1|Niben101Scf01068g00008.1|Niben101Scf03659g03002.1|Niben101Scf01267g00002.1|Niben101Scf03164g07006.1|Niben101Scf00870g03002.1|Niben101Scf10193g00020.1|Niben101Scf02858g00009.1|Niben101Scf07926g05011.1|Niben101Scf09997g00023.1|Niben101Scf01494g06002.1|Niben101Scf01494g06001.1|Niben101Scf00747g11007.1	http://www.genome.jp/kegg-bin/show_pathway?nta01210/nta:107800103%09red/nta:107763872%09red/nta:107800998%09red/nta:107778190%09red/nta:107825707%09red/nta:107766175%09red/nta:107795133%09red/nta:107788146%09red/nta:107817482%09red/nta:107815256%09red/nta:107827803%09red
Arginine biosynthesis	KEGG PATHWAY	nta00220	9	78	0.0255969	0.134662	Niben101Scf01068g00008.1|Niben101Scf09832g00002.1|Niben101Scf00870g03002.1|Niben101Scf03164g07006.1|Niben101Scf02015g01007.1|Niben101Scf10193g00020.1|Niben101Scf07926g05011.1|Niben101Scf09997g00023.1|Niben101Scf00747g11007.1	http://www.genome.jp/kegg-bin/show_pathway?nta00220/nta:107800103%09red/nta:107763872%09red/nta:107800998%09red/nta:107825707%09red/nta:107795133%09red/nta:107788146%09red/nta:107799349%09red
Tryptophan metabolism	KEGG PATHWAY	nta00380	10	93	0.0285184	0.135639	Niben101Scf01100g01006.1|Niben101Scf10440g00004.1|Niben101Scf03534g01005.1|Niben101Scf07790g02006.1|Niben101Scf01236g05019.1|Niben101Scf14996g00009.1|Niben101Scf08030g04004.1|Niben101Scf03104g01004.1|Niben101Scf01494g06002.1|Niben101Scf01494g06001.1	http://www.genome.jp/kegg-bin/show_pathway?nta00380/nta:107817482%09red/nta:107832671%09red/nta:107786140%09red/nta:107765596%09red/nta:107813704%09red/nta:107801292%09red/nta:107815256%09red/nta:107805655%09red
Phenylalanine, tyrosine and tryptophan biosynthesis	KEGG PATHWAY	nta00400	11	107	0.029074	0.135639	Niben101Scf01068g00008.1|Niben101Scf09832g00002.1|Niben101Scf09997g00023.1|Niben101Scf06338g00001.1|Niben101Scf10193g00020.1|Niben101Scf07926g05011.1|Niben101Scf10126g00007.1|Niben101Scf10152g01008.1|Niben101Scf02537g04006.1|Niben101Scf03164g07006.1|Niben101Scf04638g00013.1	http://www.genome.jp/kegg-bin/show_pathway?nta00400/nta:107763872%09red/nta:107800998%09red/nta:107764315%09red/nta:107825707%09red/nta:107798411%09red/nta:107769932%09red/nta:107795133%09red/nta:107788146%09red/nta:107804314%09red/nta:107788249%09red
Sphingolipid metabolism	KEGG PATHWAY	nta00600	8	67	0.0291456	0.135639	Niben101Scf01661g02017.1|Niben101Scf01406g01001.1|Niben101Scf05143g00009.1|Niben101Scf03208g01009.1|Niben101Scf00272g09012.1|Niben101Scf06825g03008.1|Niben101Scf07058g02007.1|Niben101Scf13263g00006.1	http://www.genome.jp/kegg-bin/show_pathway?nta00600/nta:107803682%09red/nta:107798952%09red/nta:107830401%09red/nta:107810197%09red/nta:107822116%09red/nta:107777099%09red/nta:107830309%09red/nta:107795812%09red
Sesquiterpenoid and triterpenoid biosynthesis	KEGG PATHWAY	nta00909	6	44	0.033625	0.15069	Niben101Scf07725g00004.1|Niben101Scf00994g00001.1|Niben101Scf02367g00003.1|Niben101Scf04362g07011.1|Niben101Scf03898g00001.1|Niben101Scf01683g03005.1	http://www.genome.jp/kegg-bin/show_pathway?nta00909/nta:107828192%09red/nta:107759261%09red/nta:107803068%09red/nta:107821548%09red
Arginine and proline metabolism	KEGG PATHWAY	nta00330	12	128	0.0408814	0.175987	Niben101Scf02142g00002.1|Niben101Scf01068g00008.1|Niben101Scf09832g00002.1|Niben101Scf03534g01005.1|Niben101Scf00530g10007.1|Niben101Scf10193g00020.1|Niben101Scf00390g03001.1|Niben101Scf07926g05011.1|Niben101Scf02818g01017.1|Niben101Scf09997g00023.1|Niben101Scf03164g07006.1|Niben101Scf08030g04004.1	http://www.genome.jp/kegg-bin/show_pathway?nta00330/nta:107763872%09red/nta:107800998%09red/nta:107801292%09red/nta:107815775%09red/nta:107777338%09red/nta:107825707%09red/nta:107770315%09red/nta:107795133%09red/nta:107813795%09red/nta:107788146%09red/nta:107805655%09red
Caffeine metabolism	KEGG PATHWAY	nta00232	2	5	0.0421788	0.175987	Niben101Scf07790g02006.1|Niben101Scf03104g01004.1	http://www.genome.jp/kegg-bin/show_pathway?nta00232/nta:107832671%09red
Phosphatidylinositol signaling system	KEGG PATHWAY	nta04070	14	164	0.053073	0.207575	Niben101Ctg13610g00001.1|Niben101Scf07991g03005.1|Niben101Scf04994g00005.1|Niben101Scf05307g04003.1|Niben101Scf02195g08004.1|Niben101Scf04133g02009.1|Niben101Scf02249g05013.1|Niben101Scf07608g00007.1|Niben101Scf02840g04009.1|Niben101Scf06654g02004.1|Niben101Scf05060g07008.1|Niben101Scf08149g01006.1|Niben101Scf02221g00009.1|Niben101Scf02375g01012.1	http://www.genome.jp/kegg-bin/show_pathway?nta04070/nta:107785291%09red/nta:107822530%09red/nta:107832605%09red/nta:107799749%09red/nta:107770926%09red/nta:107778507%09red/nta:107776484%09red/nta:107813668%09red/nta:107781653%09red/nta:107794584%09red/nta:107780478%09red/nta:107781803%09red
Synthesis and degradation of ketone bodies	KEGG PATHWAY	nta00072	3	15	0.0543037	0.207575	Niben101Scf01111g01003.1|Niben101Scf01729g01015.1|Niben101Scf01100g01006.1	http://www.genome.jp/kegg-bin/show_pathway?nta00072/nta:107805038%09red/nta:107765596%09red
Monoterpenoid biosynthesis	KEGG PATHWAY	nta00902	4	26	0.0559186	0.207575	Niben101Scf04777g00001.1|Niben101Scf04895g00017.1|Niben101Scf02907g06004.1|Niben101Scf05078g08027.1	http://www.genome.jp/kegg-bin/show_pathway?nta00902/nta:107769229%09red/nta:107795542%09red/nta:107772795%09red
alpha-Linolenic acid metabolism	KEGG PATHWAY	nta00592	10	106	0.0566113	0.207575	Niben101Scf00605g01013.1|Niben101Scf00313g08016.1|Niben101Scf00711g02004.1|Niben101Scf09846g01010.1|Niben101Scf00779g08010.1|Niben101Scf02688g02014.1|Niben101Scf03284g07001.1|Niben101Scf02207g11009.1|Niben101Scf01574g00002.1|Niben101Scf04626g00009.1	http://www.genome.jp/kegg-bin/show_pathway?nta00592/nta:107789205%09red/nta:107828143%09red/nta:107794207%09red/nta:107816804%09red/nta:107806116%09red/nta:107829877%09red/nta:107794056%09red/nta:107801729%09red/nta:107807884%09red
Glycerolipid metabolism	KEGG PATHWAY	nta00561	14	169	0.0638134	0.227101	Niben101Scf06748g01012.1|Niben101Scf10067g02017.1|Niben101Ctg14792g00004.1|Niben101Scf07042g00007.1|Niben101Scf03534g01005.1|Niben101Scf06588g02019.1|Niben101Scf02790g01008.1|Niben101Scf00711g02004.1|Niben101Scf25069g01006.1|Niben101Scf00161g01007.1|Niben101Scf06825g03008.1|Niben101Scf01991g03010.1|Niben101Scf05628g01019.1|Niben101Scf06654g02004.1	http://www.genome.jp/kegg-bin/show_pathway?nta00561/nta:107789692%09red/nta:107801292%09red/nta:107798632%09red/nta:107830401%09red/nta:107775049%09red/nta:107780566%09red/nta:107819801%09red/nta:107776484%09red/nta:107829031%09red/nta:107772145%09red/nta:107830919%09red/nta:107794937%09red/nta:107828763%09red/nta:107807884%09red
Cyanoamino acid metabolism	KEGG PATHWAY	nta00460	10	110	0.0679858	0.235037	Niben101Scf05643g05001.1|Niben101Scf00551g02008.1|Niben101Scf00456g00003.1|Niben101Scf00339g09005.1|Niben101Scf03659g03002.1|Niben101Scf11389g01020.1|Niben101Scf09698g01022.1|Niben101Scf04840g01004.1|Niben101Scf00991g13023.1|Niben101Scf01181g01007.1	http://www.genome.jp/kegg-bin/show_pathway?nta00460/nta:107811995%09red/nta:107816558%09red/nta:107797996%09red/nta:107778887%09red/nta:107780184%09red/nta:107794792%09red/nta:107781569%09red/nta:107774577%09red/nta:107766212%09red/nta:107827803%09red
Biosynthesis of amino acids	KEGG PATHWAY	nta01230	35	524	0.0783155	0.256681	Niben101Scf00155g04014.1|Niben101Scf04840g01004.1|Niben101Scf00573g01003.1|Niben101Scf09379g01002.1|Niben101Scf02858g00009.1|Niben101Scf07926g05011.1|Niben101Scf09997g00023.1|Niben101Scf18648g00006.1|Niben101Scf06263g01001.1|Niben101Scf02502g16008.1|Niben101Scf02537g04006.1|Niben101Scf10193g00020.1|Niben101Scf05581g00010.1|Niben101Scf00747g11007.1|Niben101Scf01068g00008.1|Niben101Scf09832g00002.1…	http://www.genome.jp/kegg-bin/show_pathway?nta01230/nta:107822887%09red/nta:107798411%09red/nta:107825707%09red/nta:107769932%09red/nta:107798504%09red/nta:107795133%09red/nta:107800998%09red/nta:107763872%09red/nta:107784853%09red/nta:107803065%09red/nta:107764315%09red/nta:107766175%09red/nta:107778190%09red/nta:107788146%09red/nta:107804314%09red/nta:107800103%09red/nta:107832592%09red/nta:107…
Carbon metabolism	KEGG PATHWAY	nta01200	39	594	0.0797378	0.256681	Niben101Scf00155g04014.1|Niben101Scf12320g04004.1|Niben101Scf00622g00006.1|Niben101Scf04840g01004.1|Niben101Scf09379g01002.1|Niben101Scf01236g05019.1|Niben101Scf02217g07009.1|Niben101Scf09997g00023.1|Niben101Scf09672g01005.1|Niben101Scf18648g00006.1|Niben101Scf00991g13023.1|Niben101Scf14996g00009.1|Niben101Scf10440g00004.1|Niben101Scf06263g01001.1|Niben101Scf02497g01012.1|Niben101Scf10193g00020.1…	http://www.genome.jp/kegg-bin/show_pathway?nta01200/nta:107820287%09red/nta:107825707%09red/nta:107798504%09red/nta:107795133%09red/nta:107761446%09red/nta:107808059%09red/nta:107781569%09red/nta:107805341%09red/nta:107813704%09red/nta:107799349%09red/nta:107803065%09red/nta:107779182%09red/nta:107777659%09red/nta:107788146%09red/nta:107758909%09red/nta:107800103%09red/nta:107832592%09red/nta:107…
Stilbenoid, diarylheptanoid and gingerol biosynthesis	KEGG PATHWAY	nta00945	7	70	0.0806105	0.256681	Niben101Scf03170g04002.1|Niben101Scf00077g03005.1|Niben101Scf02936g04003.1|Niben101Scf00354g01012.1|Niben101Scf14852g00006.1|Niben101Scf02562g01010.1|Niben101Scf00199g05008.1	http://www.genome.jp/kegg-bin/show_pathway?nta00945/nta:107786022%09red/nta:107779684%09red/nta:107804864%09red/nta:107778215%09red/nta:107815492%09red/nta:107768690%09red/nta:107792896%09red
Glycosphingolipid biosynthesis - globo and isoglobo series	KEGG PATHWAY	nta00603	3	19	0.0889316	0.269018	Niben101Scf06825g03008.1|Niben101Scf02269g02002.1|Niben101Scf03860g01010.1	http://www.genome.jp/kegg-bin/show_pathway?nta00603/nta:107761292%09red/nta:107830401%09red
Non-homologous end-joining	KEGG PATHWAY	nta03450	3	19	0.0889316	0.269018	Niben101Scf00270g11008.1|Niben101Scf07035g08003.1|Niben101Scf09516g00022.1	http://www.genome.jp/kegg-bin/show_pathway?nta03450/nta:107831338%09red/nta:107815516%09red/nta:107800895%09red
Glucosinolate biosynthesis	KEGG PATHWAY	nta00966	3	20	0.0987349	0.291388	Niben101Scf01494g06002.1|Niben101Scf03659g03002.1|Niben101Scf01494g06001.1	http://www.genome.jp/kegg-bin/show_pathway?nta00966/nta:107815256%09red/nta:107817482%09red/nta:107827803%09red
Ether lipid metabolism	KEGG PATHWAY	nta00565	6	60	0.101292	0.291818	Niben101Scf00978g12003.1|Niben101Scf03930g01018.1|Niben101Scf00711g02004.1|Niben101Scf00539g07022.1|Niben101Scf02465g00004.1|Niben101Scf03284g07001.1	http://www.genome.jp/kegg-bin/show_pathway?nta00565/nta:107759472%09red/nta:107811438%09red/nta:107821175%09red/nta:107772442%09red/nta:107816804%09red/nta:107807884%09red
Amino sugar and nucleotide sugar metabolism	KEGG PATHWAY	nta00520	20	283	0.104654	0.294491	Niben101Scf13118g00003.1|Niben101Scf00338g06003.1|Niben101Scf12320g04004.1|Niben101Scf03200g01014.1|Niben101Scf02569g01019.1|Niben101Scf02410g00002.1|Niben101Scf07491g00003.1|Niben101Scf00698g00008.1|Niben101Scf30320g00009.1|Niben101Scf02041g00002.1|Niben101Scf02405g04011.1|Niben101Scf03949g00023.1|Niben101Scf00279g01014.1|Niben101Scf06748g01012.1|Niben101Scf05584g04020.1|Niben101Scf00087g00006.1…	http://www.genome.jp/kegg-bin/show_pathway?nta00520/nta:107764751%09red/nta:107816541%09red/nta:107825584%09red/nta:107759107%09red/nta:107766396%09red/nta:107798632%09red/nta:107771200%09red/nta:107817046%09red/nta:107826794%09red/nta:107811767%09red/nta:107784434%09red/nta:107770733%09red/nta:107824882%09red/nta:107776808%09red/nta:107781172%09red/nta:107800989%09red/nta:107780856%09red/nta:107…
Nicotinate and nicotinamide metabolism	KEGG PATHWAY	nta00760	5	47	0.107619	0.295951	Niben101Scf14163g00004.1|Niben101Scf05955g03003.1|Niben101Scf01802g02003.1|Niben101Scf04788g00023.1|Niben101Scf00918g00001.1	http://www.genome.jp/kegg-bin/show_pathway?nta00760/nta:107809102%09red/nta:107820078%09red/nta:107820693%09red/nta:107823627%09red/nta:107796652%09red
Inositol phosphate metabolism	KEGG PATHWAY	nta00562	13	171	0.114809	0.305702	Niben101Scf00978g12003.1|Niben101Scf07991g03005.1|Niben101Scf04994g00005.1|Niben101Scf10169g03009.1|Niben101Scf05307g04003.1|Niben101Scf02195g08004.1|Niben101Scf02249g05013.1|Niben101Scf05818g00018.1|Niben101Scf02375g01012.1|Niben101Scf01237g03001.1|Niben101Scf08149g01006.1|Niben101Scf02221g00009.1|Niben101Scf30621g00001.1	http://www.genome.jp/kegg-bin/show_pathway?nta00562/nta:107785291%09red/nta:107822530%09red/nta:107832605%09red/nta:107809225%09red/nta:107799749%09red/nta:107832535%09red/nta:107813668%09red/nta:107799952%09red/nta:107821175%09red/nta:107781653%09red/nta:107781803%09red
Glycolysis / Gluconeogenesis	KEGG PATHWAY	nta00010	20	288	0.117621	0.305702	Niben101Scf00155g04014.1|Niben101Scf01235g00019.1|Niben101Scf06172g02015.1|Niben101Scf10440g00004.1|Niben101Scf12320g04004.1|Niben101Scf05307g01001.1|Niben101Scf02622g10003.1|Niben101Scf03534g01005.1|Niben101Scf10169g03009.1|Niben101Scf04292g11008.1|Niben101Scf03307g06009.1|Niben101Scf01236g05019.1|Niben101Scf00163g23018.1|Niben101Scf02502g16008.1|Niben101Scf01237g03001.1|Niben101Scf13429g04019.1…	http://www.genome.jp/kegg-bin/show_pathway?nta00010/nta:107832535%09red/nta:107801292%09red/nta:107809225%09red/nta:107807979%09red/nta:107760272%09red/nta:107827388%09red/nta:107811683%09red/nta:107788424%09red/nta:107798504%09red/nta:107780728%09red/nta:107810931%09red/nta:107787175%09red/nta:107761446%09red/nta:107813704%09red/nta:107780856%09red/nta:107773422%09red
Flavonoid biosynthesis	KEGG PATHWAY	nta00941	8	93	0.118932	0.305702	Niben101Scf23113g00012.1|Niben101Scf03170g04002.1|Niben101Scf00077g03005.1|Niben101Scf02936g04003.1|Niben101Scf00354g01012.1|Niben101Scf14852g00006.1|Niben101Scf02562g01010.1|Niben101Scf00199g05008.1	http://www.genome.jp/kegg-bin/show_pathway?nta00941/nta:107810515%09red/nta:107786022%09red/nta:107779684%09red/nta:107804864%09red/nta:107778215%09red/nta:107815492%09red/nta:107768690%09red/nta:107792896%09red
Thiamine metabolism	KEGG PATHWAY	nta00730	5	49	0.12127	0.305702	Niben101Scf04506g03011.1|Niben101Scf19230g01014.1|Niben101Scf11490g00008.1|Niben101Scf11724g01006.1|Niben101Scf09953g00018.1	http://www.genome.jp/kegg-bin/show_pathway?nta00730/nta:107831281%09red/nta:107831765%09red/nta:107815755%09red/nta:107797059%09red
Nitrogen metabolism	KEGG PATHWAY	nta00910	8	94	0.123894	0.305943	Niben101Scf18214g00004.1|Niben101Scf07019g02006.1|Niben101Scf02015g01007.1|Niben101Scf02502g07009.1|Niben101Scf01911g05005.1|Niben101Scf01890g03016.1|Niben101Scf03302g02007.1|Niben101Scf00991g13023.1	http://www.genome.jp/kegg-bin/show_pathway?nta00910/nta:107822887%09red/nta:107814328%09red/nta:107765027%09red/nta:107825950%09red/nta:107809059%09red/nta:107781569%09red/nta:107799349%09red
Arachidonic acid metabolism	KEGG PATHWAY	nta00590	4	37	0.137151	0.331906	Niben101Scf03284g07001.1|Niben101Scf00551g02008.1|Niben101Scf00711g02004.1|Niben101Scf05417g01007.1	http://www.genome.jp/kegg-bin/show_pathway?nta00590/nta:107794792%09red/nta:107767209%09red/nta:107816804%09red/nta:107807884%09red
AGE-RAGE signaling pathway in diabetic complications	KEGG PATHWAY	nta04933	4	39	0.15531	0.368481	Niben101Scf05307g04003.1|Niben101Scf03164g04014.1|Niben101Scf02221g00009.1|Niben101Scf08242g00003.1	http://www.genome.jp/kegg-bin/show_pathway?nta04933/nta:107785291%09red/nta:107828437%09red/nta:107781653%09red/nta:107769585%09red
Zeatin biosynthesis	KEGG PATHWAY	nta00908	7	85	0.16067	0.373867	Niben101Scf03046g04015.1|Niben101Scf10877g00001.1|Niben101Scf02413g04005.1|Niben101Scf01634g07023.1|Niben101Scf00669g00008.1|Niben101Scf03983g00029.1|Niben101Scf07089g02011.1	http://www.genome.jp/kegg-bin/show_pathway?nta00908/nta:107768192%09red/nta:107759110%09red/nta:107832411%09red/nta:107793379%09red/nta:107824610%09red/nta:107795312%09red
ABC transporters	KEGG PATHWAY	nta02010	6	70	0.164573	0.375723	Niben101Scf05112g00010.1|Niben101Scf07442g00008.1|Niben101Scf09489g00010.1|Niben101Scf01402g00004.1|Niben101Scf02360g01005.1|Niben101Scf00687g05007.1	http://www.genome.jp/kegg-bin/show_pathway?nta02010/nta:107770619%09red/nta:107827059%09red/nta:107761767%09red/nta:107822384%09red
Glycerophospholipid metabolism	KEGG PATHWAY	nta00564	15	219	0.169448	0.37969	Niben101Scf00978g12003.1|Niben101Scf03930g01018.1|Niben101Scf00711g02004.1|Niben101Scf00539g07022.1|Niben101Scf10067g02017.1|Niben101Scf25069g01006.1|Niben101Scf02465g00004.1|Niben101Scf00996g02008.1|Niben101Scf03284g07001.1|Niben101Scf00109g03008.1|Niben101Scf01055g00003.1|Niben101Scf00445g02003.1|Niben101Scf02541g07004.1|Niben101Scf05628g01019.1|Niben101Scf06654g02004.1	http://www.genome.jp/kegg-bin/show_pathway?nta00564/nta:107807884%09red/nta:107759472%09red/nta:107816804%09red/nta:107776484%09red/nta:107829031%09red/nta:107772145%09red/nta:107783429%09red/nta:107811438%09red/nta:107812476%09red/nta:107828763%09red/nta:107772442%09red/nta:107821175%09red/nta:107805524%09red/nta:107795273%09red
Endocytosis	KEGG PATHWAY	nta04144	25	402	0.196919	0.433221	Niben101Scf00449g06008.1|Niben101Scf01188g03008.1|Niben101Scf03238g00012.1|Niben101Scf03930g01018.1|Niben101Scf00539g07022.1|Niben101Scf02522g01002.1|Niben101Scf00941g02004.1|Niben101Scf04490g00001.1|Niben101Scf07275g02012.1|Niben101Scf02771g01007.1|Niben101Scf03121g04008.1|Niben101Scf39364g00010.1|Niben101Scf04109g03009.1|Niben101Scf05011g00001.1|Niben101Scf00577g02017.1|Niben101Scf02465g00004.1…	http://www.genome.jp/kegg-bin/show_pathway?nta04144/nta:107826739%09red/nta:107803414%09red/nta:107788448%09red/nta:107800737%09red/nta:107779564%09red/nta:107766345%09red/nta:107759472%09red/nta:107762228%09red/nta:107795135%09red/nta:107797817%09red/nta:107795570%09red/nta:107811438%09red/nta:107803795%09red/nta:107779703%09red/nta:107772442%09red/nta:107802280%09red/nta:107828341%09red/nta:107…
Pyruvate metabolism	KEGG PATHWAY	nta00620	14	211	0.208407	0.450308	Niben101Scf00155g04014.1|Niben101Scf01100g01006.1|Niben101Scf00504g00001.1|Niben101Scf10440g00004.1|Niben101Scf02622g10003.1|Niben101Scf03534g01005.1|Niben101Scf02497g01012.1|Niben101Scf04292g11008.1|Niben101Scf01236g05019.1|Niben101Scf02217g07009.1|Niben101Scf02502g16008.1|Niben101Scf13429g04019.1|Niben101Scf10055g07005.1|Niben101Scf06637g00012.1	http://www.genome.jp/kegg-bin/show_pathway?nta00620/nta:107804414%09red/nta:107765028%09red/nta:107807979%09red/nta:107765596%09red/nta:107820287%09red/nta:107827388%09red/nta:107801292%09red/nta:107761446%09red/nta:107805341%09red/nta:107813704%09red/nta:107780728%09red/nta:107773422%09red
Carbon fixation in photosynthetic organisms	KEGG PATHWAY	nta00710	11	167	0.25017	0.531062	Niben101Scf01068g00008.1|Niben101Scf09832g00002.1|Niben101Scf02497g01012.1|Niben101Scf00870g03002.1|Niben101Scf03164g07006.1|Niben101Scf02217g07009.1|Niben101Scf10193g00020.1|Niben101Scf09997g00023.1|Niben101Scf10055g07005.1|Niben101Scf00747g11007.1|Niben101Scf06637g00012.1	http://www.genome.jp/kegg-bin/show_pathway?nta00710/nta:107800103%09red/nta:107800998%09red/nta:107820287%09red/nta:107765028%09red/nta:107825707%09red/nta:107761446%09red/nta:107795133%09red/nta:107788146%09red/nta:107805341%09red
Glycine, serine and threonine metabolism	KEGG PATHWAY	nta00260	9	138	0.287591	0.599873	Niben101Scf10440g00004.1|Niben101Scf06263g01001.1|Niben101Scf04018g09004.1|Niben101Scf09379g01002.1|Niben101Scf01732g01011.1|Niben101Scf01236g05019.1|Niben101Scf00526g00002.1|Niben101Scf04840g01004.1|Niben101Scf20506g01006.1	http://www.genome.jp/kegg-bin/show_pathway?nta00260/nta:107832592%09red/nta:107791110%09red/nta:107804364%09red/nta:107820179%09red/nta:107771544%09red/nta:107766212%09red/nta:107813704%09red
Purine metabolism	KEGG PATHWAY	nta00230	13	211	0.296571	0.599873	Niben101Scf11689g00009.1|Niben101Scf00155g04014.1|Niben101Scf00493g00006.1|Niben101Scf04506g03011.1|Niben101Scf19230g01014.1|Niben101Scf02622g10003.1|Niben101Scf08308g04020.1|Niben101Scf04292g11008.1|Niben101Scf02502g16008.1|Niben101Scf06753g00009.1|Niben101Scf09953g00018.1|Niben101Scf02749g03007.1|Niben101Scf02972g02020.1	http://www.genome.jp/kegg-bin/show_pathway?nta00230/nta:107815755%09red/nta:107773422%09red/nta:107761649%09red/nta:107816394%09red/nta:107807979%09red/nta:107827388%09red/nta:107818590%09red/nta:107831281%09red/nta:107831765%09red/nta:107768980%09red/nta:107784710%09red
Carotenoid biosynthesis	KEGG PATHWAY	nta00906	5	70	0.300913	0.599873	Niben101Scf00177g07008.1|Niben101Scf10415g00004.1|Niben101Scf01453g04008.1|Niben101Scf00980g07019.1|Niben101Scf07893g00003.1	http://www.genome.jp/kegg-bin/show_pathway?nta00906/nta:107765752%09red/nta:107780507%09red/nta:107809095%09red/nta:107791402%09red
Glyoxylate and dicarboxylate metabolism	KEGG PATHWAY	nta00630	11	176	0.302415	0.599873	Niben101Scf10440g00004.1|Niben101Scf00622g00006.1|Niben101Scf08415g00010.1|Niben101Scf01236g05019.1|Niben101Scf14996g00009.1|Niben101Scf03565g00008.1|Niben101Scf00526g00002.1|Niben101Scf04840g01004.1|Niben101Scf01100g01006.1|Niben101Scf20506g01006.1|Niben101Scf00991g13023.1	http://www.genome.jp/kegg-bin/show_pathway?nta00630/nta:107766212%09red/nta:107786140%09red/nta:107820179%09red/nta:107765596%09red/nta:107793029%09red/nta:107777659%09red/nta:107781569%09red/nta:107783309%09red/nta:107813704%09red
Butanoate metabolism	KEGG PATHWAY	nta00650	4	56	0.333917	0.651677	Niben101Scf01111g01003.1|Niben101Scf01729g01015.1|Niben101Scf01100g01006.1|Niben101Scf01241g02004.1	http://www.genome.jp/kegg-bin/show_pathway?nta00650/nta:107805038%09red/nta:107765596%09red/nta:107794144%09red
Taurine and hypotaurine metabolism	KEGG PATHWAY	nta00430	2	25	0.380586	0.730966	Niben101Scf00551g02008.1|Niben101Scf01241g02004.1	http://www.genome.jp/kegg-bin/show_pathway?nta00430/nta:107794792%09red/nta:107794144%09red
Lysine degradation	KEGG PATHWAY	nta00310	5	83	0.427045	0.79496	Niben101Scf03534g01005.1|Niben101Scf01100g01006.1|Niben101Scf07304g02018.1|Niben101Scf10440g00004.1|Niben101Scf01236g05019.1	http://www.genome.jp/kegg-bin/show_pathway?nta00310/nta:107801292%09red/nta:107813704%09red/nta:107798112%09red/nta:107765596%09red
Autophagy - other	KEGG PATHWAY	nta04136	5	83	0.427045	0.79496	Niben101Scf02159g01019.1|Niben101Scf09742g00014.1|Niben101Scf01204g00002.1|Niben101Scf05314g00002.1|Niben101Scf01272g01018.1	http://www.genome.jp/kegg-bin/show_pathway?nta04136/nta:107831115%09red/nta:107815480%09red/nta:107830041%09red/nta:107783354%09red
Fatty acid degradation	KEGG PATHWAY	nta00071	6	104	0.446743	0.798965	Niben101Scf00605g01013.1|Niben101Scf03534g01005.1|Niben101Scf01100g04008.1|Niben101Scf04727g07005.1|Niben101Scf11064g00002.1|Niben101Scf01100g01006.1	http://www.genome.jp/kegg-bin/show_pathway?nta00071/nta:107785394%09red/nta:107776019%09red/nta:107794207%09red/nta:107765596%09red/nta:107801292%09red/nta:107804544%09red
Vitamin B6 metabolism	KEGG PATHWAY	nta00750	2	29	0.449005	0.798965	Niben101Scf04018g09004.1|Niben101Scf06263g01001.1	http://www.genome.jp/kegg-bin/show_pathway?nta00750/nta:107804364%09red/nta:107771544%09red
Other types of O-glycan biosynthesis	KEGG PATHWAY	nta00514	2	29	0.449005	0.798965	Niben101Scf13776g01007.1|Niben101Scf18348g00013.1	http://www.genome.jp/kegg-bin/show_pathway?nta00514/nta:107785936%09red/nta:107803440%09red
Ascorbate and aldarate metabolism	KEGG PATHWAY	nta00053	6	111	0.506387	0.879465	Niben101Scf03534g01005.1|Niben101Scf30418g00013.1|Niben101Scf30320g00009.1|Niben101Scf05818g00018.1|Niben101Scf30621g00001.1|Niben101Scf03483g00002.1	http://www.genome.jp/kegg-bin/show_pathway?nta00053/nta:107817046%09red/nta:107799952%09red/nta:107826841%09red/nta:107777254%09red/nta:107801292%09red
Steroid biosynthesis	KEGG PATHWAY	nta00100	4	72	0.508781	0.879465	Niben101Scf00735g06004.1|Niben101Scf02381g07006.1|Niben101Scf00271g04029.1|Niben101Scf00711g02004.1	http://www.genome.jp/kegg-bin/show_pathway?nta00100/nta:107795770%09red/nta:107807884%09red/nta:107821929%09red/nta:107795958%09red
Valine, leucine and isoleucine degradation	KEGG PATHWAY	nta00280	7	133	0.524667	0.891121	Niben101Scf10440g00004.1|Niben101Scf03534g01005.1|Niben101Scf01267g00002.1|Niben101Scf01236g05019.1|Niben101Scf01111g01003.1|Niben101Scf01729g01015.1|Niben101Scf01100g01006.1	http://www.genome.jp/kegg-bin/show_pathway?nta00280/nta:107765596%09red/nta:107805038%09red/nta:107813704%09red/nta:107778190%09red/nta:107801292%09red
Ubiquinone and other terpenoid-quinone biosynthesis	KEGG PATHWAY	nta00130	5	94	0.530254	0.891121	Niben101Scf21257g00014.1|Niben101Scf04174g00006.1|Niben101Scf05883g00008.1|Niben101Scf06338g00001.1|Niben101Scf00560g10001.1	http://www.genome.jp/kegg-bin/show_pathway?nta00130/nta:107765136%09red/nta:107804314%09red/nta:107797989%09red/nta:107805876%09red
beta-Alanine metabolism	KEGG PATHWAY	nta00410	6	116	0.547507	0.907512	Niben101Scf02142g00002.1|Niben101Scf01241g02004.1|Niben101Scf03534g01005.1|Niben101Scf01732g01011.1|Niben101Scf09860g00012.1|Niben101Scf00530g10007.1	http://www.genome.jp/kegg-bin/show_pathway?nta00410/nta:107791110%09red/nta:107794144%09red/nta:107770315%09red/nta:107801292%09red/nta:107813795%09red/nta:107776906%09red
Limonene and pinene degradation	KEGG PATHWAY	nta00903	1	16	0.571597	0.934638	Niben101Scf03534g01005.1	http://www.genome.jp/kegg-bin/show_pathway?nta00903/nta:107801292%09red
Biosynthesis of secondary metabolites - unclassified	KEGG PATHWAY	nta00999	2	38	0.58565	0.944848	Niben101Scf14852g00006.1|Niben101Scf02936g04003.1	http://www.genome.jp/kegg-bin/show_pathway?nta00999/nta:107779684%09red/nta:107815492%09red
Fructose and mannose metabolism	KEGG PATHWAY	nta00051	7	145	0.61208	0.950702	Niben101Scf12320g04004.1|Niben101Scf01235g00019.1|Niben101Scf03307g06009.1|Niben101Scf00163g23018.1|Niben101Scf10835g00001.1|Niben101Scf09672g01005.1|Niben101Scf02217g03004.1	http://www.genome.jp/kegg-bin/show_pathway?nta00051/nta:107798504%09red/nta:107760272%09red/nta:107810931%09red/nta:107780856%09red/nta:107769274%09red
Pentose phosphate pathway	KEGG PATHWAY	nta00030	6	125	0.617291	0.950702	Niben101Scf02296g00016.1|Niben101Scf08127g08009.1|Niben101Scf01235g00019.1|Niben101Scf03307g06009.1|Niben101Scf00163g23018.1|Niben101Scf02217g03004.1	http://www.genome.jp/kegg-bin/show_pathway?nta00030/nta:107779182%09red/nta:107798504%09red/nta:107760272%09red/nta:107758909%09red/nta:107810931%09red
N-Glycan biosynthesis	KEGG PATHWAY	nta00510	5	105	0.624261	0.950702	Niben101Scf07788g04025.1|Niben101Scf03045g16009.1|Niben101Scf03101g01001.1|Niben101Scf05755g01002.1|Niben101Scf00046g02003.1	http://www.genome.jp/kegg-bin/show_pathway?nta00510/nta:107815955%09red/nta:107820533%09red/nta:107769460%09red/nta:107811308%09red
Pantothenate and CoA biosynthesis	KEGG PATHWAY	nta00770	3	63	0.628564	0.950702	Niben101Scf09860g00012.1|Niben101Scf04287g04013.1|Niben101Scf01267g00002.1	http://www.genome.jp/kegg-bin/show_pathway?nta00770/nta:107823469%09red/nta:107778190%09red/nta:107776906%09red
Photosynthesis - antenna proteins	KEGG PATHWAY	nta00196	3	63	0.628564	0.950702	Niben101Scf01020g00009.1|Niben101Scf12382g00008.1|Niben101Scf01548g00002.1	http://www.genome.jp/kegg-bin/show_pathway?nta00196/nta:107809852%09red/nta:107773808%09red/nta:107764358%09red
C5-Branched dibasic acid metabolism	KEGG PATHWAY	nta00660	1	20	0.649073	0.969602	Niben101Scf02858g00009.1	http://www.genome.jp/kegg-bin/show_pathway?nta00660/nta:107766175%09red
Lysine biosynthesis	KEGG PATHWAY	nta00300	1	22	0.682388	0.99986	Niben101Scf04547g02001.1	http://www.genome.jp/kegg-bin/show_pathway?nta00300/nta:107784853%09red
Peroxisome	KEGG PATHWAY	nta04146	9	200	0.691667	0.99986	Niben101Scf07402g00014.1|Niben101Scf11709g01025.1|Niben101Scf00622g00006.1|Niben101Scf05711g00021.1|Niben101Scf04727g07005.1|Niben101Scf14996g00009.1|Niben101Scf01100g04008.1|Niben101Scf22677g00005.1|Niben101Scf07440g00010.1	http://www.genome.jp/kegg-bin/show_pathway?nta04146/nta:107785394%09red/nta:107811328%09red/nta:107801599%09red/nta:107788737%09red/nta:107786140%09red/nta:107794590%09red/nta:107777659%09red/nta:107776019%09red
Folate biosynthesis	KEGG PATHWAY	nta00790	2	50	0.726382	0.99986	Niben101Scf07428g02016.1|Niben101Scf01278g11013.1	http://www.genome.jp/kegg-bin/show_pathway?nta00790/nta:107759240%09red/nta:107822877%09red
Fatty acid elongation	KEGG PATHWAY	nta00062	3	74	0.729444	0.99986	Niben101Scf08351g04013.1|Niben101Scf04944g01005.1|Niben101Scf05712g03021.1	http://www.genome.jp/kegg-bin/show_pathway?nta00062/nta:107785233%09red/nta:107802970%09red/nta:107829971%09red
Cutin, suberine and wax biosynthesis	KEGG PATHWAY	nta00073	3	75	0.737448	0.99986	Niben101Scf08368g05015.1|Niben101Scf35412g00009.1|Niben101Scf05711g00021.1	http://www.genome.jp/kegg-bin/show_pathway?nta00073/nta:107794590%09red/nta:107808920%09red/nta:107789641%09red
SNARE interactions in vesicular transport	KEGG PATHWAY	nta04130	4	102	0.763378	0.99986	Niben101Scf02093g00004.1|Niben101Scf06996g01011.1|Niben101Scf09670g02010.1|Niben101Scf05694g00009.1	http://www.genome.jp/kegg-bin/show_pathway?nta04130/nta:107795285%09red/nta:107768839%09red/nta:107760280%09red
Valine, leucine and isoleucine biosynthesis	KEGG PATHWAY	nta00290	2	56	0.78015	0.99986	Niben101Scf01267g00002.1|Niben101Scf02858g00009.1	http://www.genome.jp/kegg-bin/show_pathway?nta00290/nta:107766175%09red/nta:107778190%09red
Other glycan degradation	KEGG PATHWAY	nta00511	1	32	0.807123	0.99986	Niben101Scf03208g01009.1	http://www.genome.jp/kegg-bin/show_pathway?nta00511/nta:107777099%09red
Propanoate metabolism	KEGG PATHWAY	nta00640	4	115	0.835871	0.99986	Niben101Scf01100g01006.1|Niben101Scf13429g04019.1|Niben101Scf10440g00004.1|Niben101Scf01236g05019.1	http://www.genome.jp/kegg-bin/show_pathway?nta00640/nta:107765596%09red/nta:107813704%09red/nta:107780728%09red
Fatty acid biosynthesis	KEGG PATHWAY	nta00061	4	116	0.840586	0.99986	Niben101Scf00340g03006.1|Niben101Scf01100g04008.1|Niben101Scf04727g07005.1|Niben101Scf26075g00003.1	http://www.genome.jp/kegg-bin/show_pathway?nta00061/nta:107785394%09red/nta:107798854%09red/nta:107776019%09red/nta:107777990%09red
Basal transcription factors	KEGG PATHWAY	nta03022	3	95	0.861005	0.99986	Niben101Scf00375g01013.1|Niben101Scf01999g06009.1|Niben101Scf04899g01009.1	http://www.genome.jp/kegg-bin/show_pathway?nta03022/nta:107829325%09red/nta:107829799%09red/nta:107807765%09red
Phagosome	KEGG PATHWAY	nta04145	8	218	0.863058	0.99986	Niben101Scf02195g08004.1|Niben101Scf04969g01002.1|Niben101Scf08242g00003.1|Niben101Scf21409g00005.1|Niben101Scf06256g01001.1|Niben101Scf10834g03005.1|Niben101Scf03164g04014.1|Niben101Scf13577g01008.1	http://www.genome.jp/kegg-bin/show_pathway?nta04145/nta:107781962%09red/nta:107827984%09red/nta:107776924%09red/nta:107828437%09red/nta:107769585%09red/nta:107781803%09red
Riboflavin metabolism	KEGG PATHWAY	nta00740	1	40	0.870591	0.99986	Niben101Scf06369g04009.1	http://www.genome.jp/kegg-bin/show_pathway?nta00740/nta:107818467%09red
Circadian rhythm - plant	KEGG PATHWAY	nta04712	3	99	0.878468	0.99986	Niben101Scf05923g03011.1|Niben101Scf01980g09001.1|Niben101Scf03549g01008.1	http://www.genome.jp/kegg-bin/show_pathway?nta04712/nta:107832158%09red/nta:107790758%09red/nta:107832227%09red
RNA degradation	KEGG PATHWAY	nta03018	9	248	0.881597	0.99986	Niben101Scf09315g01001.1|Niben101Scf01235g00019.1|Niben101Scf03307g06009.1|Niben101Scf08034g01002.1|Niben101Scf00043g03001.1|Niben101Scf00163g23018.1|Niben101Scf06374g00021.1|Niben101Scf02217g03004.1|Niben101Scf06291g03004.1	http://www.genome.jp/kegg-bin/show_pathway?nta03018/nta:107762420%09red/nta:107767310%09red/nta:107760653%09red/nta:107760272%09red/nta:107829701%09red/nta:107798504%09red/nta:107810931%09red/nta:107783939%09red
Citrate cycle (TCA cycle)	KEGG PATHWAY	nta00020	4	128	0.888779	0.99986	Niben101Scf06637g00012.1|Niben101Scf01236g05019.1|Niben101Scf10440g00004.1|Niben101Scf01742g05006.1	http://www.genome.jp/kegg-bin/show_pathway?nta00020/nta:107761446%09red/nta:107799450%09red/nta:107813704%09red
Fatty acid metabolism	KEGG PATHWAY	nta01212	6	179	0.890449	0.99986	Niben101Scf00605g01013.1|Niben101Scf04727g07005.1|Niben101Scf01100g04008.1|Niben101Scf00340g03006.1|Niben101Scf01100g01006.1|Niben101Scf26075g00003.1	http://www.genome.jp/kegg-bin/show_pathway?nta01212/nta:107785394%09red/nta:107776019%09red/nta:107794207%09red/nta:107765596%09red/nta:107798854%09red/nta:107777990%09red
Histidine metabolism	KEGG PATHWAY	nta00340	1	44	0.894001	0.99986	Niben101Scf03534g01005.1	http://www.genome.jp/kegg-bin/show_pathway?nta00340/nta:107801292%09red
Pyrimidine metabolism	KEGG PATHWAY	nta00240	4	130	0.895435	0.99986	Niben101Scf09860g00012.1|Niben101Scf02972g02020.1|Niben101Scf12160g01023.1|Niben101Scf07229g02002.1	http://www.genome.jp/kegg-bin/show_pathway?nta00240/nta:107816394%09red/nta:107776906%09red/nta:107790942%09red/nta:107811021%09red
Biotin metabolism	KEGG PATHWAY	nta00780	1	45	0.89916	0.99986	Niben101Scf00340g03006.1	http://www.genome.jp/kegg-bin/show_pathway?nta00780/nta:107777990%09red
Homologous recombination	KEGG PATHWAY	nta03440	4	132	0.901739	0.99986	Niben101Scf06378g03005.1|Niben101Scf04819g02019.1|Niben101Scf01704g01007.1|Niben101Scf07424g02022.1	http://www.genome.jp/kegg-bin/show_pathway?nta03440/nta:107807410%09red/nta:107759454%09red/nta:107822427%09red/nta:107765913%09red
Porphyrin and chlorophyll metabolism	KEGG PATHWAY	nta00860	3	107	0.907638	0.99986	Niben101Scf09467g02008.1|Niben101Scf00831g01006.1|Niben101Scf10434g00020.1	http://www.genome.jp/kegg-bin/show_pathway?nta00860/nta:107763781%09red/nta:107820048%09red/nta:107824182%09red
Protein export	KEGG PATHWAY	nta03060	3	109	0.913863	0.99986	Niben101Scf00797g17012.1|Niben101Scf13703g01006.1|Niben101Scf10498g01021.1	http://www.genome.jp/kegg-bin/show_pathway?nta03060/nta:107782517%09red/nta:107829892%09red/nta:107818904%09red
One carbon pool by folate	KEGG PATHWAY	nta00670	1	49	0.917403	0.99986	Niben101Scf04840g01004.1	http://www.genome.jp/kegg-bin/show_pathway?nta00670/nta:107766212%09red
Pentose and glucuronate interconversions	KEGG PATHWAY	nta00040	9	265	0.919896	0.99986	Niben101Scf00171g00014.1|Niben101Scf06650g00006.1|Niben101Scf02949g15002.1|Niben101Scf02853g06014.1|Niben101Scf14768g00003.1|Niben101Scf00059g00006.1|Niben101Scf07382g01020.1|Niben101Scf18704g00001.1|Niben101Scf02066g05007.1	http://www.genome.jp/kegg-bin/show_pathway?nta00040/nta:107828150%09red/nta:107828480%09red/nta:107765400%09red/nta:107806027%09red/nta:107779724%09red/nta:107818898%09red/nta:107759580%09red/nta:107803551%09red
Biosynthesis of unsaturated fatty acids	KEGG PATHWAY	nta01040	1	51	0.925247	0.99986	Niben101Scf26075g00003.1	http://www.genome.jp/kegg-bin/show_pathway?nta01040/nta:107798854%09red
Ubiquitin mediated proteolysis	KEGG PATHWAY	nta04120	11	317	0.926482	0.99986	Niben101Scf07428g00010.1|Niben101Scf11261g02005.1|Niben101Scf09017g00015.1|Niben101Scf13002g03017.1|Niben101Scf02602g00002.1|Niben101Scf02756g01008.1|Niben101Scf07475g00009.1|Niben101Scf39540g00003.1|Niben101Scf02361g07010.1|Niben101Scf01036g04001.1|Niben101Scf05528g01009.1	http://www.genome.jp/kegg-bin/show_pathway?nta04120/nta:107793857%09red/nta:107792210%09red/nta:107775581%09red/nta:107791103%09red/nta:107769787%09red/nta:107821091%09red/nta:107812737%09red/nta:107810563%09red/nta:107796007%09red
Nucleotide excision repair	KEGG PATHWAY	nta03420	4	150	0.944913	0.99986	Niben101Scf01999g06009.1|Niben101Scf03766g16006.1|Niben101Scf02243g01012.1|Niben101Scf07672g00014.1	http://www.genome.jp/kegg-bin/show_pathway?nta03420/nta:107798668%09red/nta:107807765%09red/nta:107801393%09red/nta:107779602%09red
Diterpenoid biosynthesis	KEGG PATHWAY	nta00904	1	65	0.962827	0.99986	Niben101Scf02322g07001.1	http://www.genome.jp/kegg-bin/show_pathway?nta00904/nta:107772573%09red
Ribosome biogenesis in eukaryotes	KEGG PATHWAY	nta03008	4	178	0.978871	0.99986	Niben101Scf29981g00010.1|Niben101Scf05708g00002.1|Niben101Scf07027g04006.1|Niben101Scf03549g01008.1	http://www.genome.jp/kegg-bin/show_pathway?nta03008/nta:107796022%09red/nta:107828571%09red/nta:107832227%09red/nta:107801239%09red
Spliceosome	KEGG PATHWAY	nta03040	13	425	0.981293	0.99986	Niben101Scf00449g06008.1|Niben101Scf04364g01014.1|Niben101Scf05708g00002.1|Niben101Scf04131g01024.1|Niben101Scf04117g05009.1|Niben101Scf04490g00001.1|Niben101Scf13540g04026.1|Niben101Scf07275g02012.1|Niben101Scf02771g01007.1|Niben101Scf04117g05003.1|Niben101Scf03121g04008.1|Niben101Scf00138g03003.1|Niben101Scf04131g01023.1	http://www.genome.jp/kegg-bin/show_pathway?nta03040/nta:107803414%09red/nta:107795041%09red/nta:107821690%09red/nta:107824087%09red/nta:107779564%09red/nta:107801239%09red/nta:107795135%09red/nta:107779991%09red/nta:107803795%09red/nta:107802280%09red
Base excision repair	KEGG PATHWAY	nta03410	1	97	0.992475	0.99986	Niben101Scf07672g00014.1	http://www.genome.jp/kegg-bin/show_pathway?nta03410/nta:107779602%09red
Mismatch repair	KEGG PATHWAY	nta03430	1	101	0.993837	0.99986	Niben101Scf07672g00014.1	http://www.genome.jp/kegg-bin/show_pathway?nta03430/nta:107779602%09red
Proteasome	KEGG PATHWAY	nta03050	2	153	0.996096	0.99986	Niben101Scf01673g05001.1|Niben101Scf08182g01002.1	http://www.genome.jp/kegg-bin/show_pathway?nta03050/nta:107782113%09red/nta:107803244%09red
Oxidative phosphorylation	KEGG PATHWAY	nta00190	7	327	0.997169	0.99986	Niben101Scf00167g04017.1|Niben101Scf02929g05087.1|Niben101Scf17787g00012.1|Niben101Scf05124g01020.1|Niben101Ctg15435g00001.1|Niben101Scf07036g03002.1|Niben101Scf00426g02029.1	http://www.genome.jp/kegg-bin/show_pathway?nta00190/nta:800415%09red/nta:107815546%09red/nta:107787972%09red/nta:800497%09red/nta:800483%09red/nta:107780338%09red
DNA replication	KEGG PATHWAY	nta03030	1	122	0.99784	0.99986	Niben101Scf07672g00014.1	http://www.genome.jp/kegg-bin/show_pathway?nta03030/nta:107779602%09red
Ribosome	KEGG PATHWAY	nta03010	23	771	0.997894	0.99986	Niben101Scf01250g01002.1|Niben101Scf12404g00002.1|Niben101Scf05820g01008.1|Niben101Scf10328g00024.1|Niben101Scf00016g04007.1|Niben101Scf00367g09002.1|Niben101Scf01066g05013.1|Niben101Scf05106g00011.1|Niben101Scf16244g02026.1|Niben101Scf11178g02001.1|Niben101Scf05581g00006.1|Niben101Scf08326g00049.1|Niben101Scf10431g00014.1|Niben101Scf02011g09010.1|Niben101Scf00415g00001.1|Niben101Scf03595g10007.1…	http://www.genome.jp/kegg-bin/show_pathway?nta03010/nta:107830548%09red/nta:107778781%09red/nta:107759172%09red/nta:107769782%09red/nta:800476%09red/nta:107763424%09red/nta:800444%09red/nta:107822394%09red/nta:107761040%09red/nta:107801194%09red/nta:107804469%09red/nta:800493%09red/nta:107814414%09red/nta:107812601%09red/nta:107812256%09red/nta:107826535%09red/nta:107813962%09red/nta:107805721%09…
Aminoacyl-tRNA biosynthesis	KEGG PATHWAY	nta00970	1	143	0.999244	0.99986	Niben101Scf08820g01004.1	http://www.genome.jp/kegg-bin/show_pathway?nta00970/nta:107813993%09red
mRNA surveillance pathway	KEGG PATHWAY	nta03015	4	284	0.999629	0.99986	Niben101Scf00337g07011.1|Niben101Scf06570g04001.1|Niben101Scf16939g00010.1|Niben101Scf02949g13003.1	http://www.genome.jp/kegg-bin/show_pathway?nta03015/nta:107821190%09red/nta:107821178%09red/nta:107774759%09red/nta:107767339%09red
RNA transport	KEGG PATHWAY	nta03013	7	413	0.99986	0.99986	Niben101Scf02021g01002.1|Niben101Scf03175g01014.1|Niben101Scf10749g02003.1|Niben101Scf04639g06007.1|Niben101Scf39540g00003.1|Niben101Scf02361g07010.1|Niben101Scf05676g06014.1	http://www.genome.jp/kegg-bin/show_pathway?nta03013/nta:107796007%09red/nta:107818198%09red/nta:107826390%09red/nta:107810563%09red/nta:107819522%09red/nta:107808033%09red/nta:107804233%09red

## Sheet: ∆SR1f.vs.Mock.TabacumBackground
SUPPLEMENTARY FILE 4
Dataset: DEGs in RCNMV∆SR1f vs mock infection
##Databases: KEGG PATHWAY
##Statistical test method: hypergeometric test / Fisher's exact test
##FDR correction method: Benjamini and Hochberg
#Term	Database	ID	Input number	Background number	P-Value	Corrected P-Value	Input	Hyperlink
Photosynthesis	KEGG PATHWAY	nta00195	25	149	1.57083e-27	9.11081e-26	Niben101Scf08137g00015.1|Niben101Scf09235g00011.1|Niben101Scf00634g00003.1|Niben101Scf07103g01015.1|Niben101Scf02074g07077.1|Niben101Scf02104g00001.1|Niben101Scf03689g01006.1|Niben101Scf04558g00001.1|Niben101Scf00526g01006.1|Niben101Scf00509g00030.1|Niben101Scf00173g09007.1|Niben101Scf03515g00048.1|Niben101Scf36713g00001.1|Niben101Scf05750g00006.1|Niben101Scf05217g01002.1|Niben101Scf06704g00002.1…	http://www.genome.jp/kegg-bin/show_pathway?nta00195/nta:800516%09red/nta:800515%09red/nta:800514%09red/nta:800453%09red/nta:800472%09red/nta:800418%09red
RNA polymerase	KEGG PATHWAY	nta03020	18	102	1.56065e-20	4.52588e-19	Niben101Scf06444g02004.1|Niben101Scf02669g00006.1|Niben101Scf00568g04008.1|Niben101Scf05640g00003.1|Niben101Scf06078g00001.1|Niben101Scf03929g06006.1|Niben101Scf05848g04014.1|Niben101Scf06444g02010.1|Niben101Scf00568g04005.1|Niben101Scf19295g00012.1|Niben101Scf06444g02007.1|Niben101Scf00161g00006.1|Niben101Scf30168g00001.1|Niben101Scf00662g01003.1|Niben101Scf00662g01002.1|Niben101Scf04892g00009.1…	http://www.genome.jp/kegg-bin/show_pathway?nta03020/nta:800532%09red/nta:800449%09red/nta:800521%09red
Metabolic pathways	KEGG PATHWAY	nta01100	66	5069	3.83772e-10	7.41959e-09	Niben101Scf08137g00015.1|Niben101Scf05304g02001.1|Niben101Scf04328g00046.1|Niben101Scf06542g00010.1|Niben101Scf09235g00011.1|Niben101Scf10254g01014.1|Niben101Scf02772g02001.1|Niben101Scf00568g04065.1|Niben101Scf05307g01001.1|Niben101Scf00234g01024.1|Niben101Scf05972g02008.1|Niben101Scf07103g01015.1|Niben101Scf02074g07077.1|Niben101Scf00568g04025.1|Niben101Scf02104g00001.1|Niben101Scf04926g04019.1…	http://www.genome.jp/kegg-bin/show_pathway?nta01100/nta:107803700%09red/nta:800516%09red/nta:107767576%09red/nta:107797996%09red/nta:107811683%09red/nta:107799658%09red/nta:800418%09red/nta:107782083%09red/nta:107801519%09red/nta:107794012%09red/nta:107801230%09red/nta:107828143%09red/nta:107829877%09red/nta:107807469%09red/nta:107762397%09red/nta:107818187%09red/nta:107786807%09red/nta:107831320…
Ribosome	KEGG PATHWAY	nta03010	22	771	1.56821e-09	2.27391e-08	Niben101Scf03374g00001.1|Niben101Scf06840g00010.1|Niben101Scf00662g01005.1|Niben101Scf05562g00006.1|Niben101Scf16608g00005.1|Niben101Scf06444g02003.1|Niben101Scf00519g00014.1|Niben101Scf22627g00001.1|Niben101Scf00028g03009.1|Niben101Scf02171g00001.1|Niben101Scf22792g00002.1|Niben101Scf04233g00002.1|Niben101Scf02564g09011.1|Niben101Scf01212g01009.1|Niben101Scf14012g00006.1|Niben101Ctg14963g00002.1…	http://www.genome.jp/kegg-bin/show_pathway?nta03010/nta:107831185%09red/nta:107763424%09red/nta:107774355%09red/nta:107766434%09red/nta:800468%09red/nta:800455%09red/nta:800439%09red/nta:3205283%09red/nta:800419%09red/nta:800434%09red/nta:800422%09red
Oxidative phosphorylation	KEGG PATHWAY	nta00190	10	327	2.67834e-05	0.000310688	Niben101Scf00163g08008.1|Niben101Scf00173g09006.1|Niben101Scf00173g09007.1|Niben101Scf00568g04065.1|Niben101Scf00234g01024.1|Niben101Scf05750g00006.1|Niben101Scf07103g01015.1|Niben101Scf02074g07077.1|Niben101Scf04926g04019.1|Niben101Scf07103g01009.1	http://www.genome.jp/kegg-bin/show_pathway?nta00190/nta:107762397%09red/nta:107807469%09red/nta:800515%09red/nta:800472%09red/nta:107817974%09red
alpha-Linolenic acid metabolism	KEGG PATHWAY	nta00592	5	106	0.000444892	0.00430062	Niben101Scf02688g02014.1|Niben101Scf00313g08016.1|Niben101Scf02207g11009.1|Niben101Scf02772g02001.1|Niben101Scf01574g00002.1	http://www.genome.jp/kegg-bin/show_pathway?nta00592/nta:107829877%09red/nta:107767576%09red/nta:107801729%09red/nta:107828143%09red
Ascorbate and aldarate metabolism	KEGG PATHWAY	nta00053	4	111	0.00427215	0.0353979	Niben101Scf30621g00001.1|Niben101Scf30418g00013.1|Niben101Scf10015g08009.1|Niben101Scf05818g00018.1	http://www.genome.jp/kegg-bin/show_pathway?nta00053/nta:107799952%09red/nta:107777254%09red
Glutathione metabolism	KEGG PATHWAY	nta00480	5	199	0.00635595	0.0460807	Niben101Scf01580g05004.1|Niben101Scf10254g01014.1|Niben101Scf30418g00013.1|Niben101Scf10015g08009.1|Niben101Scf00551g02008.1	http://www.genome.jp/kegg-bin/show_pathway?nta00480/nta:107794792%09red/nta:107771507%09red/nta:107777254%09red/nta:107815922%09red
Plant hormone signal transduction	KEGG PATHWAY	nta04075	9	645	0.0130824	0.0843085	Niben101Scf09238g00004.1|Niben101Ctg14368g00003.1|Niben101Scf07157g00004.1|Niben101Scf07549g02001.1|Niben101Scf10438g02005.1|Niben101Scf08390g07004.1|Niben101Scf17640g00003.1|Niben101Scf00090g02002.1|Niben101Scf08651g00010.1	http://www.genome.jp/kegg-bin/show_pathway?nta04075/nta:107824387%09red/nta:107794358%09red/nta:107766134%09red/nta:107788622%09red/nta:107798038%09red/nta:107766083%09red/nta:107808387%09red
Porphyrin and chlorophyll metabolism	KEGG PATHWAY	nta00860	3	107	0.0249153	0.140781	Niben101Scf04388g00011.1|Niben101Scf07214g00015.1|Niben101Scf05304g02001.1	http://www.genome.jp/kegg-bin/show_pathway?nta00860/nta:107791852%09red/nta:107818187%09red
Cyanoamino acid metabolism	KEGG PATHWAY	nta00460	3	110	0.0266999	0.140781	Niben101Scf05643g05001.1|Niben101Scf00551g02008.1|Niben101Scf01181g01007.1	http://www.genome.jp/kegg-bin/show_pathway?nta00460/nta:107794792%09red/nta:107780184%09red/nta:107797996%09red
Biosynthesis of secondary metabolites	KEGG PATHWAY	nta01110	22	2502	0.0317663	0.153537	Niben101Scf06542g00010.1|Niben101Scf02772g02001.1|Niben101Scf05307g01001.1|Niben101Scf07214g00015.1|Niben101Scf00682g04013.1|Niben101Scf07497g00004.1|Niben101Scf07767g02011.1|Niben101Scf01062g01001.1|Niben101Scf06869g02008.1|Niben101Scf17380g00003.1|Niben101Scf00313g08016.1|Niben101Scf01837g03007.1|Niben101Scf02541g03003.1|Niben101Scf02688g02014.1|Niben101Scf02207g11009.1|Niben101Scf04388g00011.1…	http://www.genome.jp/kegg-bin/show_pathway?nta01110/nta:107803700%09red/nta:107817101%09red/nta:107761874%09red/nta:107829877%09red/nta:107818187%09red/nta:107828143%09red/nta:107831320%09red/nta:107768362%09red/nta:107808764%09red/nta:107791852%09red/nta:107804602%09red/nta:107767576%09red/nta:107797996%09red/nta:107811683%09red/nta:107826141%09red/nta:107773093%09red/nta:107780184%09red/nta:107…
Stilbenoid, diarylheptanoid and gingerol biosynthesis	KEGG PATHWAY	nta00945	2	70	0.0630849	0.281456	Niben101Scf06542g00010.1|Niben101Scf01062g01001.1	http://www.genome.jp/kegg-bin/show_pathway?nta00945/nta:107826141%09red/nta:107768362%09red
Sulfur metabolism	KEGG PATHWAY	nta00920	2	76	0.072519	0.300436	Niben101Scf00327g00011.1|Niben101Scf05438g03003.1	http://www.genome.jp/kegg-bin/show_pathway?nta00920/nta:107799658%09red/nta:107801230%09red
Zeatin biosynthesis	KEGG PATHWAY	nta00908	2	85	0.0874451	0.338121	Niben101Scf01634g07023.1|Niben101Scf10877g00001.1	http://www.genome.jp/kegg-bin/show_pathway?nta00908/nta:107793379%09red/nta:107795312%09red
Flavonoid biosynthesis	KEGG PATHWAY	nta00941	2	93	0.101402	0.352053	Niben101Scf06542g00010.1|Niben101Scf01062g01001.1	http://www.genome.jp/kegg-bin/show_pathway?nta00941/nta:107826141%09red/nta:107768362%09red
Nitrogen metabolism	KEGG PATHWAY	nta00910	2	94	0.103188	0.352053	Niben101Scf03766g09001.1|Niben101Scf00367g10003.1	http://www.genome.jp/kegg-bin/show_pathway?nta00910/nta:107801183%09red/nta:107767796%09red
Taurine and hypotaurine metabolism	KEGG PATHWAY	nta00430	1	25	0.137282	0.442353	Niben101Scf00551g02008.1	http://www.genome.jp/kegg-bin/show_pathway?nta00430/nta:107794792%09red
Pentose phosphate pathway	KEGG PATHWAY	nta00030	2	125	0.162107	0.450395	Niben101Scf01837g03007.1|Niben101Scf06869g02008.1	http://www.genome.jp/kegg-bin/show_pathway?nta00030/nta:107808764%09red/nta:107831320%09red
Arginine and proline metabolism	KEGG PATHWAY	nta00330	2	128	0.168095	0.450395	Niben101Scf01580g05004.1|Niben101Scf02080g03010.1	http://www.genome.jp/kegg-bin/show_pathway?nta00330/nta:107801519%09red/nta:107815922%09red
Homologous recombination	KEGG PATHWAY	nta03440	2	132	0.176138	0.450395	Niben101Scf03917g00017.1|Niben101Ctg14074g00003.1	http://www.genome.jp/kegg-bin/show_pathway?nta03440/nta:107765327%09red/nta:107765913%09red
Cysteine and methionine metabolism	KEGG PATHWAY	nta00270	3	254	0.179369	0.450395	Niben101Scf02080g03010.1|Niben101Scf05972g02008.1|Niben101Scf00309g05012.1	http://www.genome.jp/kegg-bin/show_pathway?nta00270/nta:107801519%09red/nta:107794012%09red
Glycine, serine and threonine metabolism	KEGG PATHWAY	nta00260	2	138	0.18831	0.450395	Niben101Scf02541g03003.1|Niben101Scf00682g04013.1	http://www.genome.jp/kegg-bin/show_pathway?nta00260/nta:107804602%09red/nta:107782083%09red
Linoleic acid metabolism	KEGG PATHWAY	nta00591	1	37	0.194136	0.450395	Niben101Scf02688g02014.1	http://www.genome.jp/kegg-bin/show_pathway?nta00591/nta:107828143%09red
Arachidonic acid metabolism	KEGG PATHWAY	nta00590	1	37	0.194136	0.450395	Niben101Scf00551g02008.1	http://www.genome.jp/kegg-bin/show_pathway?nta00590/nta:107794792%09red
Spliceosome	KEGG PATHWAY	nta03040	4	425	0.226678	0.46527	Niben101Scf05233g00008.1|Niben101Scf14494g00002.1|Niben101Scf11806g00009.1|Niben101Scf00138g03003.1	http://www.genome.jp/kegg-bin/show_pathway?nta03040/nta:107779991%09red/nta:107804351%09red/nta:107779042%09red/nta:107768479%09red
Brassinosteroid biosynthesis	KEGG PATHWAY	nta00905	1	46	0.234309	0.46527	Niben101Scf07767g02011.1	http://www.genome.jp/kegg-bin/show_pathway?nta00905/nta:107803700%09red
Nicotinate and nicotinamide metabolism	KEGG PATHWAY	nta00760	1	47	0.238648	0.46527	Niben101Scf04788g00023.1	http://www.genome.jp/kegg-bin/show_pathway?nta00760/nta:107820078%09red
Carbon fixation in photosynthetic organisms	KEGG PATHWAY	nta00710	2	167	0.248339	0.46527	Niben101Scf01837g03007.1|Niben101Scf06869g02008.1	http://www.genome.jp/kegg-bin/show_pathway?nta00710/nta:107808764%09red/nta:107831320%09red
Biosynthesis of unsaturated fatty acids	KEGG PATHWAY	nta01040	1	51	0.255758	0.46527	Niben101Scf26075g00003.1	http://www.genome.jp/kegg-bin/show_pathway?nta01040/nta:107798854%09red
Isoquinoline alkaloid biosynthesis	KEGG PATHWAY	nta00950	1	51	0.255758	0.46527	Niben101Scf07497g00004.1	http://www.genome.jp/kegg-bin/show_pathway?nta00950/nta:107773093%09red
Inositol phosphate metabolism	KEGG PATHWAY	nta00562	2	171	0.256701	0.46527	Niben101Scf30621g00001.1|Niben101Scf05818g00018.1	http://www.genome.jp/kegg-bin/show_pathway?nta00562/nta:107799952%09red
Valine, leucine and isoleucine biosynthesis	KEGG PATHWAY	nta00290	1	56	0.276608	0.48616	Niben101Scf00682g04013.1	http://www.genome.jp/kegg-bin/show_pathway?nta00290/nta:107804602%09red
Diterpenoid biosynthesis	KEGG PATHWAY	nta00904	1	65	0.31268	0.533395	Niben101Scf02340g07012.1	http://www.genome.jp/kegg-bin/show_pathway?nta00904/nta:107814700%09red
ABC transporters	KEGG PATHWAY	nta02010	1	70	0.331939	0.546957	Niben101Scf07442g00008.1	http://www.genome.jp/kegg-bin/show_pathway?nta02010/nta:107827059%09red
Steroid biosynthesis	KEGG PATHWAY	nta00100	1	72	0.339491	0.546957	Niben101Scf00167g03010.1	http://www.genome.jp/kegg-bin/show_pathway?nta00100/nta:107789951%09red
Cutin, suberine and wax biosynthesis	KEGG PATHWAY	nta00073	1	75	0.350659	0.549682	Niben101Scf17380g00003.1	http://www.genome.jp/kegg-bin/show_pathway?nta00073/nta:107817101%09red
Tyrosine metabolism	KEGG PATHWAY	nta00350	1	91	0.40712	0.611856	Niben101Scf07497g00004.1	http://www.genome.jp/kegg-bin/show_pathway?nta00350/nta:107773093%09red
Basal transcription factors	KEGG PATHWAY	nta03022	1	95	0.420452	0.611856	Niben101Scf00375g01013.1	http://www.genome.jp/kegg-bin/show_pathway?nta03022/nta:107829325%09red
Phenylpropanoid biosynthesis	KEGG PATHWAY	nta00940	3	416	0.42367	0.611856	Niben101Scf06542g00010.1|Niben101Scf01062g01001.1|Niben101Scf01181g01007.1	http://www.genome.jp/kegg-bin/show_pathway?nta00940/nta:107826141%09red/nta:107768362%09red/nta:107797996%09red
Carbon metabolism	KEGG PATHWAY	nta01200	4	594	0.439203	0.611856	Niben101Scf02730g00019.1|Niben101Scf01837g03007.1|Niben101Scf00682g04013.1|Niben101Scf06869g02008.1	http://www.genome.jp/kegg-bin/show_pathway?nta01200/nta:107804602%09red/nta:107808764%09red/nta:107786807%09red/nta:107831320%09red
SNARE interactions in vesicular transport	KEGG PATHWAY	nta04130	1	102	0.443068	0.611856	Niben101Scf02767g04005.1	http://www.genome.jp/kegg-bin/show_pathway?nta04130/nta:107800892%09red
Phenylalanine, tyrosine and tryptophan biosynthesis	KEGG PATHWAY	nta00400	1	107	0.458682	0.612697	Niben101Scf02541g03003.1	http://www.genome.jp/kegg-bin/show_pathway?nta00400/nta:107782083%09red
Protein export	KEGG PATHWAY	nta03060	1	109	0.464804	0.612697	Niben101Scf00797g17012.1	http://www.genome.jp/kegg-bin/show_pathway?nta03060/nta:107818904%09red
Fatty acid biosynthesis	KEGG PATHWAY	nta00061	1	116	0.485694	0.617164	Niben101Scf26075g00003.1	http://www.genome.jp/kegg-bin/show_pathway?nta00061/nta:107798854%09red
Glycolysis / Gluconeogenesis	KEGG PATHWAY	nta00010	2	288	0.48956	0.617164	Niben101Scf05307g01001.1|Niben101Scf06869g02008.1	http://www.genome.jp/kegg-bin/show_pathway?nta00010/nta:107811683%09red/nta:107831320%09red
Terpenoid backbone biosynthesis	KEGG PATHWAY	nta00900	1	121	0.500115	0.617164	Niben101Scf03110g02006.1	http://www.genome.jp/kegg-bin/show_pathway?nta00900/nta:107761874%09red
Alanine, aspartate and glutamate metabolism	KEGG PATHWAY	nta00250	1	129	0.522355	0.631179	Niben101Scf05643g05001.1	http://www.genome.jp/kegg-bin/show_pathway?nta00250/nta:107780184%09red
Starch and sucrose metabolism	KEGG PATHWAY	nta00500	2	320	0.545303	0.641012	Niben101Scf10158g01036.1|Niben101Scf01181g01007.1	http://www.genome.jp/kegg-bin/show_pathway?nta00500/nta:107813561%09red/nta:107797996%09red
Aminoacyl-tRNA biosynthesis	KEGG PATHWAY	nta00970	1	143	0.558926	0.641012	Niben101Scf09640g01004.1	http://www.genome.jp/kegg-bin/show_pathway?nta00970/nta:107831133%09red
Fructose and mannose metabolism	KEGG PATHWAY	nta00051	1	145	0.563917	0.641012	Niben101Scf06869g02008.1	http://www.genome.jp/kegg-bin/show_pathway?nta00051/nta:107831320%09red
Biosynthesis of amino acids	KEGG PATHWAY	nta01230	3	524	0.5747	0.641012	Niben101Scf02541g03003.1|Niben101Scf01837g03007.1|Niben101Scf00682g04013.1	http://www.genome.jp/kegg-bin/show_pathway?nta01230/nta:107804602%09red/nta:107808764%09red/nta:107782083%09red
Glyoxylate and dicarboxylate metabolism	KEGG PATHWAY	nta00630	1	176	0.634454	0.675589	Niben101Scf02730g00019.1	http://www.genome.jp/kegg-bin/show_pathway?nta00630/nta:107786807%09red
MAPK signaling pathway - plant	KEGG PATHWAY	nta04016	2	378	0.635105	0.675589	Niben101Scf17640g00003.1|Niben101Scf10438g02005.1	http://www.genome.jp/kegg-bin/show_pathway?nta04016/nta:107788622%09red/nta:107766134%09red
Fatty acid metabolism	KEGG PATHWAY	nta01212	1	179	0.640644	0.675589	Niben101Scf26075g00003.1	http://www.genome.jp/kegg-bin/show_pathway?nta01212/nta:107798854%09red
RNA transport	KEGG PATHWAY	nta03013	2	413	0.682247	0.706613	Niben101Scf05676g06014.1|Niben101Scf00182g01003.1	http://www.genome.jp/kegg-bin/show_pathway?nta03013/nta:107818198%09red/nta:107789833%09red
Amino sugar and nucleotide sugar metabolism	KEGG PATHWAY	nta00520	1	283	0.801303	0.815361	Niben101Scf00273g01001.1	http://www.genome.jp/kegg-bin/show_pathway?nta00520/nta:107771119%09red
Ubiquitin mediated proteolysis	KEGG PATHWAY	nta04120	1	317	0.836326	0.836326	Niben101Scf03203g02001.1	http://www.genome.jp/kegg-bin/show_pathway?nta04120/nta:107776364%09red

## Sheet: wt.vs.mock.TomatoBackground
SUPPLEMENTARY FILE 4
Dataset: DEGs in wt RCNMV vs mock infection
##Databases: KEGG PATHWAY
##Statistical test method: hypergeometric test / Fisher's exact test
##FDR correction method: Benjamini and Hochberg
#Term	Database	ID	Input number	Background number	P-Value	Corrected P-Value	Input	Hyperlink
Plant-pathogen interaction	KEGG PATHWAY	sly04626	73	189	9.27928e-15	1.11351e-12	Niben101Scf01212g03005.1|Niben101Scf02195g01001.1|Niben101Scf11105g01005.1|Niben101Scf05077g00005.1|Niben101Scf15752g00002.1|Niben101Scf00107g03008.1|Niben101Scf00975g01015.1|Niben101Scf02840g04009.1|Niben101Scf01173g00005.1|Niben101Scf27914g00006.1|Niben101Scf07608g00007.1|Niben101Scf13289g00011.1|Niben101Scf02237g01002.1|Niben101Scf07586g00004.1|Niben101Ctg13610g00001.1|Niben101Scf23800g00001.1…	http://www.genome.jp/kegg-bin/show_pathway?sly04626/sly:101268787%09red/sly:101250219%09red/sly:101246133%09red/sly:101245298%09red/sly:101265138%09red/sly:101265722%09red/sly:778199%09red/sly:101260188%09red/sly:543900%09red/sly:100191111%09red/sly:543942%09red/sly:101258625%09red/sly:101257866%09red/sly:101260143%09red/sly:100736484%09red/sly:101256817%09red/sly:101256979%09red/sly:101257927%09…
Plant hormone signal transduction	KEGG PATHWAY	sly04075	84	300	1.4528e-10	8.71681e-09	Niben101Scf00508g06006.1|Niben101Scf07590g01002.1|Niben101Scf10124g01002.1|Niben101Scf13168g00007.1|Niben101Scf15451g00001.1|Niben101Scf04392g04008.1|Niben101Ctg13782g00003.1|Niben101Scf00980g03001.1|Niben101Scf01577g01019.1|Niben101Scf07549g02001.1|Niben101Scf00107g03008.1|Niben101Scf03911g05013.1|Niben101Scf02063g05001.1|Niben101Scf31173g00004.1|Niben101Scf01953g00002.1|Niben101Scf00530g10010.1…	http://www.genome.jp/kegg-bin/show_pathway?sly04075/sly:101258886%09red/sly:101267832%09red/sly:101055555%09red/sly:101246970%09red/sly:101254179%09red/sly:544270%09red/sly:109119038%09red/sly:101253192%09red/sly:101265701%09red/sly:101244482%09red/sly:100191111%09red/sly:778234%09red/sly:543722%09red/sly:101265431%09red/sly:544165%09red/sly:543946%09red/sly:101262506%09red/sly:101251725%09red/sl…
Photosynthesis	KEGG PATHWAY	sly00195	35	84	1.71668e-08	5.30182e-07	Niben101Scf01797g03034.1|Niben101Scf07541g00015.1|Niben101Scf00167g04017.1|Niben101Scf01241g06003.1|Niben101Scf00578g00008.1|Niben101Scf00851g01001.1|Niben101Scf05820g01009.1|Niben101Scf02293g03027.1|Niben101Scf01158g03007.1|Niben101Scf02104g00001.1|Niben101Scf00508g00007.1|Niben101Scf06919g00016.1|Niben101Scf00509g00030.1|Niben101Scf21348g00006.1|Niben101Scf00057g00027.1|Niben101Scf03287g02002.1…	http://www.genome.jp/kegg-bin/show_pathway?sly00195/sly:101243864%09red/sly:101245166%09red/sly:101249865%09red/sly:101263732%09red/sly:3950464%09red/sly:3950462%09red/sly:101255222%09red/sly:544053%09red/sly:3950408%09red/sly:101260830%09red/sly:3950484%09red/sly:101248983%09red/sly:3950399%09red/sly:101264609%09red/sly:101265555%09red/sly:101254806%09red/sly:101266426%09red/sly:101245880%09red/…
MAPK signaling pathway - plant	KEGG PATHWAY	sly04016	56	185	1.76727e-08	5.30182e-07	Niben101Scf07590g01002.1|Niben101Scf01297g04006.1|Niben101Scf02362g02014.1|Niben101Scf15451g00001.1|Niben101Scf04133g02009.1|Niben101Scf00107g03008.1|Niben101Scf07491g00003.1|Niben101Scf02063g05001.1|Niben101Scf05152g00001.1|Niben101Scf03093g00004.1|Niben101Scf07608g00007.1|Niben101Scf00530g10010.1|Niben101Scf02840g04009.1|Niben101Scf17640g00003.1|Niben101Scf03949g00023.1|Niben101Scf07241g00013.1…	http://www.genome.jp/kegg-bin/show_pathway?sly04016/sly:101258886%09red/sly:104648939%09red/sly:101268787%09red/sly:101245298%09red/sly:543948%09red/sly:100191111%09red/sly:778234%09red/sly:101266437%09red/sly:101262346%09red/sly:543946%09red/sly:101266023%09red/sly:101262035%09red/sly:101245998%09red/sly:101250944%09red/sly:544148%09red/sly:101263483%09red/sly:101248778%09red/sly:100534642%09red…
Starch and sucrose metabolism	KEGG PATHWAY	sly00500	38	147	6.23614e-05	0.00149667	Niben101Scf12320g04004.1|Niben101Scf00339g09005.1|Niben101Scf04289g01010.1|Niben101Scf26939g00002.1|Niben101Scf00274g01001.1|Niben101Scf09672g01005.1|Niben101Scf04160g01002.1|Niben101Scf00090g08010.1|Niben101Scf00456g00003.1|Niben101Scf06275g00008.1|Niben101Scf04910g01007.1|Niben101Scf08797g00012.1|Niben101Scf11389g01020.1|Niben101Scf10157g04004.1|Niben101Scf11588g00024.1|Niben101Scf09555g00006.1…	http://www.genome.jp/kegg-bin/show_pathway?sly00500/sly:100135703%09red/sly:101253815%09red/sly:101253025%09red/sly:544039%09red/sly:101252941%09red/sly:101250960%09red/sly:101254891%09red/sly:543583%09red/sly:101259175%09red/sly:543992%09red/sly:101248330%09red/sly:543731%09red/sly:543502%09red/sly:543698%09red/sly:101246803%09red/sly:101247646%09red/sly:100736451%09red/sly:101256649%09red/sly:1…
Metabolic pathways	KEGG PATHWAY	sly01100	356	2483	0.000703143	0.0140629	Niben101Scf01241g06003.1|Niben101Scf01100g04008.1|Niben101Scf07767g02011.1|Niben101Scf01548g00002.1|Niben101Scf02497g01012.1|Niben101Scf12159g09011.1|Niben101Scf05245g02003.1|Niben101Scf04547g02001.1|Niben101Scf00918g00001.1|Niben101Scf02387g03017.1|Niben101Scf12270g02002.1|Niben101Scf10158g01036.1|Niben101Ctg14168g00004.1|Niben101Scf19517g00004.1|Niben101Scf05643g05001.1|Niben101Scf01623g01028.1…	http://www.genome.jp/kegg-bin/show_pathway?sly01100/sly:543602%09red/sly:101250644%09red/sly:101266084%09red/sly:544171%09red/sly:101246371%09red/sly:101258916%09red/sly:543605%09red/sly:101268445%09red/sly:101254281%09red/sly:543514%09red/sly:101266358%09red/sly:101264432%09red/sly:101263975%09red/sly:101248330%09red/sly:101265235%09red/sly:101261963%09red/sly:101246342%09red/sly:101260521%09red…
Sesquiterpenoid and triterpenoid biosynthesis	KEGG PATHWAY	sly00909	11	27	0.00162047	0.0277796	Niben101Scf00712g02011.1|Niben101Scf04362g07009.1|Niben101Scf06245g01017.1|Niben101Scf02367g00003.1|Niben101Scf04362g07011.1|Niben101Scf00700g00005.1|Niben101Scf00994g00001.1|Niben101Scf03993g06006.1|Niben101Scf03993g05005.1|Niben101Scf01240g01008.1|Niben101Scf00739g04029.1	http://www.genome.jp/kegg-bin/show_pathway?sly00909/sly:101264676%09red/sly:101251277%09red/sly:101264803%09red/sly:100529102%09red
Glutathione metabolism	KEGG PATHWAY	sly00480	27	117	0.00274053	0.0411079	Niben101Scf08130g00016.1|Niben101Scf35444g00004.1|Niben101Scf08130g00014.1|Niben101Scf30418g00013.1|Niben101Scf02296g00016.1|Niben101Scf05417g01007.1|Niben101Scf10316g03003.1|Niben101Scf03197g02003.1|Niben101Scf01517g06010.1|Niben101Ctg15314g00004.1|Niben101Scf03147g10010.1|Niben101Scf10205g00006.1|Niben101Scf04981g00001.1|Niben101Scf05596g00010.1|Niben101Scf10254g01014.1|Niben101Scf10254g01002.1…	http://www.genome.jp/kegg-bin/show_pathway?sly00480/sly:543813%09red/sly:101266084%09red/sly:543815%09red/sly:543894%09red/sly:101258000%09red/sly:101263185%09red/sly:101267339%09red/sly:544197%09red/sly:101249765%09red/sly:101249507%09red/sly:101266149%09red/sly:778229%09red/sly:101255036%09red/sly:543814%09red/sly:101268500%09red/sly:101256373%09red/sly:101259327%09red/sly:101248761%09red
Alanine, aspartate and glutamate metabolism	KEGG PATHWAY	sly00250	15	55	0.00653897	0.0871862	Niben101Scf05643g05001.1|Niben101Scf02015g01007.1|Niben101Scf01068g00008.1|Niben101Scf09832g00002.1|Niben101Scf00573g01003.1|Niben101Scf00870g03002.1|Niben101Scf00747g11007.1|Niben101Scf18214g00004.1|Niben101Scf01241g02004.1|Niben101Scf10193g00020.1|Niben101Scf11860g00013.1|Niben101Scf07926g05011.1|Niben101Scf09997g00023.1|Niben101Scf03164g07006.1|Niben101Scf00918g00001.1	http://www.genome.jp/kegg-bin/show_pathway?sly00250/sly:544015%09red/sly:101244012%09red/sly:101244094%09red/sly:101254281%09red/sly:101260072%09red/sly:101245157%09red/sly:543875%09red/sly:101246035%09red/sly:101264098%09red/sly:101259235%09red/sly:101261642%09red/sly:101264873%09red
Protein processing in endoplasmic reticulum	KEGG PATHWAY	sly04141	42	226	0.00777304	0.0932765	Niben101Scf00449g06008.1|Niben101Scf03817g16010.1|Niben101Scf04040g08015.1|Niben101Scf10834g03005.1|Niben101Scf27914g00006.1|Niben101Scf04040g09011.1|Niben101Scf04091g00013.1|Niben101Scf03966g00004.1|Niben101Scf01704g00002.1|Niben101Scf13703g01006.1|Niben101Scf06436g04005.1|Niben101Scf04490g00001.1|Niben101Scf01037g01016.1|Niben101Scf07275g02012.1|Niben101Scf02771g01007.1|Niben101Scf02123g02003.1…	http://www.genome.jp/kegg-bin/show_pathway?sly04141/sly:101243642%09red/sly:101260143%09red/sly:544282%09red/sly:101262304%09red/sly:101256444%09red/sly:101248267%09red/sly:101264841%09red/sly:101256722%09red/sly:100134914%09red/sly:101248677%09red/sly:101252822%09red/sly:101247151%09red/sly:101256837%09red/sly:101250991%09red/sly:101255164%09red/sly:101267944%09red/sly:543507%09red/sly:101254946…
Cysteine and methionine metabolism	KEGG PATHWAY	sly00270	25	117	0.00875443	0.0953699	Niben101Scf09217g00024.1|Niben101Scf09379g01002.1|Niben101Scf08039g01005.1|Niben101Scf07926g05011.1|Niben101Scf09997g00023.1|Niben101Scf18648g00006.1|Niben101Scf06263g01001.1|Niben101Scf09512g03008.1|Niben101Scf01267g00002.1|Niben101Scf10193g00020.1|Niben101Scf02543g01008.1|Niben101Scf05581g00010.1|Niben101Scf03164g07006.1|Niben101Scf02918g00003.1|Niben101Scf01068g00008.1|Niben101Scf09832g00002.1…	http://www.genome.jp/kegg-bin/show_pathway?sly00270/sly:101262954%09red/sly:101244012%09red/sly:101249935%09red/sly:544052%09red/sly:101260072%09red/sly:101253958%09red/sly:101254848%09red/sly:543506%09red/sly:101257583%09red/sly:101245503%09red/sly:101244094%09red/sly:100125909%09red/sly:101254553%09red/sly:101252012%09red/sly:101264873%09red/sly:101254608%09red/sly:606304%09red/sly:101261642%09…
Sulfur metabolism	KEGG PATHWAY	sly00920	11	36	0.00953699	0.0953699	Niben101Scf37733g00002.1|Niben101Scf05438g03003.1|Niben101Scf16189g00001.1|Niben101Scf00327g00011.1|Niben101Scf34135g00003.1|Niben101Scf02971g04001.1|Niben101Scf12197g03017.1|Niben101Scf02041g01013.1|Niben101Scf18648g00006.1|Niben101Scf05581g00010.1|Niben101Scf04446g00023.1	http://www.genome.jp/kegg-bin/show_pathway?sly00920/sly:544267%09red/sly:101268552%09red/sly:101257583%09red/sly:101245503%09red/sly:101253958%09red/sly:101257319%09red
Biosynthesis of secondary metabolites	KEGG PATHWAY	sly01110	181	1252	0.0104796	0.096735	Niben101Scf10067g02017.1|Niben101Scf00573g01003.1|Niben101Scf02907g06004.1|Niben101Scf01236g05019.1|Niben101Scf05307g01001.1|Niben101Scf02858g00009.1|Niben101Scf08156g01001.1|Niben101Scf04840g01004.1|Niben101Scf18648g00006.1|Niben101Scf07767g02011.1|Niben101Scf00978g12003.1|Niben101Scf00929g03016.1|Niben101Scf09512g03008.1|Niben101Scf02381g07006.1|Niben101Scf00622g00006.1|Niben101Scf11389g01020.1…	http://www.genome.jp/kegg-bin/show_pathway?sly01110/sly:543602%09red/sly:544171%09red/sly:101246371%09red/sly:101268445%09red/sly:101254281%09red/sly:101264432%09red/sly:101252066%09red/sly:101261963%09red/sly:101264803%09red/sly:101260521%09red/sly:101254608%09red/sly:101247849%09red/sly:101245480%09red/sly:101254591%09red/sly:101255105%09red/sly:101259235%09red/sly:101268121%09red/sly:101246783…
Tropane, piperidine and pyridine alkaloid biosynthesis	KEGG PATHWAY	sly00960	10	34	0.0161335	0.130149	Niben101Scf01068g00008.1|Niben101Scf09832g00002.1|Niben101Scf01732g01011.1|Niben101Scf06338g00001.1|Niben101Scf10193g00020.1|Niben101Scf05980g00005.1|Niben101Scf07926g05011.1|Niben101Scf09997g00023.1|Niben101Scf00207g02002.1|Niben101Scf03164g07006.1	http://www.genome.jp/kegg-bin/show_pathway?sly00960/sly:101244012%09red/sly:101244094%09red/sly:101260072%09red/sly:101265293%09red/sly:101249935%09red/sly:543808%09red/sly:101265978%09red/sly:101261642%09red/sly:101264873%09red
Linoleic acid metabolism	KEGG PATHWAY	sly00591	7	19	0.016937	0.130149	Niben101Scf06364g00003.1|Niben101Scf00711g02004.1|Niben101Scf01434g03006.1|Niben101Scf02688g02014.1|Niben101Scf03284g07001.1|Niben101Scf08869g00002.1|Niben101Scf01506g02001.1	http://www.genome.jp/kegg-bin/show_pathway?sly00591/sly:101257007%09red/sly:101252788%09red/sly:544008%09red/sly:543994%09red/sly:543818%09red/sly:101255254%09red
Galactose metabolism	KEGG PATHWAY	sly00052	14	57	0.0173532	0.130149	Niben101Scf12270g02002.1|Niben101Scf12320g04004.1|Niben101Scf06825g03008.1|Niben101Scf01235g00019.1|Niben101Scf12159g09011.1|Niben101Scf11415g00002.1|Niben101Scf26939g00002.1|Niben101Scf00163g23018.1|Niben101Scf03307g06009.1|Niben101Scf05030g05008.1|Niben101Scf09672g01005.1|Niben101Scf06172g02018.1|Niben101Scf02217g03004.1|Niben101Scf06172g02015.1	http://www.genome.jp/kegg-bin/show_pathway?sly00052/sly:101245480%09red/sly:101263843%09red/sly:101266704%09red/sly:101268121%09red/sly:778277%09red/sly:543502%09red/sly:101257623%09red/sly:101254891%09red/sly:101257126%09red/sly:101256341%09red/sly:101256649%09red/sly:543992%09red
Isoquinoline alkaloid biosynthesis	KEGG PATHWAY	sly00950	9	30	0.0199067	0.140518	Niben101Scf01068g00008.1|Niben101Scf09832g00002.1|Niben101Scf01732g01011.1|Niben101Scf06338g00001.1|Niben101Scf10193g00020.1|Niben101Scf07926g05011.1|Niben101Scf08156g01001.1|Niben101Scf09997g00023.1|Niben101Scf03164g07006.1	http://www.genome.jp/kegg-bin/show_pathway?sly00950/sly:101244012%09red/sly:101244094%09red/sly:101260072%09red/sly:101259064%09red/sly:543808%09red/sly:101249935%09red/sly:101261642%09red/sly:101264873%09red
Brassinosteroid biosynthesis	KEGG PATHWAY	sly00905	6	16	0.0248257	0.165505	Niben101Scf04044g07022.1|Niben101Scf09123g01016.1|Niben101Scf05618g04001.1|Niben101Scf03693g02001.1|Niben101Scf02749g01008.1|Niben101Scf07767g02011.1	http://www.genome.jp/kegg-bin/show_pathway?sly00905/sly:101256999%09red/sly:100037489%09red/sly:101252066%09red/sly:101256342%09red/sly:101255105%09red
Terpenoid backbone biosynthesis	KEGG PATHWAY	sly00900	13	58	0.0372286	0.235128	Niben101Scf13180g01003.1|Niben101Scf02387g03017.1|Niben101Scf03710g03004.1|Niben101Scf00929g03016.1|Niben101Scf00312g01001.1|Niben101Scf03110g02006.1|Niben101Scf02203g05002.1|Niben101Scf02367g00003.1|Niben101Scf01111g01003.1|Niben101Scf01729g01015.1|Niben101Scf09686g00013.1|Niben101Scf01100g01006.1|Niben101Scf02814g03006.1	http://www.genome.jp/kegg-bin/show_pathway?sly00900/sly:101250227%09red/sly:101262830%09red/sly:101244664%09red/sly:100134904%09red/sly:101265292%09red/sly:101246371%09red/sly:543702%09red/sly:101264803%09red/sly:101266434%09red/sly:778360%09red
Phenylalanine, tyrosine and tryptophan biosynthesis	KEGG PATHWAY	sly00400	11	50	0.0577237	0.338638	Niben101Scf01068g00008.1|Niben101Scf09832g00002.1|Niben101Scf09997g00023.1|Niben101Scf02537g04006.1|Niben101Scf10193g00020.1|Niben101Scf07926g05011.1|Niben101Scf10126g00007.1|Niben101Scf10152g01008.1|Niben101Scf06338g00001.1|Niben101Scf03164g07006.1|Niben101Scf04638g00013.1	http://www.genome.jp/kegg-bin/show_pathway?sly00400/sly:101249247%09red/sly:101244012%09red/sly:101244094%09red/sly:101260072%09red/sly:101264432%09red/sly:101259361%09red/sly:101249935%09red/sly:544153%09red/sly:101261642%09red/sly:101264873%09red
Arginine biosynthesis	KEGG PATHWAY	sly00220	9	38	0.0592617	0.338638	Niben101Scf01068g00008.1|Niben101Scf09832g00002.1|Niben101Scf00870g03002.1|Niben101Scf00747g11007.1|Niben101Scf02015g01007.1|Niben101Scf10193g00020.1|Niben101Scf07926g05011.1|Niben101Scf09997g00023.1|Niben101Scf03164g07006.1	http://www.genome.jp/kegg-bin/show_pathway?sly00220/sly:544015%09red/sly:101244012%09red/sly:101244094%09red/sly:101260072%09red/sly:101246035%09red/sly:101261642%09red/sly:101264873%09red
Tyrosine metabolism	KEGG PATHWAY	sly00350	11	52	0.0700023	0.345269	Niben101Scf01897g05014.1|Niben101Scf01068g00008.1|Niben101Scf09832g00002.1|Niben101Scf01119g00007.1|Niben101Scf01732g01011.1|Niben101Scf06338g00001.1|Niben101Scf10193g00020.1|Niben101Scf07926g05011.1|Niben101Scf08156g01001.1|Niben101Scf09997g00023.1|Niben101Scf03164g07006.1	http://www.genome.jp/kegg-bin/show_pathway?sly00350/sly:101244012%09red/sly:543605%09red/sly:101244094%09red/sly:101260072%09red/sly:101259064%09red/sly:101255350%09red/sly:543808%09red/sly:101249935%09red/sly:101261642%09red/sly:101264873%09red
2-Oxocarboxylic acid metabolism	KEGG PATHWAY	sly01210	13	65	0.0707298	0.345269	Niben101Scf01068g00008.1|Niben101Scf03659g03002.1|Niben101Scf00870g03002.1|Niben101Scf03164g07006.1|Niben101Scf02725g02001.1|Niben101Scf10193g00020.1|Niben101Scf02858g00009.1|Niben101Scf07926g05011.1|Niben101Scf09997g00023.1|Niben101Scf01494g06002.1|Niben101Scf01267g00002.1|Niben101Scf09832g00002.1|Niben101Scf00747g11007.1	http://www.genome.jp/kegg-bin/show_pathway?sly01210/sly:101250813%09red/sly:101244012%09red/sly:101244094%09red/sly:101260072%09red/sly:101253806%09red/sly:101246035%09red/sly:101251379%09red/sly:101254608%09red/sly:101253063%09red/sly:101261642%09red/sly:101264873%09red
Phenylalanine metabolism	KEGG PATHWAY	sly00360	12	59	0.073768	0.345269	Niben101Scf10086g00004.1|Niben101Scf01068g00008.1|Niben101Scf09832g00002.1|Niben101Scf01897g05014.1|Niben101Scf01732g01011.1|Niben101Scf06338g00001.1|Niben101Scf10193g00020.1|Niben101Scf01777g00016.1|Niben101Scf07926g05011.1|Niben101Scf09997g00023.1|Niben101Scf03164g07006.1|Niben101Scf08030g04004.1	http://www.genome.jp/kegg-bin/show_pathway?sly00360/sly:101248029%09red/sly:101244012%09red/sly:101244094%09red/sly:101260072%09red/sly:101265155%09red/sly:101255350%09red/sly:543808%09red/sly:101249935%09red/sly:101255659%09red/sly:101261642%09red/sly:101264873%09red
Sphingolipid metabolism	KEGG PATHWAY	sly00600	7	28	0.0745707	0.345269	Niben101Scf01661g02017.1|Niben101Scf05143g00009.1|Niben101Scf03208g01009.1|Niben101Scf00272g09012.1|Niben101Scf06825g03008.1|Niben101Scf07058g02007.1|Niben101Scf13263g00006.1	http://www.genome.jp/kegg-bin/show_pathway?sly00600/sly:101245292%09red/sly:778277%09red/sly:101263975%09red/sly:778364%09red/sly:101265235%09red/sly:101248229%09red
Nitrogen metabolism	KEGG PATHWAY	sly00910	8	34	0.0748083	0.345269	Niben101Scf02015g01007.1|Niben101Scf03302g02007.1|Niben101Scf07019g02006.1|Niben101Scf18214g00004.1|Niben101Scf02502g07009.1|Niben101Scf01911g05005.1|Niben101Scf01890g03016.1|Niben101Scf00991g13023.1	http://www.genome.jp/kegg-bin/show_pathway?sly00910/sly:544015%09red/sly:101254281%09red/sly:101257730%09red/sly:101268239%09red/sly:101264399%09red/sly:101258424%09red
Monoterpenoid biosynthesis	KEGG PATHWAY	sly00902	5	17	0.0789843	0.351042	Niben101Scf03898g00001.1|Niben101Scf04777g00001.1|Niben101Scf04895g00017.1|Niben101Scf02907g06004.1|Niben101Scf05078g08027.1	http://www.genome.jp/kegg-bin/show_pathway?sly00902/sly:543602%09red/sly:109118691%09red/sly:101258035%09red/sly:101245403%09red
Phosphatidylinositol signaling system	KEGG PATHWAY	sly04070	14	74	0.0851844	0.361123	Niben101Ctg13610g00001.1|Niben101Scf02249g05013.1|Niben101Scf04994g00005.1|Niben101Scf05307g04003.1|Niben101Scf02195g08004.1|Niben101Scf04133g02009.1|Niben101Scf07991g03005.1|Niben101Scf07608g00007.1|Niben101Scf02840g04009.1|Niben101Scf06654g02004.1|Niben101Scf05060g07008.1|Niben101Scf08149g01006.1|Niben101Scf02221g00009.1|Niben101Scf02375g01012.1	http://www.genome.jp/kegg-bin/show_pathway?sly04070/sly:101252196%09red/sly:544171%09red/sly:101247013%09red/sly:100301923%09red/sly:100301922%09red/sly:101245298%09red/sly:101262819%09red/sly:101246342%09red/sly:101251639%09red
Cyanoamino acid metabolism	KEGG PATHWAY	sly00460	10	48	0.0872713	0.361123	Niben101Scf05643g05001.1|Niben101Scf00551g02008.1|Niben101Scf00339g09005.1|Niben101Scf03659g03002.1|Niben101Scf11389g01020.1|Niben101Scf09698g01022.1|Niben101Scf00456g00003.1|Niben101Scf04840g01004.1|Niben101Scf00991g13023.1|Niben101Scf01181g01007.1	http://www.genome.jp/kegg-bin/show_pathway?sly00460/sly:101247513%09red/sly:101263185%09red/sly:101253063%09red/sly:101245157%09red/sly:101250548%09red/sly:543698%09red/sly:101248330%09red/sly:101256510%09red/sly:101258424%09red
Non-homologous end-joining	KEGG PATHWAY	sly03450	3	8	0.105387	0.421547	Niben101Scf00270g11008.1|Niben101Scf07035g08003.1|Niben101Scf09516g00022.1	http://www.genome.jp/kegg-bin/show_pathway?sly03450/sly:101253129%09red/sly:101260670%09red/sly:101252591%09red
Biosynthesis of amino acids	KEGG PATHWAY	sly01230	36	238	0.116159	0.449647	Niben101Scf00155g04014.1|Niben101Scf00573g01003.1|Niben101Scf09379g01002.1|Niben101Scf02858g00009.1|Niben101Scf07926g05011.1|Niben101Scf04840g01004.1|Niben101Scf18648g00006.1|Niben101Scf06263g01001.1|Niben101Scf02725g02001.1|Niben101Scf02502g16008.1|Niben101Scf02537g04006.1|Niben101Scf10193g00020.1|Niben101Scf05581g00010.1|Niben101Scf04547g02001.1|Niben101Scf01068g00008.1|Niben101Scf09832g00002.1…	http://www.genome.jp/kegg-bin/show_pathway?sly01230/sly:101266704%09red/sly:101244094%09red/sly:101254281%09red/sly:101264432%09red/sly:101260521%09red/sly:101254608%09red/sly:101253806%09red/sly:101249247%09red/sly:101252842%09red/sly:101244012%09red/sly:101245480%09red/sly:101257583%09red/sly:101268121%09red/sly:101265671%09red/sly:543875%09red/sly:101265599%09red/sly:101245503%09red/sly:101253…
Arginine and proline metabolism	KEGG PATHWAY	sly00330	12	66	0.126846	0.455232	Niben101Scf02142g00002.1|Niben101Scf01068g00008.1|Niben101Scf09832g00002.1|Niben101Scf03534g01005.1|Niben101Scf10193g00020.1|Niben101Scf00530g10007.1|Niben101Scf00390g03001.1|Niben101Scf07926g05011.1|Niben101Scf02818g01017.1|Niben101Scf09997g00023.1|Niben101Scf03164g07006.1|Niben101Scf08030g04004.1	http://www.genome.jp/kegg-bin/show_pathway?sly00330/sly:101244015%09red/sly:101264873%09red/sly:101244012%09red/sly:101268445%09red/sly:101260072%09red/sly:101265933%09red/sly:101244094%09red/sly:101254485%09red/sly:101255659%09red/sly:101261642%09red/sly:543894%09red
Synthesis and degradation of ketone bodies	KEGG PATHWAY	sly00072	3	9	0.129788	0.455232	Niben101Scf01111g01003.1|Niben101Scf01729g01015.1|Niben101Scf01100g01006.1	http://www.genome.jp/kegg-bin/show_pathway?sly00072/sly:100134904%09red/sly:101262830%09red
Glycosphingolipid biosynthesis - globo and isoglobo series	KEGG PATHWAY	sly00603	3	9	0.129788	0.455232	Niben101Scf06825g03008.1|Niben101Scf02269g02002.1|Niben101Scf03860g01010.1	http://www.genome.jp/kegg-bin/show_pathway?sly00603/sly:101250644%09red/sly:778277%09red
alpha-Linolenic acid metabolism	KEGG PATHWAY	sly00592	10	53	0.132776	0.455232	Niben101Scf00605g01013.1|Niben101Scf00313g08016.1|Niben101Scf00711g02004.1|Niben101Scf09846g01010.1|Niben101Scf00779g08010.1|Niben101Scf02688g02014.1|Niben101Scf03284g07001.1|Niben101Scf02207g11009.1|Niben101Scf01574g00002.1|Niben101Scf04626g00009.1	http://www.genome.jp/kegg-bin/show_pathway?sly00592/sly:543642%09red/sly:101248790%09red/sly:544008%09red/sly:101268312%09red/sly:101247264%09red/sly:544239%09red/sly:101252788%09red/sly:101255254%09red/sly:543895%09red
Arachidonic acid metabolism	KEGG PATHWAY	sly00590	4	15	0.138867	0.46289	Niben101Scf03284g07001.1|Niben101Scf00551g02008.1|Niben101Scf00711g02004.1|Niben101Scf05417g01007.1	http://www.genome.jp/kegg-bin/show_pathway?sly00590/sly:101263185%09red/sly:101255254%09red/sly:101252788%09red/sly:544197%09red
Inositol phosphate metabolism	KEGG PATHWAY	sly00562	13	75	0.145135	0.470708	Niben101Scf00978g12003.1|Niben101Scf04994g00005.1|Niben101Scf02249g05013.1|Niben101Scf30621g00001.1|Niben101Scf10169g03009.1|Niben101Scf05307g04003.1|Niben101Scf02195g08004.1|Niben101Scf07991g03005.1|Niben101Scf05818g00018.1|Niben101Scf02375g01012.1|Niben101Scf08149g01006.1|Niben101Scf01237g03001.1|Niben101Scf02221g00009.1	http://www.genome.jp/kegg-bin/show_pathway?sly00562/sly:101252196%09red/sly:101247013%09red/sly:100301923%09red/sly:100301922%09red/sly:101260052%09red/sly:101244700%09red/sly:101262819%09red/sly:101263222%09red/sly:101246342%09red
Nicotinate and nicotinamide metabolism	KEGG PATHWAY	sly00760	5	22	0.156485	0.494162	Niben101Scf14163g00004.1|Niben101Scf05955g03003.1|Niben101Scf01802g02003.1|Niben101Scf04788g00023.1|Niben101Scf00918g00001.1	http://www.genome.jp/kegg-bin/show_pathway?sly00760/sly:101251614%09red/sly:101255294%09red/sly:101264098%09red/sly:101263635%09red/sly:101264576%09red
Glycerolipid metabolism	KEGG PATHWAY	sly00561	14	86	0.181185	0.535051	Niben101Scf06748g01012.1|Niben101Scf10067g02017.1|Niben101Scf25069g01006.1|Niben101Scf07042g00007.1|Niben101Scf00711g02004.1|Niben101Scf06588g02019.1|Niben101Scf00161g01007.1|Niben101Scf02790g01008.1|Niben101Ctg14792g00004.1|Niben101Scf06654g02004.1|Niben101Scf03534g01005.1|Niben101Scf01991g03010.1|Niben101Scf05628g01019.1|Niben101Scf06825g03008.1	http://www.genome.jp/kegg-bin/show_pathway?sly00561/sly:101257357%09red/sly:100301938%09red/sly:544171%09red/sly:778277%09red/sly:101261812%09red/sly:101249534%09red/sly:101254661%09red/sly:101251501%09red/sly:101254485%09red/sly:101255254%09red/sly:101262782%09red/sly:101245821%09red
AGE-RAGE signaling pathway in diabetic complications	KEGG PATHWAY	sly04933	4	17	0.181594	0.535051	Niben101Scf05307g04003.1|Niben101Scf03164g04014.1|Niben101Scf02221g00009.1|Niben101Scf08242g00003.1	http://www.genome.jp/kegg-bin/show_pathway?sly04933/sly:101250317%09red/sly:100301923%09red/sly:100301922%09red/sly:101251031%09red
Ether lipid metabolism	KEGG PATHWAY	sly00565	6	30	0.182809	0.535051	Niben101Scf00978g12003.1|Niben101Scf03930g01018.1|Niben101Scf00711g02004.1|Niben101Scf00539g07022.1|Niben101Scf02465g00004.1|Niben101Scf03284g07001.1	http://www.genome.jp/kegg-bin/show_pathway?sly00565/sly:101244700%09red/sly:544181%09red/sly:101248969%09red/sly:101252788%09red/sly:101255254%09red/sly:101253987%09red
Phenylpropanoid biosynthesis	KEGG PATHWAY	sly00940	32	222	0.189823	0.54235	Niben101Scf02411g01001.1|Niben101Scf00339g09005.1|Niben101Scf05566g04007.1|Niben101Scf02936g04003.1|Niben101Scf02026g02001.1|Niben101Scf09698g01022.1|Niben101Scf14852g00006.1|Niben101Scf00456g00003.1|Niben101Scf03861g01001.1|Niben101Scf00109g10004.1|Niben101Scf02513g05010.1|Niben101Scf03990g00010.1|Niben101Scf01060g00002.1|Niben101Scf11389g01020.1|Niben101Scf00944g01001.1|Niben101Scf00354g01012.1…	http://www.genome.jp/kegg-bin/show_pathway?sly00940/sly:101254908%09red/sly:101265606%09red/sly:101255552%09red/sly:101261963%09red/sly:100125904%09red/sly:101267754%09red/sly:544084%09red/sly:101243845%09red/sly:101251503%09red/sly:101245815%09red/sly:112940337%09red/sly:101260278%09red/sly:101246783%09red/sly:544293%09red/sly:543698%09red/sly:101264739%09red/sly:101247849%09red/sly:101265187%09…
Amino sugar and nucleotide sugar metabolism	KEGG PATHWAY	sly00520	20	134	0.212962	0.582463	Niben101Scf13118g00003.1|Niben101Scf00338g06003.1|Niben101Scf12320g04004.1|Niben101Scf03200g01014.1|Niben101Scf02410g00002.1|Niben101Scf07491g00003.1|Niben101Scf00698g00008.1|Niben101Scf30320g00009.1|Niben101Scf03671g00015.1|Niben101Scf04894g00006.1|Niben101Scf03949g00023.1|Niben101Scf00279g01014.1|Niben101Scf06748g01012.1|Niben101Scf05584g04020.1|Niben101Scf00087g00006.1|Niben101Scf09672g01005.1…	http://www.genome.jp/kegg-bin/show_pathway?sly00520/sly:101267358%09red/sly:100301938%09red/sly:101246662%09red/sly:101253205%09red/sly:101257718%09red/sly:100316902%09red/sly:101266358%09red/sly:543514%09red/sly:544148%09red/sly:544039%09red/sly:101245341%09red/sly:101256086%09red/sly:101257145%09red/sly:101256649%09red/sly:101253788%09red/sly:544146%09red/sly:544147%09red
Thiamine metabolism	KEGG PATHWAY	sly00730	5	25	0.21357	0.582463	Niben101Scf04506g03011.1|Niben101Scf19230g01014.1|Niben101Scf11490g00008.1|Niben101Scf11724g01006.1|Niben101Scf09953g00018.1	http://www.genome.jp/kegg-bin/show_pathway?sly00730/sly:101264422%09red/sly:101251751%09red/sly:101265630%09red/sly:101257192%09red
Glycolysis / Gluconeogenesis	KEGG PATHWAY	sly00010	20	135	0.221484	0.590624	Niben101Scf00155g04014.1|Niben101Scf03534g01005.1|Niben101Scf06172g02015.1|Niben101Scf10440g00004.1|Niben101Scf12320g04004.1|Niben101Scf05307g01001.1|Niben101Scf02622g10003.1|Niben101Scf01235g00019.1|Niben101Scf10169g03009.1|Niben101Scf04292g11008.1|Niben101Scf03307g06009.1|Niben101Scf01236g05019.1|Niben101Scf00163g23018.1|Niben101Scf02502g16008.1|Niben101Scf01237g03001.1|Niben101Scf13429g04019.1…	http://www.genome.jp/kegg-bin/show_pathway?sly00010/sly:101260052%09red/sly:101254485%09red/sly:101266704%09red/sly:101268121%09red/sly:101265671%09red/sly:101245444%09red/sly:543812%09red/sly:101245480%09red/sly:101265599%09red/sly:101257126%09red/sly:101256341%09red/sly:101252012%09red/sly:101256147%09red/sly:101256649%09red/sly:101247173%09red
Carbon metabolism	KEGG PATHWAY	sly01200	39	283	0.231397	0.603645	Niben101Scf00155g04014.1|Niben101Scf12320g04004.1|Niben101Scf02497g01012.1|Niben101Scf09997g00023.1|Niben101Scf09379g01002.1|Niben101Scf01236g05019.1|Niben101Scf02217g07009.1|Niben101Scf04840g01004.1|Niben101Scf09672g01005.1|Niben101Scf18648g00006.1|Niben101Scf00991g13023.1|Niben101Scf02041g01013.1|Niben101Scf10440g00004.1|Niben101Scf06263g01001.1|Niben101Scf00622g00006.1|Niben101Scf02502g16008.1…	http://www.genome.jp/kegg-bin/show_pathway?sly01200/sly:544015%09red/sly:101266704%09red/sly:101244094%09red/sly:101256373%09red/sly:101244882%09red/sly:101245480%09red/sly:101244012%09red/sly:101246162%09red/sly:101257583%09red/sly:101246962%09red/sly:543990%09red/sly:543522%09red/sly:101262830%09red/sly:101268121%09red/sly:101265671%09red/sly:101245444%09red/sly:101265599%09red/sly:101245503%09…
Glucosinolate biosynthesis	KEGG PATHWAY	sly00966	2	8	0.291733	0.72852	Niben101Scf01494g06002.1|Niben101Scf03659g03002.1	http://www.genome.jp/kegg-bin/show_pathway?sly00966/sly:101253063%09red/sly:101251379%09red
Autophagy - other	KEGG PATHWAY	sly04136	6	36	0.291966	0.72852	Niben101Scf16254g00013.1|Niben101Scf01272g01018.1|Niben101Scf02159g01019.1|Niben101Scf09742g00014.1|Niben101Scf01204g00002.1|Niben101Scf05314g00002.1	http://www.genome.jp/kegg-bin/show_pathway?sly04136/sly:101262344%09red/sly:101260283%09red/sly:101249556%09red/sly:101251393%09red/sly:101253273%09red
Pyruvate metabolism	KEGG PATHWAY	sly00620	14	97	0.30036	0.72852	Niben101Scf00155g04014.1|Niben101Scf00504g00001.1|Niben101Scf10440g00004.1|Niben101Scf02622g10003.1|Niben101Scf03534g01005.1|Niben101Scf02497g01012.1|Niben101Scf04292g11008.1|Niben101Scf01236g05019.1|Niben101Scf02217g07009.1|Niben101Scf02502g16008.1|Niben101Scf13429g04019.1|Niben101Scf01100g01006.1|Niben101Scf10055g07005.1|Niben101Scf06637g00012.1	http://www.genome.jp/kegg-bin/show_pathway?sly00620/sly:543522%09red/sly:101262830%09red/sly:543812%09red/sly:101265671%09red/sly:101262949%09red/sly:101245444%09red/sly:101265599%09red/sly:101246962%09red/sly:101252012%09red/sly:101249193%09red/sly:101256147%09red/sly:101254485%09red
Glycerophospholipid metabolism	KEGG PATHWAY	sly00564	15	105	0.30355	0.72852	Niben101Scf00978g12003.1|Niben101Scf03930g01018.1|Niben101Scf00711g02004.1|Niben101Scf00539g07022.1|Niben101Scf10067g02017.1|Niben101Scf25069g01006.1|Niben101Scf02465g00004.1|Niben101Scf00996g02008.1|Niben101Scf03284g07001.1|Niben101Scf00109g03008.1|Niben101Scf01055g00003.1|Niben101Scf00445g02003.1|Niben101Scf02541g07004.1|Niben101Scf05628g01019.1|Niben101Scf06654g02004.1	http://www.genome.jp/kegg-bin/show_pathway?sly00564/sly:101257357%09red/sly:101261489%09red/sly:544171%09red/sly:101264545%09red/sly:101252788%09red/sly:101257308%09red/sly:101244700%09red/sly:544181%09red/sly:101251501%09red/sly:101248969%09red/sly:101261812%09red/sly:101255254%09red/sly:101253987%09red/sly:101261081%09red
Butanoate metabolism	KEGG PATHWAY	sly00650	5	30	0.319507	0.75178	Niben101Scf01111g01003.1|Niben101Scf02725g02001.1|Niben101Scf01729g01015.1|Niben101Scf01100g01006.1|Niben101Scf01241g02004.1	http://www.genome.jp/kegg-bin/show_pathway?sly00650/sly:100134904%09red/sly:101253806%09red/sly:101262830%09red/sly:101259235%09red
Glyoxylate and dicarboxylate metabolism	KEGG PATHWAY	sly00630	11	77	0.341737	0.782942	Niben101Scf10440g00004.1|Niben101Scf03565g00008.1|Niben101Scf00622g00006.1|Niben101Scf08415g00010.1|Niben101Scf01236g05019.1|Niben101Scf14996g00009.1|Niben101Scf00526g00002.1|Niben101Scf04840g01004.1|Niben101Scf01100g01006.1|Niben101Scf20506g01006.1|Niben101Scf00991g13023.1	http://www.genome.jp/kegg-bin/show_pathway?sly00630/sly:101246162%09red/sly:101262830%09red/sly:101250548%09red/sly:101245444%09red/sly:101251259%09red/sly:101244882%09red/sly:101258424%09red/sly:543990%09red
Endocytosis	KEGG PATHWAY	sly04144	25	188	0.345799	0.782942	Niben101Scf00449g06008.1|Niben101Scf01188g03008.1|Niben101Scf03238g00012.1|Niben101Scf03930g01018.1|Niben101Scf00539g07022.1|Niben101Scf02522g01002.1|Niben101Scf00941g02004.1|Niben101Scf04490g00001.1|Niben101Scf07275g02012.1|Niben101Scf02771g01007.1|Niben101Scf03121g04008.1|Niben101Scf39364g00010.1|Niben101Scf04109g03009.1|Niben101Scf05011g00001.1|Niben101Scf00577g02017.1|Niben101Scf02465g00004.1…	http://www.genome.jp/kegg-bin/show_pathway?sly04144/sly:101266865%09red/sly:101265657%09red/sly:101255164%09red/sly:101245450%09red/sly:101264233%09red/sly:101246301%09red/sly:101264116%09red/sly:101267950%09red/sly:101261621%09red/sly:100134914%09red/sly:544181%09red/sly:101258366%09red/sly:101248969%09red/sly:101254866%09red/sly:101268389%09red/sly:101253987%09red/sly:101263355%09red/sly:101247…
Tryptophan metabolism	KEGG PATHWAY	sly00380	7	47	0.35728	0.793955	Niben101Scf10440g00004.1|Niben101Scf03534g01005.1|Niben101Scf01236g05019.1|Niben101Scf14996g00009.1|Niben101Scf08030g04004.1|Niben101Scf01494g06002.1|Niben101Scf01100g01006.1	http://www.genome.jp/kegg-bin/show_pathway?sly00380/sly:101262830%09red/sly:101245444%09red/sly:101251379%09red/sly:101254485%09red/sly:101255659%09red/sly:543990%09red
C5-Branched dibasic acid metabolism	KEGG PATHWAY	sly00660	2	10	0.373814	0.815595	Niben101Scf02725g02001.1|Niben101Scf02858g00009.1	http://www.genome.jp/kegg-bin/show_pathway?sly00660/sly:101253806%09red/sly:101250813%09red
Carbon fixation in photosynthetic organisms	KEGG PATHWAY	sly00710	11	80	0.383931	0.822708	Niben101Scf01068g00008.1|Niben101Scf09832g00002.1|Niben101Scf02497g01012.1|Niben101Scf00870g03002.1|Niben101Scf00747g11007.1|Niben101Scf02217g07009.1|Niben101Scf10193g00020.1|Niben101Scf09997g00023.1|Niben101Scf10055g07005.1|Niben101Scf03164g07006.1|Niben101Scf06637g00012.1	http://www.genome.jp/kegg-bin/show_pathway?sly00710/sly:543522%09red/sly:101244012%09red/sly:543812%09red/sly:101244094%09red/sly:101260072%09red/sly:101246035%09red/sly:101246962%09red/sly:101249193%09red/sly:101264873%09red
Purine metabolism	KEGG PATHWAY	sly00230	13	97	0.398188	0.83829	Niben101Scf00155g04014.1|Niben101Scf11689g00009.1|Niben101Scf00493g00006.1|Niben101Scf04506g03011.1|Niben101Scf19230g01014.1|Niben101Scf02622g10003.1|Niben101Scf08308g04020.1|Niben101Scf04292g11008.1|Niben101Scf02502g16008.1|Niben101Scf06753g00009.1|Niben101Scf09953g00018.1|Niben101Scf02749g03007.1|Niben101Scf02972g02020.1	http://www.genome.jp/kegg-bin/show_pathway?sly00230/sly:101265671%09red/sly:101262298%09red/sly:101264422%09red/sly:101251456%09red/sly:101256508%09red/sly:101265599%09red/sly:101251751%09red/sly:101265630%09red/sly:104648939%09red/sly:101256147%09red/sly:101248507%09red
Glycine, serine and threonine metabolism	KEGG PATHWAY	sly00260	9	67	0.428626	0.875344	Niben101Scf10440g00004.1|Niben101Scf06263g01001.1|Niben101Scf04018g09004.1|Niben101Scf09379g01002.1|Niben101Scf01732g01011.1|Niben101Scf01236g05019.1|Niben101Scf00526g00002.1|Niben101Scf04840g01004.1|Niben101Scf20506g01006.1	http://www.genome.jp/kegg-bin/show_pathway?sly00260/sly:101254848%09red/sly:101250548%09red/sly:101245444%09red/sly:543808%09red/sly:101254553%09red/sly:101244882%09red/sly:101260521%09red
Stilbenoid, diarylheptanoid and gingerol biosynthesis	KEGG PATHWAY	sly00945	6	43	0.430377	0.875344	Niben101Scf02562g01010.1|Niben101Scf00354g01012.1|Niben101Scf02936g04003.1|Niben101Scf00077g03005.1|Niben101Scf14852g00006.1|Niben101Scf03170g04002.1	http://www.genome.jp/kegg-bin/show_pathway?sly00945/sly:101262063%09red/sly:101255552%09red/sly:544249%09red/sly:101260278%09red/sly:101247849%09red/sly:101265187%09red
Other types of O-glycan biosynthesis	KEGG PATHWAY	sly00514	2	13	0.488591	0.955713	Niben101Scf13776g01007.1|Niben101Scf18348g00013.1	http://www.genome.jp/kegg-bin/show_pathway?sly00514/sly:101257369%09red/sly:101253890%09red
Taurine and hypotaurine metabolism	KEGG PATHWAY	sly00430	2	13	0.488591	0.955713	Niben101Scf00551g02008.1|Niben101Scf01241g02004.1	http://www.genome.jp/kegg-bin/show_pathway?sly00430/sly:101263185%09red/sly:101259235%09red
Carotenoid biosynthesis	KEGG PATHWAY	sly00906	5	38	0.494773	0.955713	Niben101Scf00177g07008.1|Niben101Scf01453g04008.1|Niben101Scf10415g00004.1|Niben101Scf00980g07019.1|Niben101Scf07893g00003.1	http://www.genome.jp/kegg-bin/show_pathway?sly00906/sly:101254591%09red/sly:101267662%09red/sly:101249565%09red/sly:543696%09red
ABC transporters	KEGG PATHWAY	sly02010	4	30	0.50175	0.955713	Niben101Scf05112g00010.1|Niben101Scf01402g00004.1|Niben101Scf00687g05007.1|Niben101Scf07442g00008.1	http://www.genome.jp/kegg-bin/show_pathway?sly02010/sly:101262724%09red/sly:101256256%09red/sly:101263659%09red
Flavonoid biosynthesis	KEGG PATHWAY	sly00941	7	56	0.519274	0.973638	Niben101Scf23113g00012.1|Niben101Scf03170g04002.1|Niben101Scf00354g01012.1|Niben101Scf02936g04003.1|Niben101Scf00077g03005.1|Niben101Scf14852g00006.1|Niben101Scf02562g01010.1	http://www.genome.jp/kegg-bin/show_pathway?sly00941/sly:101262063%09red/sly:101266223%09red/sly:101255552%09red/sly:544249%09red/sly:101260278%09red/sly:101247849%09red/sly:101265187%09red
Vitamin B6 metabolism	KEGG PATHWAY	sly00750	2	15	0.557404	0.999954	Niben101Scf04018g09004.1|Niben101Scf06263g01001.1	http://www.genome.jp/kegg-bin/show_pathway?sly00750/sly:101260521%09red/sly:101254553%09red
Pantothenate and CoA biosynthesis	KEGG PATHWAY	sly00770	4	34	0.592328	0.999954	Niben101Scf09860g00012.1|Niben101Scf04287g04013.1|Niben101Scf01267g00002.1|Niben101Scf02725g02001.1	http://www.genome.jp/kegg-bin/show_pathway?sly00770/sly:778322%09red/sly:101254608%09red/sly:101253806%09red/sly:101261880%09red
Photosynthesis - antenna proteins	KEGG PATHWAY	sly00196	3	26	0.614196	0.999954	Niben101Scf01020g00009.1|Niben101Scf12382g00008.1|Niben101Scf01548g00002.1	http://www.genome.jp/kegg-bin/show_pathway?sly00196/sly:543976%09red/sly:101245729%09red/sly:108491835%09red
N-Glycan biosynthesis	KEGG PATHWAY	sly00510	5	44	0.614383	0.999954	Niben101Scf07788g04025.1|Niben101Scf03045g16009.1|Niben101Scf05755g01002.1|Niben101Scf03101g01001.1|Niben101Scf00046g02003.1	http://www.genome.jp/kegg-bin/show_pathway?sly00510/sly:101268683%09red/sly:101260885%09red/sly:101244199%09red/sly:101250991%09red
Lysine degradation	KEGG PATHWAY	sly00310	5	45	0.632637	0.999954	Niben101Scf01100g01006.1|Niben101Scf03534g01005.1|Niben101Scf10440g00004.1|Niben101Scf07304g02018.1|Niben101Scf01236g05019.1	http://www.genome.jp/kegg-bin/show_pathway?sly00310/sly:101245444%09red/sly:101254485%09red/sly:101261722%09red/sly:101262830%09red
Valine, leucine and isoleucine biosynthesis	KEGG PATHWAY	sly00290	3	27	0.637621	0.999954	Niben101Scf02725g02001.1|Niben101Scf01267g00002.1|Niben101Scf02858g00009.1	http://www.genome.jp/kegg-bin/show_pathway?sly00290/sly:101254608%09red/sly:101253806%09red/sly:101250813%09red
Ubiquinone and other terpenoid-quinone biosynthesis	KEGG PATHWAY	sly00130	5	47	0.667514	0.999954	Niben101Scf21257g00014.1|Niben101Scf04174g00006.1|Niben101Scf05883g00008.1|Niben101Scf06338g00001.1|Niben101Scf00560g10001.1	http://www.genome.jp/kegg-bin/show_pathway?sly00130/sly:101249935%09red/sly:101257778%09red/sly:101264681%09red/sly:101245803%09red
Steroid biosynthesis	KEGG PATHWAY	sly00100	4	38	0.672383	0.999954	Niben101Scf00735g06004.1|Niben101Scf00711g02004.1|Niben101Scf00271g04029.1|Niben101Scf02381g07006.1	http://www.genome.jp/kegg-bin/show_pathway?sly00100/sly:101264777%09red/sly:101256047%09red/sly:101255254%09red/sly:101244831%09red
Valine, leucine and isoleucine degradation	KEGG PATHWAY	sly00280	7	66	0.678019	0.999954	Niben101Scf10440g00004.1|Niben101Scf03534g01005.1|Niben101Scf01267g00002.1|Niben101Scf01236g05019.1|Niben101Scf01111g01003.1|Niben101Scf01729g01015.1|Niben101Scf01100g01006.1	http://www.genome.jp/kegg-bin/show_pathway?sly00280/sly:101245444%09red/sly:100134904%09red/sly:101254485%09red/sly:101254608%09red/sly:101262830%09red
Pentose phosphate pathway	KEGG PATHWAY	sly00030	6	57	0.680258	0.999954	Niben101Scf02296g00016.1|Niben101Scf08127g08009.1|Niben101Scf01235g00019.1|Niben101Scf03307g06009.1|Niben101Scf00163g23018.1|Niben101Scf02217g03004.1	http://www.genome.jp/kegg-bin/show_pathway?sly00030/sly:101245480%09red/sly:101256373%09red/sly:101249507%09red/sly:101266704%09red/sly:101268121%09red
SNARE interactions in vesicular transport	KEGG PATHWAY	sly04130	4	39	0.6906	0.999954	Niben101Scf02093g00004.1|Niben101Scf06996g01011.1|Niben101Scf09670g02010.1|Niben101Scf05694g00009.1	http://www.genome.jp/kegg-bin/show_pathway?sly04130/sly:101262338%09red/sly:101265370%09red/sly:101266082%09red
Ascorbate and aldarate metabolism	KEGG PATHWAY	sly00053	6	59	0.709526	0.999954	Niben101Scf30621g00001.1|Niben101Scf03534g01005.1|Niben101Scf30418g00013.1|Niben101Scf05818g00018.1|Niben101Scf30320g00009.1|Niben101Scf03483g00002.1	http://www.genome.jp/kegg-bin/show_pathway?sly00053/sly:100316902%09red/sly:101258916%09red/sly:101254485%09red/sly:778229%09red/sly:101263222%09red
Zeatin biosynthesis	KEGG PATHWAY	sly00908	7	69	0.718573	0.999954	Niben101Scf03046g04015.1|Niben101Scf10877g00001.1|Niben101Scf02413g04005.1|Niben101Scf01634g07023.1|Niben101Scf00669g00008.1|Niben101Scf03983g00029.1|Niben101Scf07089g02011.1	http://www.genome.jp/kegg-bin/show_pathway?sly00908/sly:101254417%09red/sly:101254400%09red/sly:101055579%09red/sly:101261181%09red/sly:101262709%09red
Fatty acid degradation	KEGG PATHWAY	sly00071	6	60	0.723454	0.999954	Niben101Scf00605g01013.1|Niben101Scf03534g01005.1|Niben101Scf11064g00002.1|Niben101Scf04727g07005.1|Niben101Scf01100g04008.1|Niben101Scf01100g01006.1	http://www.genome.jp/kegg-bin/show_pathway?sly00071/sly:101250512%09red/sly:101254485%09red/sly:101264646%09red/sly:101262830%09red/sly:101248790%09red
Lysine biosynthesis	KEGG PATHWAY	sly00300	1	11	0.743454	0.999954	Niben101Scf04547g02001.1	http://www.genome.jp/kegg-bin/show_pathway?sly00300/sly:101252842%09red
Limonene and pinene degradation	KEGG PATHWAY	sly00903	1	11	0.743454	0.999954	Niben101Scf03534g01005.1	http://www.genome.jp/kegg-bin/show_pathway?sly00903/sly:101254485%09red
beta-Alanine metabolism	KEGG PATHWAY	sly00410	6	63	0.762396	0.999954	Niben101Scf02142g00002.1|Niben101Scf01241g02004.1|Niben101Scf03534g01005.1|Niben101Scf01732g01011.1|Niben101Scf09860g00012.1|Niben101Scf00530g10007.1	http://www.genome.jp/kegg-bin/show_pathway?sly00410/sly:101244015%09red/sly:101261880%09red/sly:543808%09red/sly:101259235%09red/sly:101254485%09red/sly:543894%09red
Fructose and mannose metabolism	KEGG PATHWAY	sly00051	7	73	0.767019	0.999954	Niben101Scf12320g04004.1|Niben101Scf01235g00019.1|Niben101Scf03307g06009.1|Niben101Scf00163g23018.1|Niben101Scf10835g00001.1|Niben101Scf09672g01005.1|Niben101Scf02217g03004.1	http://www.genome.jp/kegg-bin/show_pathway?sly00051/sly:101245480%09red/sly:101268121%09red/sly:101256649%09red/sly:101266704%09red/sly:101265391%09red
Peroxisome	KEGG PATHWAY	sly04146	9	93	0.777201	0.999954	Niben101Scf07402g00014.1|Niben101Scf14996g00009.1|Niben101Scf00622g00006.1|Niben101Scf05711g00021.1|Niben101Scf04727g07005.1|Niben101Scf11709g01025.1|Niben101Scf01100g04008.1|Niben101Scf22677g00005.1|Niben101Scf07440g00010.1	http://www.genome.jp/kegg-bin/show_pathway?sly04146/sly:101261915%09red/sly:101264111%09red/sly:101246162%09red/sly:101262598%09red/sly:101260803%09red/sly:543990%09red/sly:101264646%09red
Biosynthesis of secondary metabolites - unclassified	KEGG PATHWAY	sly00999	2	24	0.783822	0.999954	Niben101Scf14852g00006.1|Niben101Scf02936g04003.1	http://www.genome.jp/kegg-bin/show_pathway?sly00999/sly:101265187%09red/sly:101260278%09red
Folate biosynthesis	KEGG PATHWAY	sly00790	2	25	0.801378	0.999954	Niben101Scf07428g02016.1|Niben101Scf01278g11013.1	http://www.genome.jp/kegg-bin/show_pathway?sly00790/sly:543831%09red/sly:543832%09red
Fatty acid elongation	KEGG PATHWAY	sly00062	3	36	0.803472	0.999954	Niben101Scf08351g04013.1|Niben101Scf04944g01005.1|Niben101Scf05712g03021.1	http://www.genome.jp/kegg-bin/show_pathway?sly00062/sly:101262858%09red/sly:101262214%09red/sly:101244691%09red
Other glycan degradation	KEGG PATHWAY	sly00511	1	14	0.817434	0.999954	Niben101Scf03208g01009.1	http://www.genome.jp/kegg-bin/show_pathway?sly00511/sly:101245292%09red
Phagosome	KEGG PATHWAY	sly04145	8	90	0.83709	0.999954	Niben101Scf02195g08004.1|Niben101Scf04969g01002.1|Niben101Scf08242g00003.1|Niben101Scf21409g00005.1|Niben101Scf06256g01001.1|Niben101Scf10834g03005.1|Niben101Scf03164g04014.1|Niben101Scf13577g01008.1	http://www.genome.jp/kegg-bin/show_pathway?sly04145/sly:101252196%09red/sly:101250317%09red/sly:101254013%09red/sly:101251031%09red/sly:101248677%09red/sly:101262304%09red/sly:101244864%09red
Propanoate metabolism	KEGG PATHWAY	sly00640	4	50	0.844311	0.999954	Niben101Scf13429g04019.1|Niben101Scf01100g01006.1|Niben101Scf10440g00004.1|Niben101Scf01236g05019.1	http://www.genome.jp/kegg-bin/show_pathway?sly00640/sly:101245444%09red/sly:101252012%09red/sly:101262830%09red
Fatty acid biosynthesis	KEGG PATHWAY	sly00061	4	51	0.854406	0.999954	Niben101Scf00340g03006.1|Niben101Scf01100g04008.1|Niben101Scf04727g07005.1|Niben101Scf26075g00003.1	http://www.genome.jp/kegg-bin/show_pathway?sly00061/sly:101252237%09red/sly:101264646%09red/sly:101245370%09red
Basal transcription factors	KEGG PATHWAY	sly03022	3	41	0.864331	0.999954	Niben101Scf00375g01013.1|Niben101Scf01999g06009.1|Niben101Scf04899g01009.1	http://www.genome.jp/kegg-bin/show_pathway?sly03022/sly:101257205%09red/sly:101247489%09red/sly:101251406%09red
Pyrimidine metabolism	KEGG PATHWAY	sly00240	5	63	0.866537	0.999954	Niben101Scf09860g00012.1|Niben101Scf02972g02020.1|Niben101Scf01587g01013.1|Niben101Scf07229g02002.1|Niben101Scf12160g01023.1	http://www.genome.jp/kegg-bin/show_pathway?sly00240/sly:101255656%09red/sly:101255711%09red/sly:101267587%09red/sly:101261880%09red/sly:104648939%09red
Riboflavin metabolism	KEGG PATHWAY	sly00740	1	18	0.884014	0.999954	Niben101Scf06369g04009.1	http://www.genome.jp/kegg-bin/show_pathway?sly00740/sly:101258773%09red
One carbon pool by folate	KEGG PATHWAY	sly00670	1	19	0.896451	0.999954	Niben101Scf04840g01004.1	http://www.genome.jp/kegg-bin/show_pathway?sly00670/sly:101250548%09red
Protein export	KEGG PATHWAY	sly03060	3	45	0.900395	0.999954	Niben101Scf00797g17012.1|Niben101Scf13703g01006.1|Niben101Scf10498g01021.1	http://www.genome.jp/kegg-bin/show_pathway?sly03060/sly:101248267%09red/sly:101252822%09red/sly:101255954%09red
Cutin, suberine and wax biosynthesis	KEGG PATHWAY	sly00073	2	33	0.901696	0.999954	Niben101Scf08368g05015.1|Niben101Scf05711g00021.1	http://www.genome.jp/kegg-bin/show_pathway?sly00073/sly:101266813%09red/sly:101262598%09red
Biotin metabolism	KEGG PATHWAY	sly00780	1	20	0.907554	0.999954	Niben101Scf00340g03006.1	http://www.genome.jp/kegg-bin/show_pathway?sly00780/sly:101252237%09red
Circadian rhythm - plant	KEGG PATHWAY	sly04712	3	46	0.907943	0.999954	Niben101Scf05923g03011.1|Niben101Scf01980g09001.1|Niben101Scf03549g01008.1	http://www.genome.jp/kegg-bin/show_pathway?sly04712/sly:544219%09red/sly:101265040%09red/sly:101256338%09red
Citrate cycle (TCA cycle)	KEGG PATHWAY	sly00020	4	58	0.910559	0.999954	Niben101Scf06637g00012.1|Niben101Scf01236g05019.1|Niben101Scf10440g00004.1|Niben101Scf01742g05006.1	http://www.genome.jp/kegg-bin/show_pathway?sly00020/sly:101245444%09red/sly:101246135%09red/sly:543812%09red
Histidine metabolism	KEGG PATHWAY	sly00340	1	21	0.917467	0.999954	Niben101Scf03534g01005.1	http://www.genome.jp/kegg-bin/show_pathway?sly00340/sly:101254485%09red
Nucleotide excision repair	KEGG PATHWAY	sly03420	4	60	0.922593	0.999954	Niben101Scf01999g06009.1|Niben101Scf07672g00014.1|Niben101Scf02243g01012.1|Niben101Scf03766g16006.1	http://www.genome.jp/kegg-bin/show_pathway?sly03420/sly:101260299%09red/sly:101251406%09red/sly:544248%09red/sly:101252814%09red
Fatty acid metabolism	KEGG PATHWAY	sly01212	6	83	0.925242	0.999954	Niben101Scf00605g01013.1|Niben101Scf04727g07005.1|Niben101Scf01100g04008.1|Niben101Scf00340g03006.1|Niben101Scf01100g01006.1|Niben101Scf26075g00003.1	http://www.genome.jp/kegg-bin/show_pathway?sly01212/sly:101248790%09red/sly:101252237%09red/sly:101264646%09red/sly:101245370%09red/sly:101262830%09red
Porphyrin and chlorophyll metabolism	KEGG PATHWAY	sly00860	3	50	0.933208	0.999954	Niben101Scf09467g02008.1|Niben101Scf00831g01006.1|Niben101Scf10434g00020.1	http://www.genome.jp/kegg-bin/show_pathway?sly00860/sly:101252440%09red/sly:101263579%09red/sly:101252980%09red
RNA degradation	KEGG PATHWAY	sly03018	9	119	0.939749	0.999954	Niben101Scf09315g01001.1|Niben101Scf01235g00019.1|Niben101Scf03307g06009.1|Niben101Scf08034g01002.1|Niben101Scf00043g03001.1|Niben101Scf00163g23018.1|Niben101Scf06291g03004.1|Niben101Scf02217g03004.1|Niben101Scf06374g00021.1	http://www.genome.jp/kegg-bin/show_pathway?sly03018/sly:101268737%09red/sly:101257555%09red/sly:101258664%09red/sly:101260608%09red/sly:101266704%09red/sly:101268121%09red/sly:101250405%09red/sly:101245480%09red
Homologous recombination	KEGG PATHWAY	sly03440	4	64	0.942388	0.999954	Niben101Scf01704g01007.1|Niben101Scf04819g02019.1|Niben101Scf06378g03005.1|Niben101Scf07424g02022.1	http://www.genome.jp/kegg-bin/show_pathway?sly03440/sly:101261911%09red/sly:101262122%09red/sly:101248303%09red
Biosynthesis of unsaturated fatty acids	KEGG PATHWAY	sly01040	1	26	0.953194	0.999954	Niben101Scf26075g00003.1	http://www.genome.jp/kegg-bin/show_pathway?sly01040/sly:101245370%09red
Ubiquitin mediated proteolysis	KEGG PATHWAY	sly04120	10	146	0.976265	0.999954	Niben101Scf07428g00010.1|Niben101Scf02602g00002.1|Niben101Scf09017g00015.1|Niben101Scf13002g03017.1|Niben101Scf02756g01008.1|Niben101Scf07475g00009.1|Niben101Scf39540g00003.1|Niben101Scf02361g07010.1|Niben101Scf01036g04001.1|Niben101Scf05528g01009.1	http://www.genome.jp/kegg-bin/show_pathway?sly04120/sly:101264951%09red/sly:101247296%09red/sly:101261893%09red/sly:101248192%09red/sly:101254909%09red/sly:101265083%09red/sly:101254991%09red/sly:101245462%09red
Pentose and glucuronate interconversions	KEGG PATHWAY	sly00040	9	137	0.979263	0.999954	Niben101Scf00171g00014.1|Niben101Scf06650g00006.1|Niben101Scf02949g15002.1|Niben101Scf02853g06014.1|Niben101Scf14768g00003.1|Niben101Scf00059g00006.1|Niben101Scf07382g01020.1|Niben101Scf18704g00001.1|Niben101Scf02066g05007.1	http://www.genome.jp/kegg-bin/show_pathway?sly00040/sly:101244802%09red/sly:101264436%09red/sly:101267809%09red/sly:101254639%09red/sly:101254471%09red/sly:101266668%09red/sly:101266973%09red
Diterpenoid biosynthesis	KEGG PATHWAY	sly00904	1	34	0.981116	0.999954	Niben101Scf02322g07001.1	http://www.genome.jp/kegg-bin/show_pathway?sly00904/sly:101267112%09red
Proteasome	KEGG PATHWAY	sly03050	2	51	0.981954	0.999954	Niben101Scf01673g05001.1|Niben101Scf08182g01002.1	http://www.genome.jp/kegg-bin/show_pathway?sly03050/sly:101256394%09red/sly:101266536%09red
Spliceosome	KEGG PATHWAY	sly03040	13	188	0.985789	0.999954	Niben101Scf00449g06008.1|Niben101Scf04364g01014.1|Niben101Scf05708g00002.1|Niben101Scf04131g01024.1|Niben101Scf04117g05009.1|Niben101Scf02771g01007.1|Niben101Scf04490g00001.1|Niben101Scf04117g05003.1|Niben101Scf07275g02012.1|Niben101Scf13540g04026.1|Niben101Scf03121g04008.1|Niben101Scf00138g03003.1|Niben101Scf04131g01023.1	http://www.genome.jp/kegg-bin/show_pathway?sly03040/sly:101255164%09red/sly:101267649%09red/sly:101260949%09red/sly:101255504%09red/sly:100134914%09red/sly:101247151%09red/sly:101252328%09red/sly:101259124%09red/sly:101254866%09red/sly:101265017%09red
Ribosome biogenesis in eukaryotes	KEGG PATHWAY	sly03008	4	86	0.989955	0.999954	Niben101Scf29981g00010.1|Niben101Scf05708g00002.1|Niben101Scf07027g04006.1|Niben101Scf03549g01008.1	http://www.genome.jp/kegg-bin/show_pathway?sly03008/sly:101255078%09red/sly:101267649%09red/sly:101243653%09red/sly:101256338%09red
Mismatch repair	KEGG PATHWAY	sly03430	1	40	0.990442	0.999954	Niben101Scf07672g00014.1	http://www.genome.jp/kegg-bin/show_pathway?sly03430/sly:544248%09red
Base excision repair	KEGG PATHWAY	sly03410	1	42	0.992383	0.999954	Niben101Scf07672g00014.1	http://www.genome.jp/kegg-bin/show_pathway?sly03410/sly:544248%09red
DNA replication	KEGG PATHWAY	sly03030	1	50	0.996928	0.999954	Niben101Scf07672g00014.1	http://www.genome.jp/kegg-bin/show_pathway?sly03030/sly:544248%09red
Oxidative phosphorylation	KEGG PATHWAY	sly00190	8	155	0.99729	0.999954	Niben101Scf00167g04017.1|Niben101Scf07987g01009.1|Niben101Scf02929g05087.1|Niben101Scf17787g00012.1|Niben101Scf05124g01020.1|Niben101Ctg15435g00001.1|Niben101Scf07036g03002.1|Niben101Scf00426g02029.1	http://www.genome.jp/kegg-bin/show_pathway?sly00190/sly:3950464%09red/sly:101255053%09red/sly:3950410%09red/sly:101264469%09red/sly:34678311%09red/sly:101258580%09red/sly:3950380%09red
Ribosome	KEGG PATHWAY	sly03010	23	365	0.999654	0.999954	Niben101Scf01250g01002.1|Niben101Scf12404g00002.1|Niben101Scf05820g01008.1|Niben101Scf10328g00024.1|Niben101Scf00016g04007.1|Niben101Scf00367g09002.1|Niben101Scf01066g05013.1|Niben101Scf05106g00011.1|Niben101Scf16244g02026.1|Niben101Scf11178g02001.1|Niben101Scf05581g00006.1|Niben101Scf08326g00049.1|Niben101Scf10431g00014.1|Niben101Scf01934g00006.1|Niben101Scf01249g03027.1|Niben101Scf00415g00001.1…	http://www.genome.jp/kegg-bin/show_pathway?sly03010/sly:101259713%09red/sly:101259190%09red/sly:101254165%09red/sly:104648409%09red/sly:544172%09red/sly:101254699%09red/sly:3950409%09red/sly:101261139%09red/sly:101248722%09red/sly:3950458%09red/sly:101250874%09red/sly:101250811%09red/sly:101251893%09red/sly:101244648%09red/sly:101249844%09red/sly:101258785%09red/sly:101249784%09red/sly:3950382%09…
RNA transport	KEGG PATHWAY	sly03013	7	169	0.999671	0.999954	Niben101Scf02021g01002.1|Niben101Scf03175g01014.1|Niben101Scf10749g02003.1|Niben101Scf04639g06007.1|Niben101Scf39540g00003.1|Niben101Scf02361g07010.1|Niben101Scf05676g06014.1	http://www.genome.jp/kegg-bin/show_pathway?sly03013/sly:101244374%09red/sly:101247296%09red/sly:101248192%09red/sly:101268441%09red/sly:101247541%09red/sly:101256036%09red/sly:101264700%09red
mRNA surveillance pathway	KEGG PATHWAY	sly03015	4	130	0.999796	0.999954	Niben101Scf00337g07011.1|Niben101Scf06570g04001.1|Niben101Scf16939g00010.1|Niben101Scf02949g13003.1	http://www.genome.jp/kegg-bin/show_pathway?sly03015/sly:101264599%09red/sly:101259540%09red/sly:101258308%09red/sly:101254445%09red
Aminoacyl-tRNA biosynthesis	KEGG PATHWAY	sly00970	1	87	0.999954	0.999954	Niben101Scf08820g01004.1	http://www.genome.jp/kegg-bin/show_pathway?sly00970/sly:778357%09red

## Sheet: ∆SR1f.vs.Mock.TomatoBackground
SUPPLEMENTARY FILE 4
Dataset: DEGs in RCNMV∆SR1f vs mock infection
##Databases: KEGG PATHWAY
##Statistical test method: hypergeometric test / Fisher's exact test
##FDR correction method: Benjamini and Hochberg
#Term	Database	ID	Input number	Background number	P-Value	Corrected P-Value	Input	Hyperlink
Photosynthesis	KEGG PATHWAY	sly00195	25	84	3.85569e-24	2.39053e-22	Niben101Scf08137g00015.1|Niben101Scf09235g00011.1|Niben101Scf00568g04065.1|Niben101Scf07103g01015.1|Niben101Scf02074g07077.1|Niben101Scf02104g00001.1|Niben101Scf03689g01006.1|Niben101Scf04558g00001.1|Niben101Scf05217g01002.1|Niben101Scf00509g00030.1|Niben101Scf00173g09007.1|Niben101Scf03515g00048.1|Niben101Scf36713g00001.1|Niben101Scf05750g00006.1|Niben101Scf06704g00002.1|Niben101Scf07103g01009.1…	http://www.genome.jp/kegg-bin/show_pathway?sly00195/sly:3950387%09red/sly:3950405%09red/sly:3950408%09red/sly:3950484%09red/sly:3950392%09red/sly:3950391%09red
RNA polymerase	KEGG PATHWAY	sly03020	18	42	4.69662e-20	1.45595e-18	Niben101Scf06444g02004.1|Niben101Scf02669g00006.1|Niben101Scf03929g06006.1|Niben101Scf06078g00001.1|Niben101Scf05640g00003.1|Niben101Scf06444g02010.1|Niben101Scf05848g04014.1|Niben101Scf19295g00012.1|Niben101Scf00568g04005.1|Niben101Scf00568g04008.1|Niben101Scf06444g02007.1|Niben101Scf00161g00006.1|Niben101Scf30168g00001.1|Niben101Scf27913g00004.1|Niben101Scf02437g00010.1|Niben101Scf04892g00009.1…	http://www.genome.jp/kegg-bin/show_pathway?sly03020/sly:3950486%09red/sly:3950457%09red/sly:3950478%09red
Ribosome	KEGG PATHWAY	sly03010	22	365	1.07067e-08	1.96717e-07	Niben101Scf03374g00001.1|Niben101Scf00662g01005.1|Niben101Scf02171g00001.1|Niben101Scf05562g00006.1|Niben101Scf22665g00001.1|Niben101Scf06444g02003.1|Niben101Scf00519g00014.1|Niben101Scf06840g00010.1|Niben101Scf00028g03009.1|Niben101Scf22627g00001.1|Niben101Scf22792g00002.1|Niben101Scf04233g00002.1|Niben101Scf02564g09011.1|Niben101Scf01212g01009.1|Niben101Scf14012g00006.1|Niben101Ctg14963g00002.1…	http://www.genome.jp/kegg-bin/show_pathway?sly03010/sly:16976780%09red/sly:34678280%09red/sly:3950383%09red/sly:3950420%09red/sly:3950421%09red/sly:3950468%09red/sly:101254318%09red/sly:3950427%09red/sly:101258206%09red/sly:101251893%09red/sly:101253152%09red/sly:101252449%09red
Metabolic pathways	KEGG PATHWAY	sly01100	68	2483	1.26914e-08	1.96717e-07	Niben101Scf14679g00002.1|Niben101Scf08137g00015.1|Niben101Scf36713g00001.1|Niben101Scf04328g00046.1|Niben101Scf10015g08009.1|Niben101Scf09235g00011.1|Niben101Scf10254g01014.1|Niben101Scf02772g02001.1|Niben101Scf00568g04065.1|Niben101Scf05307g01001.1|Niben101Scf00234g01024.1|Niben101Scf05972g02008.1|Niben101Scf07103g01015.1|Niben101Scf02074g07077.1|Niben101Scf05438g03003.1|Niben101Scf02104g00001.1…	http://www.genome.jp/kegg-bin/show_pathway?sly01100/sly:101250483%09red/sly:3950387%09red/sly:100134880%09red/sly:101263222%09red/sly:544267%09red/sly:101256422%09red/sly:100147727%09red/sly:544008%09red/sly:101252066%09red/sly:101255431%09red/sly:101261422%09red/sly:101245212%09red/sly:101248556%09red/sly:34678311%09red/sly:101263185%09red/sly:100750250%09red/sly:101244176%09red/sly:101262700%09…
Oxidative phosphorylation	KEGG PATHWAY	sly00190	11	155	1.27754e-05	0.000158415	Niben101Scf00163g08008.1|Niben101Scf00173g09006.1|Niben101Scf00173g09007.1|Niben101Scf00568g04065.1|Niben101Scf07987g01009.1|Niben101Scf00234g01024.1|Niben101Scf05750g00006.1|Niben101Scf07103g01015.1|Niben101Scf02074g07077.1|Niben101Scf04926g04019.1|Niben101Scf07103g01009.1	http://www.genome.jp/kegg-bin/show_pathway?sly00190/sly:101250483%09red/sly:3950387%09red/sly:101248556%09red/sly:101268282%09red/sly:34678311%09red/sly:3950391%09red
alpha-Linolenic acid metabolism	KEGG PATHWAY	sly00592	5	53	0.000965374	0.00997553	Niben101Scf02688g02014.1|Niben101Scf00313g08016.1|Niben101Scf02207g11009.1|Niben101Scf02772g02001.1|Niben101Scf01574g00002.1	http://www.genome.jp/kegg-bin/show_pathway?sly00592/sly:544306%09red/sly:543642%09red/sly:544008%09red/sly:101247264%09red
Sesquiterpenoid and triterpenoid biosynthesis	KEGG PATHWAY	sly00909	3	27	0.00692689	0.0613525	Niben101Ctg14291g00001.1|Niben101Scf01240g01008.1|Niben101Scf00739g04029.1	http://www.genome.jp/kegg-bin/show_pathway?sly00909/sly:100529102%09red
Ascorbate and aldarate metabolism	KEGG PATHWAY	sly00053	4	59	0.00934159	0.0723973	Niben101Scf30621g00001.1|Niben101Scf30418g00013.1|Niben101Scf10015g08009.1|Niben101Scf05818g00018.1	http://www.genome.jp/kegg-bin/show_pathway?sly00053/sly:778229%09red/sly:101263222%09red
Biosynthesis of secondary metabolites	KEGG PATHWAY	sly01110	26	1252	0.0179894	0.123927	Niben101Scf02772g02001.1|Niben101Scf05307g01001.1|Niben101Scf07214g00015.1|Niben101Scf00682g04013.1|Niben101Scf01062g01001.1|Niben101Scf07767g02011.1|Niben101Scf14679g00002.1|Niben101Scf07497g00004.1|Niben101Scf08294g03012.1|Niben101Scf06869g02008.1|Niben101Scf17380g00003.1|Niben101Scf00313g08016.1|Niben101Scf01837g03007.1|Niben101Scf02541g03003.1|Niben101Scf02688g02014.1|Niben101Scf02207g11009.1…	http://www.genome.jp/kegg-bin/show_pathway?sly01110/sly:101252066%09red/sly:101261422%09red/sly:101245212%09red/sly:100529102%09red/sly:100750250%09red/sly:101244176%09red/sly:101256422%09red/sly:101262700%09red/sly:101247173%09red/sly:101245157%09red/sly:544008%09red/sly:543698%09red/sly:778360%09red/sly:101267934%09red/sly:101259064%09red/sly:544249%09red/sly:543983%09red/sly:101247264%09red/sl…
Plant hormone signal transduction	KEGG PATHWAY	sly04075	9	300	0.0211301	0.125517	Niben101Scf09238g00004.1|Niben101Ctg14368g00003.1|Niben101Scf07157g00004.1|Niben101Scf07549g02001.1|Niben101Scf10438g02005.1|Niben101Scf08390g07004.1|Niben101Scf17640g00003.1|Niben101Scf00090g02002.1|Niben101Scf08651g00010.1	http://www.genome.jp/kegg-bin/show_pathway?sly04075/sly:101251725%09red/sly:544204%09red/sly:101247936%09red/sly:101245998%09red/sly:100191114%09red/sly:100037510%09red
Glutathione metabolism	KEGG PATHWAY	sly00480	5	117	0.0222692	0.125517	Niben101Scf00551g02008.1|Niben101Scf10254g01014.1|Niben101Scf30418g00013.1|Niben101Scf10015g08009.1|Niben101Scf01580g05004.1	http://www.genome.jp/kegg-bin/show_pathway?sly00480/sly:101263185%09red/sly:778229%09red/sly:544209%09red/sly:101248761%09red
Cyanoamino acid metabolism	KEGG PATHWAY	sly00460	3	48	0.0290808	0.150251	Niben101Scf05643g05001.1|Niben101Scf00551g02008.1|Niben101Scf01181g01007.1	http://www.genome.jp/kegg-bin/show_pathway?sly00460/sly:101263185%09red/sly:543698%09red/sly:101245157%09red
Porphyrin and chlorophyll metabolism	KEGG PATHWAY	sly00860	3	50	0.0320998	0.153091	Niben101Scf04388g00011.1|Niben101Scf07214g00015.1|Niben101Scf05304g02001.1	http://www.genome.jp/kegg-bin/show_pathway?sly00860/sly:101261422%09red/sly:101244176%09red
Nitrogen metabolism	KEGG PATHWAY	sly00910	2	34	0.0802876	0.35556	Niben101Scf00367g10003.1|Niben101Scf03766g09001.1	http://www.genome.jp/kegg-bin/show_pathway?sly00910/sly:100147727%09red/sly:101259288%09red
Sulfur metabolism	KEGG PATHWAY	sly00920	2	36	0.0881025	0.364157	Niben101Scf00327g00011.1|Niben101Scf05438g03003.1	http://www.genome.jp/kegg-bin/show_pathway?sly00920/sly:544267%09red
Taurine and hypotaurine metabolism	KEGG PATHWAY	sly00430	1	13	0.168275	0.559084	Niben101Scf00551g02008.1	http://www.genome.jp/kegg-bin/show_pathway?sly00430/sly:101263185%09red
Pentose phosphate pathway	KEGG PATHWAY	sly00030	2	57	0.180278	0.559084	Niben101Scf01837g03007.1|Niben101Scf06869g02008.1	http://www.genome.jp/kegg-bin/show_pathway?sly00030/sly:101260137%09red/sly:101262700%09red
Arachidonic acid metabolism	KEGG PATHWAY	sly00590	1	15	0.189888	0.559084	Niben101Scf00551g02008.1	http://www.genome.jp/kegg-bin/show_pathway?sly00590/sly:101263185%09red
Brassinosteroid biosynthesis	KEGG PATHWAY	sly00905	1	16	0.200484	0.559084	Niben101Scf07767g02011.1	http://www.genome.jp/kegg-bin/show_pathway?sly00905/sly:101252066%09red
Cysteine and methionine metabolism	KEGG PATHWAY	sly00270	3	117	0.2076	0.559084	Niben101Scf00309g05012.1|Niben101Scf05972g02008.1|Niben101Scf02080g03010.1	http://www.genome.jp/kegg-bin/show_pathway?sly00270/sly:100134880%09red/sly:101255431%09red
Monoterpenoid biosynthesis	KEGG PATHWAY	sly00902	1	17	0.210941	0.559084	Niben101Scf08294g03012.1	http://www.genome.jp/kegg-bin/show_pathway?sly00902/sly:101245212%09red
Homologous recombination	KEGG PATHWAY	sly03440	2	64	0.21352	0.559084	Niben101Scf03917g00017.1|Niben101Ctg14074g00003.1	http://www.genome.jp/kegg-bin/show_pathway?sly03440/sly:101248303%09red/sly:101260976%09red
Arginine and proline metabolism	KEGG PATHWAY	sly00330	2	66	0.223128	0.559084	Niben101Scf01580g05004.1|Niben101Scf02080g03010.1	http://www.genome.jp/kegg-bin/show_pathway?sly00330/sly:100134880%09red/sly:544209%09red
Glycine, serine and threonine metabolism	KEGG PATHWAY	sly00260	2	67	0.227945	0.559084	Niben101Scf02541g03003.1|Niben101Scf00682g04013.1	http://www.genome.jp/kegg-bin/show_pathway?sly00260/sly:101256422%09red/sly:543983%09red
Linoleic acid metabolism	KEGG PATHWAY	sly00591	1	19	0.231448	0.559084	Niben101Scf02688g02014.1	http://www.genome.jp/kegg-bin/show_pathway?sly00591/sly:544008%09red
Zeatin biosynthesis	KEGG PATHWAY	sly00908	2	69	0.237598	0.559084	Niben101Scf01634g07023.1|Niben101Scf10877g00001.1	http://www.genome.jp/kegg-bin/show_pathway?sly00908/sly:101262709%09red/sly:101055579%09red
Spliceosome	KEGG PATHWAY	sly03040	4	188	0.243472	0.559084	Niben101Scf05233g00008.1|Niben101Scf14494g00002.1|Niben101Scf11806g00009.1|Niben101Scf00138g03003.1	http://www.genome.jp/kegg-bin/show_pathway?sly03040/sly:778316%09red/sly:101246008%09red/sly:101265017%09red
Nicotinate and nicotinamide metabolism	KEGG PATHWAY	sly00760	1	22	0.261215	0.570085	Niben101Scf04788g00023.1	http://www.genome.jp/kegg-bin/show_pathway?sly00760/sly:101255294%09red
Inositol phosphate metabolism	KEGG PATHWAY	sly00562	2	75	0.266653	0.570085	Niben101Scf30621g00001.1|Niben101Scf05818g00018.1	http://www.genome.jp/kegg-bin/show_pathway?sly00562/sly:101263222%09red
Carbon fixation in photosynthetic organisms	KEGG PATHWAY	sly00710	2	80	0.290867	0.597321	Niben101Scf01837g03007.1|Niben101Scf06869g02008.1	http://www.genome.jp/kegg-bin/show_pathway?sly00710/sly:101260137%09red/sly:101262700%09red
Biosynthesis of unsaturated fatty acids	KEGG PATHWAY	sly01040	1	26	0.299124	0.597321	Niben101Scf26075g00003.1	http://www.genome.jp/kegg-bin/show_pathway?sly01040/sly:101245370%09red
Valine, leucine and isoleucine biosynthesis	KEGG PATHWAY	sly00290	1	27	0.308295	0.597321	Niben101Scf00682g04013.1	http://www.genome.jp/kegg-bin/show_pathway?sly00290/sly:543983%09red
Isoquinoline alkaloid biosynthesis	KEGG PATHWAY	sly00950	1	30	0.335093	0.611052	Niben101Scf07497g00004.1	http://www.genome.jp/kegg-bin/show_pathway?sly00950/sly:101259064%09red
ABC transporters	KEGG PATHWAY	sly02010	1	30	0.335093	0.611052	Niben101Scf07442g00008.1	http://www.genome.jp/kegg-bin/show_pathway?sly02010/sly:101262724%09red
Cutin, suberine and wax biosynthesis	KEGG PATHWAY	sly00073	1	33	0.360856	0.635879	Niben101Scf17380g00003.1	http://www.genome.jp/kegg-bin/show_pathway?sly00073/sly:101267934%09red
Diterpenoid biosynthesis	KEGG PATHWAY	sly00904	1	34	0.36922	0.635879	Niben101Scf02340g07012.1	http://www.genome.jp/kegg-bin/show_pathway?sly00904/sly:101262489%09red
Carotenoid biosynthesis	KEGG PATHWAY	sly00906	1	38	0.4016	0.650893	Niben101Scf14679g00002.1	http://www.genome.jp/kegg-bin/show_pathway?sly00906/sly:100750250%09red
Steroid biosynthesis	KEGG PATHWAY	sly00100	1	38	0.4016	0.650893	Niben101Scf00167g03010.1	http://www.genome.jp/kegg-bin/show_pathway?sly00100/sly:101250773%09red
SNARE interactions in vesicular transport	KEGG PATHWAY	sly04130	1	39	0.409433	0.650893	Niben101Scf02767g04005.1	http://www.genome.jp/kegg-bin/show_pathway?sly04130/sly:101252290%09red
Basal transcription factors	KEGG PATHWAY	sly03022	1	41	0.424792	0.658428	Niben101Scf00375g01013.1	http://www.genome.jp/kegg-bin/show_pathway?sly03022/sly:101257205%09red
Stilbenoid, diarylheptanoid and gingerol biosynthesis	KEGG PATHWAY	sly00945	1	43	0.439753	0.664993	Niben101Scf01062g01001.1	http://www.genome.jp/kegg-bin/show_pathway?sly00945/sly:544249%09red
Protein export	KEGG PATHWAY	sly03060	1	45	0.454326	0.669921	Niben101Scf00797g17012.1	http://www.genome.jp/kegg-bin/show_pathway?sly03060/sly:101255954%09red
Phenylalanine, tyrosine and tryptophan biosynthesis	KEGG PATHWAY	sly00400	1	50	0.489126	0.669921	Niben101Scf02541g03003.1	http://www.genome.jp/kegg-bin/show_pathway?sly00400/sly:101256422%09red
Fatty acid biosynthesis	KEGG PATHWAY	sly00061	1	51	0.495815	0.669921	Niben101Scf26075g00003.1	http://www.genome.jp/kegg-bin/show_pathway?sly00061/sly:101245370%09red
Tyrosine metabolism	KEGG PATHWAY	sly00350	1	52	0.502418	0.669921	Niben101Scf07497g00004.1	http://www.genome.jp/kegg-bin/show_pathway?sly00350/sly:101259064%09red
Carbon metabolism	KEGG PATHWAY	sly01200	4	283	0.518339	0.669921	Niben101Scf02730g00019.1|Niben101Scf01837g03007.1|Niben101Scf00682g04013.1|Niben101Scf06869g02008.1	http://www.genome.jp/kegg-bin/show_pathway?sly01200/sly:101262700%09red/sly:101260137%09red/sly:544250%09red/sly:543983%09red
Alanine, aspartate and glutamate metabolism	KEGG PATHWAY	sly00250	1	55	0.521711	0.669921	Niben101Scf05643g05001.1	http://www.genome.jp/kegg-bin/show_pathway?sly00250/sly:101245157%09red
Flavonoid biosynthesis	KEGG PATHWAY	sly00941	1	56	0.527975	0.669921	Niben101Scf01062g01001.1	http://www.genome.jp/kegg-bin/show_pathway?sly00941/sly:544249%09red
Glycolysis / Gluconeogenesis	KEGG PATHWAY	sly00010	2	135	0.536531	0.669921	Niben101Scf05307g01001.1|Niben101Scf06869g02008.1	http://www.genome.jp/kegg-bin/show_pathway?sly00010/sly:101262700%09red/sly:101247173%09red
Terpenoid backbone biosynthesis	KEGG PATHWAY	sly00900	1	58	0.540259	0.669921	Niben101Scf03110g02006.1	http://www.genome.jp/kegg-bin/show_pathway?sly00900/sly:778360%09red
Starch and sucrose metabolism	KEGG PATHWAY	sly00500	2	147	0.582046	0.707585	Niben101Scf01181g01007.1|Niben101Scf10158g01036.1	http://www.genome.jp/kegg-bin/show_pathway?sly00500/sly:543698%09red/sly:101259175%09red
Biosynthesis of amino acids	KEGG PATHWAY	sly01230	3	238	0.612234	0.728526	Niben101Scf02541g03003.1|Niben101Scf01837g03007.1|Niben101Scf00682g04013.1	http://www.genome.jp/kegg-bin/show_pathway?sly01230/sly:101260137%09red/sly:101256422%09red/sly:543983%09red
Fructose and mannose metabolism	KEGG PATHWAY	sly00051	1	73	0.622772	0.728526	Niben101Scf06869g02008.1	http://www.genome.jp/kegg-bin/show_pathway?sly00051/sly:101262700%09red
Glyoxylate and dicarboxylate metabolism	KEGG PATHWAY	sly00630	1	77	0.642161	0.737296	Niben101Scf02730g00019.1	http://www.genome.jp/kegg-bin/show_pathway?sly00630/sly:544250%09red
RNA transport	KEGG PATHWAY	sly03013	2	169	0.656742	0.740327	Niben101Scf00182g01003.1|Niben101Scf05676g06014.1	http://www.genome.jp/kegg-bin/show_pathway?sly03013/sly:101244374%09red/sly:101265382%09red
Fatty acid metabolism	KEGG PATHWAY	sly01212	1	83	0.669397	0.741118	Niben101Scf26075g00003.1	http://www.genome.jp/kegg-bin/show_pathway?sly01212/sly:101245370%09red
Aminoacyl-tRNA biosynthesis	KEGG PATHWAY	sly00970	1	87	0.686396	0.746606	Niben101Scf09640g01004.1	http://www.genome.jp/kegg-bin/show_pathway?sly00970/sly:101251001%09red
MAPK signaling pathway - plant	KEGG PATHWAY	sly04016	2	185	0.704089	0.752646	Niben101Scf17640g00003.1|Niben101Scf10438g02005.1	http://www.genome.jp/kegg-bin/show_pathway?sly04016/sly:100037510%09red/sly:101245998%09red
Phenylpropanoid biosynthesis	KEGG PATHWAY	sly00940	2	222	0.792974	0.833295	Niben101Scf01062g01001.1|Niben101Scf01181g01007.1	http://www.genome.jp/kegg-bin/show_pathway?sly00940/sly:543698%09red/sly:544249%09red
Amino sugar and nucleotide sugar metabolism	KEGG PATHWAY	sly00520	1	134	0.831428	0.859142	Niben101Scf00273g01001.1	http://www.genome.jp/kegg-bin/show_pathway?sly00520/sly:101262856%09red
Ubiquitin mediated proteolysis	KEGG PATHWAY	sly04120	1	146	0.856158	0.870194	Niben101Scf03203g02001.1	http://www.genome.jp/kegg-bin/show_pathway?sly04120/sly:101260349%09red
Plant-pathogen interaction	KEGG PATHWAY	sly04626	1	189	0.918576	0.918576	Niben101Scf03621g00003.1	http://www.genome.jp/kegg-bin/show_pathway?sly04626/sly:101263413%09red
