# Supplementary material for: Effects of the Noncoding Subgenomic RNA of Red Clover Necrotic Mosaic Virus in Virus Infection
Source: J Virol. 2022 Feb 9;96(3):e01815-21. doi: 10.1128/jvi.01815-21 (PMC8826918; doi:10.1128/jvi.01815-21)
Supplement: Supplemental file 5 — Data Set S4<br>. Download jvi.01815-21-s0005.xlsx, XLSX file, 0.03 MB [file jvi.01815-21-s0005.xlsx]

## Sheet: Plant-pathogen interaction
SUPPLEMENTARY FILE 5
		Wt RCNMV vs Mock		RCNMV∆SR1f vs Mock			This data is from Kegg pathway enrichment with Arabidopsis as background
Gene involved	pathway term	Log2FC	Adj. p	Log2FC	Adj. p
Niben101Scf03600g01010	CaMCML	7.68736	7.48125e-08	2.23148	NA		Dark blue color refers to upregulated DEGs in Wt RCNMV vs Mock dataset
Niben101Scf07608g00007	CaMCML	7.04068	4.57101e-06	0.423995	NA		Light blue color refers to Downregulated DEGs in Wt RCNMV vs Mock dataset
Niben101Scf00109g07005	CaMCML	6.56994	1.3516e-07	0.806129	NA		Dark red color refers to upregulated DEGs in RCNMV∆SR1f vs Mock dataset
Niben101Ctg13610g00001	CaMCML	6.18237	5.10397e-05	1.47777	NA		Light red color refers to downregulated DEGs in RCNMV∆SR1f vs Mock dataset
Niben101Scf23800g00001	CaMCML	6.0164	5.54251e-05	2.65343	NA
Niben101Scf01033g04008	CaMCML	4.59926	0.0390114	0.423995	NA
Niben101Scf15327g00001	CaMCML	4.58018	0.0203721	2.4993	NA
Niben101Scf05077g00005	CaMCML	4.53162	0.0445587	-1.05063	NA
Niben101Scf11105g01005	CaMCML	4.17261	1.97043e-09	1.25953	NA
Niben101Scf05588g04009	CaMCML	4.06307	4.61252e-10	2.08837	0.180617
Niben101Scf04813g02008	CAMCML	2.87016	0.00215923	0.542987	NA
Niben101Scf13289g00011	CaMCML	2.40071	2.52654e-06	0.797267	0.435476
Niben101Scf08926g01025	CaMCML	1.69211	0.000177533	0.11722	0.956386
Niben101Scf07451g00013	CaMCML	1.4781	0.0117891	0.647498	0.546853
Niben101Scf07586g00004	CaMCML	1.47262	0.0150036	-0.176866	0.923146
Niben101Scf11305g01007	CaMCML	1.42527	1.80631e-06	-0.102647	0.937458
Niben101Scf02475g04001	CaMCML	1.39465	0.030529	0.0626927	0.973008
Niben101Scf00492g04001	CaMCML	1.3817	0.0013034	0.800159	0.0727171
Niben101Scf02195g01001	CaMCML	1.26198	0.0109245	-0.515695	0.840394
Niben101Scf01578g04001	CaMCML	1.01194	0.0295454	0.794266	0.119498
Niben101Scf01032g00006	CaMCML	-1.20107	9.8905e-06	-1.5062	0.163391
Niben101Scf00219g00004	CAMCML	-1.51835	0.000526717	-1.82911	0.0798845
Niben101Scf17776g00008	CDPK	2.65196	0.0212613	0.0313132	NA
Niben101Scf01166g14001	CDPK	2.41147	0.0074052	0.141092	0.935137
Niben101Scf00539g05012	CDPK	2.38309	6.08832e-08	0.184697	0.920557
Niben101Scf05534g01007	CDPK	2.14985	5.29101e-18	0.186781	0.874218
Niben101Scf04216g07017	CDPK	2.12145	0.0316886	0.0495434	NA
Niben101Scf00800g02008	CDPK	2.05402	6.16853e-10	0.631743	0.419244
Niben101Scf15752g00002	CDPK	1.95038	1.92334e-06	0.627817	0.368195
Niben101Scf09345g00003	CDPK	1.42988	0.000789144	0.804275	0.516609
Niben101Scf03377g04002	CDPK	1.03453	0.000326586	0.377321	0.594034
Niben101Scf00083g00009	CDPK	1.01285	0.00052633	-0.00812059	0.993342
Niben101Scf09296g01009	CDPK	1.00028	0.00889338	0.465315	0.448898
Niben101Ctg11101g00001	CERK1	4.64025	0.000233436	0.85289	NA
Niben101Scf02145g05022	CERK1	2.72202	0.00086561	0.579554	NA
Niben101Scf02565g02004	CNGC	7.89668	5.7112e-20	3.9491	NA
Niben101Scf02108g00007	CNGC	2.03358	3.35992e-11	0.3326	0.608037
Niben101Scf02290g00004	CNGC	1.13685	0.000190211	0.0602348	0.958263
Niben101Scf13308g00004	CNGCs	5.75951	6.32985e-27	2.2011	0.0561418
Niben101Scf02237g01002	EDS1	2.7663	0.000162243	0.0875835	NA
Niben101Scf06720g01024	EDS1	2.05391	8.71842e-07	0.0278192	0.987914
Niben101Scf06774g02014	FLS2	4.79811	0.0197268	1.76645	NA
Niben101Scf04609g00013	FLS2	4.08834	0.0325492	1.16659	NA
Niben101Scf11064g00002	HCD1	1.18892	0.0310253	-0.699758	0.507565
Niben101Scf27914g00006	HSP90	1.60135	2.92451e-12	0.500236	0.387964
Niben101Scf06890g01022	HSP90	1.51865	6.79664e-11	0.736055	0.304416
Niben101Scf01027g00003	HSP90	1.3803	0.01019	0.855087	0.297996
Niben101Scf04331g09018	HSP90	1.02807	0.00142741	0.546936	0.481443
Niben101Scf14708g00019	MKK4/5	1.02339	0.00851623	0.368357	0.538618
Niben101Scf07241g00013	MPK4	2.16922	1.0845e-16	0.40728	0.46287
Niben101Scf00107g03008	PR1	11.847	5.72572e-19	3.46776	0.253479
Niben101Scf04053g02006	PR1	11.0315	2.82294e-09	0.423995	NA
Niben101Scf03376g03004	PR1	9.91876	1.90466e-13	1.80541	NA
Niben101Scf01999g07002	PR1	7.22332	5.60887e-10	1.80411	NA
Niben101Scf04053g02007	PR1	4.58153	0.042897	NA	NA
Niben101Scf10840g01010	Rboh	1.34723	0.00151709	0.578752	0.272807
Niben101Scf06228g02005	RD19	1.20564	0.0293794	0.359981	0.621264
Niben101Scf08899g00008	RIN4	3.30116	9.7389e-13	0.274188	0.857997
Niben101Scf08799g00001	RIN4	2.47082	0.00833415	0.411665	0.781043
Niben101Scf13593g00007	RIN4	2.29126	1.32137e-08	0.0908692	0.939921
Niben101Scf03479g05049	RIN4	1.05904	0.0100831	-0.328474	0.659453
Niben101Scf10333g00026	RPS5/RPM1	3.46152	3.23137e-12	1.43741	0.0524625
Niben101Scf07488g00028	RPS5/RPM1	2.49685	6.40734e-09	0.505543	0.634392
Niben101Scf02518g01003	RPS5/RPM1	1.07665	0.043214	-0.0864168	0.957921
Niben101Scf01375g06006	SGT1	1.12564	0.000418538	-0.228924	0.644564
Niben101Scf01173g00005	wrky1/2	1.17004	0.00227221	0.298798	0.662175
Niben101Scf02430g03006	wrky25/33	2.92714	2.58295e-10	-0.0886409	0.971699
Niben101Scf01297g04006	wrky25/33	2.86997	1.15708e-06	0.0937951	0.972097
Niben101Scf02362g02014	wrky25/33	1.66431	4.69176e-05	-0.0390444	0.984473

## Sheet: PlantHormoneSignalTransduction
SUPPLEMENTARY FILE 5
		Wt RCNMV vs Mock		RCNMV∆SR1f vs Mock			This data is from Kegg pathway enrichment with Arabidopsis as background
Gene involved	pathway term	Log2FC	Adj. p	Log2FC	Adj. p
Niben101Scf05535g03004	A-ARR	-1.30155	0.00874948	-0.385267	0.630299		Dark blue color refers to upregulated DEGs in Wt RCNMV vs Mock dataset
Niben101Scf01577g01019	A-ARR	-1.9388	0.000979801	-0.766312	0.196501		Light blue color refers to Downregulated DEGs in Wt RCNMV vs Mock dataset
Niben101Scf01274g04012	A-ARR	-2.23728	9.75595e-05	-0.988352	0.199162		Dark red color refers to upregulated DEGs in RCNMV∆SR1f vs Mock dataset
Niben101Scf00825g00017	A-ARR	-1.88413	0.00420289	-1.0062	0.312349		Light red color refers to downregulated DEGs in RCNMV∆SR1f vs Mock dataset
Niben101Scf01785g04007	A-ARR	-1.94094	0.00250129	-1.13231	0.34574
Niben101Scf00980g03001	A-ARR	-1.66394	0.0027433	-1.16353	0.0758277
Niben101Scf00425g00005	A-ARR	-1.48542	0.00789185	-1.17265	0.208048
Niben101Scf02917g00002	ABF	7.06754	1.02354e-06	3.90714	NA
Niben101Scf00090g02002	ABF	3.95349	1.92065e-07	2.87769	7.82887e-05
Niben101Ctg14368g00003	ABF	NA	NA	2.38921	0.00826031
Niben101Scf07549g02001	ABF	2.56921	0.00223048	1.96555	0.00135726
Niben101Scf13926g00004	ABF	1.47529	3.08829e-05	0.793845	0.116964
Niben101Scf07278g00007	ABF	1.74573	7.63322e-07	0.521114	0.471646
Niben101Scf05430g00004	ABF	1.02884	0.000919833	0.172116	0.783926
Niben101Scf24330g00014	AUX/IAA	-1.59383	0.000264094	-0.294697	0.718801
Niben101Scf05232g02012	AUX/IAA	-1.46761	0.0132699	-0.464199	0.597702
Niben101Scf10124g01002	AUX/IAA	-1.95548	0.00172098	-1.82964	0.403986
Niben101Scf02586g00006	B-ARR	-1.44397	0.0157389	-1.85878	0.0628751
Niben101Scf01450g02001	BKI1	-1.27087	0.0054358	-0.99116	0.0579963
Niben101Scf04732g01028	BSK	1.83417	0.000449591	0.853204	0.524325
Niben101Scf03911g05013	CRE1	1.70856	0.000234121	0.816156	0.225052
Niben101Scf09260g03002	CRE1	-2.24832	8.61707e-05	-0.507962	0.540127
Niben101Scf07563g01004	CYCD3	-2.28414	3.08395e-05	0.620846	0.689514
Niben101Scf03240g00008	DELLA	2.94798	0.00256471	0.691791	NA
Niben101Scf02112g02017	EBF1/2	1.02263	0.0113052	0.248511	0.787677
Niben101Scf16663g00002	EBF1/2	1.01506	0.00922003	0.0459655	0.967229
Niben101Scf01094g03014	ERF1/2	8.03234	2.11022e-08	2.77834	NA
Niben101Scf15451g00001	ERF1/2	4.91391	1.34918e-07	1.51174	NA
Niben101Scf00428g10006	ERF1/2	2.15174	0.0353829	0.949246	NA
Niben101Scf02063g05001	ERF1/2	3.14042	9.90643e-10	0.0424122	0.988865
Niben101Scf07761g02006	ERF1/2	3.18437	3.89279e-07	0.00427245	NA
Niben101Scf01212g03005	ERF1/2	4.45772	8.64096e-09	-0.133007	NA
Niben101Scf03940g04005	ETR	1.63178	0.00198523	0.161547	0.889706
Niben101Scf06221g00006	ETR	1.62401	0.0447391	-0.355179	NA
Niben101Scf00253g03001	GH3	3.33718	0.000335805	1.83638	NA
Niben101Scf31173g00004	GH3	2.78493	0.0410241	0.941183	NA
Niben101Scf01685g07003	GH3	4.45948	0.0165702	0.215199	NA
Niben101Scf05301g02004	GID1	1.85655	9.19358e-05	-0.166142	0.92497
Niben101Scf05614g00001	GID1	2.79484	0.00021182	-0.774648	NA
Niben101Scf00100g00020	GID1	1.37326	0.038937	-1.22953	0.128973
Niben101Scf01076g00005	JAR1	-1.14976	0.000992767	-0.465315	0.405589
Niben101Scf08651g00010	JAZ	-0.679576	0.0399574	-1.28941	0.0239013
Niben101Scf08390g07004	JAZ	-1.19853	0.0090571	-1.53818	0.00407562
Niben101Scf09238g00004	JAZ	-1.57324	9.64989e-09	-1.90348	9.61601e-06
Niben101Scf15187g04003	NPR1	1.41528	0.000789144	0.443357	0.575733
Niben101Scf19043g00002	NPR1	1.7911	3.06021e-05	-0.438709	0.696114
Niben101Scf00530g10010	PP2C	3.9001	0.0444688	2.11385	NA
Niben101Scf00806g02001	PP2C	3.63341	5.30404e-18	1.53042	0.09849
Niben101Scf02653g01003	PP2C	5.03167	1.05138e-19	0.674086	NA
Niben101Scf01185g00004	PP2C	4.55089	1.29551e-05	0.510004	NA
Niben101Scf12041g00006	PP2C	1.39193	6.27292e-05	0.218783	0.825037
Niben101Scf04053g02007	PR1	4.58153	0.042897	NA	NA
Niben101Scf00107g03008	PR1	11.847	5.72572e-19	3.46776	0.253479
Niben101Scf03376g03004	PR1	9.91876	1.90466e-13	1.80541	NA
Niben101Scf01999g07002	PR1	7.22332	5.60887e-10	1.80411	NA
Niben101Scf04053g02006	PR1	11.0315	2.82294e-09	0.423995	NA
Niben101Scf01237g05004	PYR/PYL	5.63414	0.0010785	1.53616	NA
Niben101Scf03985g04028	PYR/PYL	-1.11372	0.000139111	-0.671485	0.206966
Niben101Scf07590g01002	PYR/PYL	-1.31749	0.00947933	-0.832552	0.129356
Niben101Scf34542g00004	PYR/PYL	-1.29947	0.0119613	-1.02754	0.278195
Niben101Scf17640g00003	PYR/PYL	-1.97914	0.000533355	-1.64984	0.00784665
Niben101Scf02085g21007	PYR/PYL	-3.05644	1.05138e-19	-1.8302	0.0767618
Niben101Scf01897g07006	PYR/PYL	-3.51013	4.76192e-18	-1.94812	0.279221
Niben101Scf01524g00005	SAUR	2.55964	6.1229e-07	1.1816	0.396902
Niben101Scf01524g00006	SAUR	2.2305	0.000502184	0.639243	0.8898
Niben101Scf02864g10002	SAUR	-1.3086	0.0326705	-0.155517	0.906277
Niben101Scf09665g00001	SAUR	1.98174	0.000849374	-0.257521	NA
Niben101Scf04703g03003	SAUR	1.49998	0.000580994	-0.387219	0.773109
Niben101Scf09010g04003	SAUR	-2.04937	0.0184098	-0.634136	0.525889
Niben101Scf01953g00002	SAUR	3.00555	0.00327755	-0.743266	NA
Niben101Scf01594g00001	SAUR	-1.56777	0.000899746	-0.99194	0.190119
Niben101Scf07157g00004	SAUR	-2.92886	1.39233e-09	-1.06166	0.0323717
Niben101Scf03915g04013	SAUR	-1.50434	0.0176286	-1.15188	0.308516
Niben101Scf00135g03007	SAUR	-3.02804	8.23458e-05	-1.16735	0.240844
Niben101Scf08979g00003	SAUR	-2.31587	0.00181513	-1.28509	0.157398
Niben101Scf00135g03022	SAUR	-3.38924	0.000385268	-1.49106	0.17629
Niben101Scf00508g06006	SAUR	-1.92372	0.0171376	-1.54604	NA
Niben101Scf11557g03004	SAUR	-1.89208	0.0453139	-1.63075	NA
Niben101Scf14708g00019	SIMKK	1.02339	0.00851623	0.368357	0.538618
Niben101Scf05566g03004	SnRK2	1.37874	0.00135268	-0.128217	0.934294
Niben101Scf02537g03005	SnRK2	1.45743	0.00112955	-0.158925	0.881513
Niben101Scf10438g02005	SnRK2	-0.777415	0.0302692	-1.12084	0.0291898
Niben101Scf13168g00007	TGA	-1.0994	0.0243711	-0.898594	0.453953

## Sheet: Photosynthesis
SUPPLEMENTARY FILE 5
		Wt RCNMV vs Mock		RCNMV∆SR1f vs Mock			This data is from Kegg pathway enrichment with Arabidopsis as background
Gene involved	pathway term	Log2FC	Adj. p	Log2FC	Adj. p
Niben101Scf00167g04017	a	-1.29609	0.0148457	0.210115	0.670976		Dark blue color refers to upregulated DEGs in Wt RCNMV vs Mock dataset
Niben101Scf00173g09006	beta	0.478659	0.367272	1.23551	0.000476522		Light blue color refers to Downregulated DEGs in Wt RCNMV vs Mock dataset
Niben101Scf05750g00006	beta	0.531041	0.29006	1.18808	0.00117558		Dark red color refers to upregulated DEGs in RCNMV∆SR1f vs Mock dataset
Niben101Scf00568g04065	epsilon	0.656679	0.174617	1.3048	0.00120339		Light red color refers to downregulated DEGs in RCNMV∆SR1f vs Mock dataset
Niben101Scf07103g01015	epsilon	0.474456	0.460012	1.17721	0.00657402
Niben101Scf02074g07077	epsilon	0.206646	0.86734	1.12379	0.01211
Niben101Scf07103g01009	epsilon	-0.109178	0.892137	1.08196	0.0133765
Niben101Scf00173g09007	epsilon	0.563014	0.315497	1.04129	0.0036347
Niben101Scf21348g00006	PetC	-1.05711	0.0435112	-0.610245	0.522282
Niben101Scf00508g00007	PetE	-1.39007	0.0145199	-0.564499	0.509149
Niben101Scf00057g00027	PetE	-1.19	0.000507472	-0.710332	0.157112
Niben101Scf05820g01009	PetF	-1.43289	0.00056654	-0.836072	0.0746114
Niben101Scf12738g00010	PetF	1.23092	0.0186227	-1.3083	0.242655
Niben101Scf05217g01002	PsaA	0.680684	0.310086	1.34067	0.0184391
Niben101Scf09235g00011	PsaA	0.428496	0.717905	1.33726	0.0155767
Niben101Scf03515g00048	PsaA	0.418335	0.649211	1.21796	0.0402359
Niben101Scf04328g00046	PsaA	0.508351	0.389586	1.16319	0.028857
Niben101Scf00568g04025	PsaA	0.671223	0.150602	1.10614	0.0318858
Niben101Scf03515g00091	PsaA	0.3912	0.516174	1.01399	0.0436135
Niben101Scf01158g03007	PsaA	-2.03498	0.00438753	-0.0395538	0.991122
Niben101Scf36713g00001	PsaB	0.543744	0.487788	1.48357	0.0129439
Niben101Scf05552g06006	PsaB	0.758951	0.0719446	1.21951	0.00512076
Niben101Scf03689g01006	PsaB	0.580162	0.272473	1.16418	0.0229846
Niben101Scf05124g01020	PsaC	-1.09337	0.0403063	-0.519079	0.56278
Niben101Scf01220g04007	PsaE	-1.69932	0.006395	-0.964109	0.227637
Niben101Scf02293g03024	PsaG	-1.52728	0.0125615	-0.514887	0.347517
Niben101Scf02293g03027	PsaG	-1.43431	0.0168207	-0.621398	0.514014
Niben101Scf03733g03018	PsaG	-1.68082	0.00371852	-0.777339	0.384341
Niben101Scf03287g02002	PsaH	-1.22491	0.0483103	-0.321164	0.697082
Niben101Scf05709g01021	PsaH	-1.61256	0.00284308	-0.58114	0.392165
Niben101Scf28294g00001	PsaI	-1.1209	0.0442627	-0.583535	0.532353
Niben101Scf11178g01002	PsaI	-1.19465	0.0115629	-0.774993	0.359386
Niben101Scf02486g06012	PsaI	-2.28893	0.048149	-1.06991	0.182688
Niben101Scf01797g03034	PsaK	-1.44865	0.0295639	-0.520977	0.580101
Niben101Scf06919g00016	PsaL	-1.23625	0.0373878	-0.44962	0.624614
Niben101Scf00851g01001	PsaO	-1.1682	0.0165775	-0.448781	0.555363
Niben101Scf03365g01008	Psb28	-1.13497	0.0439943	-0.45875	0.509149
Niben101Scf04939g02008	PsbA	-1.32299	0.0251232	-0.720884	0.35443
Niben101Scf00634g00003	PsbA	-0.85708	0.0370622	-1.42841	0.0427776
Niben101Scf00526g01006	PsbA	-0.926872	0.0525546	-1.54836	0.0185679
Niben101Scf02104g00001	PsbA	-1.15822	0.00476475	-1.5806	0.0206848
Niben101Scf19423g00008	PsbA	-1.01913	0.0201342	-1.64004	0.0118165
Niben101Scf00509g00030	PsbA	-1.2744	0.0123815	-1.7594	0.0197239
Niben101Scf01212g01017	PsbA	-1.24593	0.0161861	-1.85104	0.0214225
Niben101Scf03497g04007	PsbA	-1.21316	0.0481091	-1.96297	0.172803
Niben101Scf06704g00002	PsbA	-1.48877	0.013367	-2.00723	0.0218479
Niben101Scf02399g05006	PsbA	-1.69212	0.00303991	-2.22517	0.109056
Niben101Scf04558g00001	PsbC	2.26513	0.741427	1.11683	0.0387072
Niben101Scf08137g00015	PsbC	0.388354	0.774908	1.03089	0.0214225
Niben101Scf01241g06003	PsbE	-1.24369	0.0491195	-0.537101	0.471646
Niben101Scf07541g00015	PsbE	-1.10189	0.00179512	-0.711113	0.332318
Niben101Scf00854g03008	PsbL	-1.95874	0.00223048	-0.803106	0.325324
Niben101Scf02262g01021	PsbQ	-1.99548	0.0010785	-0.695029	0.238085
Niben101Scf00578g00008	PsbQ	-1.62173	0.00447066	-0.810684	0.187168
Niben101Scf11852g00012	PsbS	-1.13316	0.0477	-0.296546	0.762651
Niben101Scf05304g05008	PsbS	-1.28886	0.0241098	-0.321575	0.709941
